# Supplementary material for: Novel trajectory clustering method based on distance dependent Chinese restaurant process
Source: PeerJ Comput Sci. 2019 Aug 12;5:e206. doi: 10.7717/peerj-cs.206 (PMC7924552; doi:10.7717/peerj-cs.206)
Supplement: Supplemental Information 1 — Programming code [file peerj-cs-05-206-s001.zip]

Archive with 28 entries (26 files):
- data/Lankershim/
- data/Lankershim/DDTW.mat
- data/Lankershim/Labels.csv
- data/Lankershim/LCSS5.csv
- data/Lankershim/MH.csv
- data/Lankershim/ngsim.png
- data/Lankershim/README.txt
- data/Lankershim/traj_proc.mat
- demos/demo_dlcss5.m
- demos/demo_dmh.m
- demos/demo_dtw.m
- src/ddcrp_dir.m
- src/ddcrp_dir_sampler.m
- src/ddcrp_table_assignment.m
- src/fast_randsample.m
- src/find_mapping_between.m
- src/logdet.m
- src/map.m
- src/munkres/
- src/munkres/license.txt
- src/munkres/munkres.m
- src/mvnbeta.m
- src/mvnbetaln.m
- src/siln.m
- src/table_stats.m
- src/topvals.m
- src/which_interval.m
- utils/track2grid.m
