# Supplementary material for: Novel trajectory clustering method based on distance dependent Chinese restaurant process
Source: PeerJ Comput Sci. 2019 Aug 12;5:e206. doi: 10.7717/peerj-cs.206 (PMC7924552; doi:10.7717/peerj-cs.206)
Supplement: Supplemental Information 1 — Programming code [file peerj-cs-05-206-s001.zip › data/Lankershim/Labels.csv]

1	2	1	3	4	3	5	4	2	2	4	6	7	7	3	3	8	1	2	9	9	5	21	9	5	2	8	1	6	7	1	7	4	5	11	3	4	11	4	3	6	12	3	6	3	8	8	13	3	6
[truncated: 1,045 more columns]
