# Supplementary material for: Novel trajectory clustering method based on distance dependent Chinese restaurant process
Source: PeerJ Comput Sci. 2019 Aug 12;5:e206. doi: 10.7717/peerj-cs.206 (PMC7924552; doi:10.7717/peerj-cs.206)
Supplement: Supplemental Information 1 — Programming code [file peerj-cs-05-206-s001.zip › data/Lankershim/LCSS5.csv]

0	1	0.0625	1	1	1	1	1	1	1	1	1	0.98985	0.99091	1	1	0.97015	0.9292	1	1	1	1	0.98718	1	1	1	0.97015	0.92157	1	0.95833	0.41463	0.96226	1	1	0.97059	1	1	0.97143	1	1	1	1	1	1	1	0.96774	0.97059	0.91667	1	1
1	0	1	1	1	1	1	1	0.17647	0.93218	1	1	0.98477	0.99091	1	1	0.97015	1	0.92154	1	1	1	0.98718	1	1	0.30986	0.97015	1	1	0.94118	1	0.96226	1	1	0.97059	1	1	0.97143	1	1	1	1	1	1	1	0.96774	0.97059	0.82353	1	1
0.0625	1	0	1	1	1	1	1	1	1	1	1	0.98477	0.99091	1	1	0.97015	0.93068	1	1	1	1	0.98718	1	1	1	0.97015	0.9232	1	0.95745	0.42683	0.96226	1	1	0.97059	1	1	0.97143	1	1	1	1	1	1	1	0.96774	0.97059	0.93617	1	1
1	1	1	0	1	0.8755	1	1	1	1	1	1	0.99398	0.99398	0.8755	0.88956	1	1	1	1	1	1	1	1	1	1	1	1	1	0.99598	1	0.99598	1	1	1	0.88755	1	1	1	0.88956	1	1	0.89157	1	0.90161	1	1	1	0.8996	1
1	1	1	1	0	1	1	0.12346	1	1	0.18519	1	0.98477	0.98636	1	1	1	1	1	1	1	1	0.77564	1	1	1	1	1	1	0.96296	1	0.97531	0.11111	1	1	1	0.1358	1	0.1358	1	1	1	1	1	1	1	1	1	1	1
1	1	1	0.8755	1	0	1	1	1	1	1	1	0.98985	0.98636	0.032258	0.12903	1	1	1	1	1	1	1	1	1	1	1	1	1	0.95161	1	0.96774	1	1	1	0.1129	1	1	1	0.14516	1	1	0.14516	1	0.20968	1	1	1	0.20968	1
1	1	1	1	1	1	0	1	1	1	1	1	1	1	1	1	1	1	1	1	1	0.82407	1	1	0.78704	1	1	1	1	1	1	1	1	0.77778	0.96296	1	1	0.91667	1	1	1	1	1	1	1	1	0.99074	1	1	1
1	1	1	1	0.12346	1	1	0	1	1	0.070423	1	0.98477	0.98636	1	1	1	1	1	1	1	1	0.78846	1	1	1	1	1	1	0.97183	1	0.95775	0.041667	1	1	1	0.12987	1	0.082192	1	1	1	1	1	1	1	1	1	1	1
1	0.17647	1	1	1	1	1	1	0	0.94415	1	1	0.98477	0.99091	1	1	0.97015	1	0.93538	1	1	1	0.98718	1	1	0.40845	0.97015	1	1	0.95745	1	0.96226	1	1	0.97059	1	1	0.97143	1	1	1	1	1	1	1	0.96774	0.97059	0.80952	1	1
1	0.93218	1	1	1	1	1	1	0.94415	0	1	1	0.99601	0.99601	1	1	0.99734	1	0.9109	1	1	1	0.99734	1	1	0.92021	0.99734	1	1	0.99601	1	0.99601	1	1	0.99734	1	1	0.99601	1	1	1	1	1	1	1	0.99734	0.99734	0.98803	1	1
1	1	1	1	0.18519	1	1	0.070423	1	1	0	1	0.98985	0.98636	1	1	1	1	1	1	1	1	0.79487	1	1	1	1	1	1	0.9697	1	0.9697	0.083333	1	1	1	0.16883	1	0.10959	1	1	1	1	1	1	1	1	1	1	1
1	1	1	1	1	1	1	1	1	1	1	0	0.98477	0.99091	1	1	1	1	1	1	1	1	0.97436	1	1	1	1	1	0.015873	0.96825	1	0.96825	1	1	1	1	1	1	1	1	0.063492	1	1	0.079365	1	1	1	1	1	0.095238
0.98985	0.98477	0.98477	0.99398	0.98477	0.98985	1	0.98477	0.98477	0.99601	0.98985	0.98477	0	0.77273	0.98985	0.98985	0.98477	0.99558	0.99538	0.99552	0.99545	1	1	0.99378	1	0.98985	0.98477	0.9951	0.98477	0.7665	0.98477	0.91371	0.98985	1	0.98477	0.98985	0.98477	0.98985	0.98985	0.98985	0.98985	0.99492	0.98985	0.98985	0.98985	0.98477	0.98985	1	0.98985	0.98985
0.99091	0.99091	0.99091	0.99398	0.98636	0.98636	1	0.98636	0.99091	0.99601	0.98636	0.99091	0.77273	0	0.99091	0.99091	0.98636	0.99558	0.99538	0.99552	0.99545	1	1	0.99585	1	0.99091	0.98636	0.9951	0.99091	0.78636	0.98636	0.85	0.99091	1	0.99091	0.99091	0.98636	0.99091	0.99091	0.99091	0.99091	0.99091	0.99091	0.99091	0.99091	0.98636	0.98636	1	0.99091	0.99091
1	1	1	0.8755	1	0.032258	1	1	1	1	1	1	0.98985	0.99091	0	0.1129	1	1	1	1	1	1	1	1	1	1	1	1	1	0.96774	1	0.96774	1	1	1	0.080645	1	1	1	0.096774	1	1	0.12903	1	0.20968	1	1	1	0.19355	1
1	1	1	0.88956	1	0.12903	1	1	1	1	1	1	0.98985	0.99091	0.1129	0	1	1	1	1	1	1	1	1	1	1	1	1	1	0.96364	1	0.96364	1	1	1	0.035088	1	1	1	0.035714	1	1	0.018182	1	0.10909	1	1	1	0.090909	1
0.97015	0.97015	0.97015	1	1	1	1	1	0.97015	0.99734	1	1	0.98477	0.98636	1	1	0	0.99705	0.99692	0.99701	0.99697	1	0.97436	0.99585	1	0.97183	0.044776	0.99673	1	0.95522	0.97561	0.95522	1	1	1	1	1	1	1	1	1	1	1	1	1	0.074627	0.088235	1	1	1
0.9292	1	0.93068	1	1	1	1	1	1	1	1	1	0.99558	0.99558	1	1	0.99705	0	1	1	1	1	0.99558	1	1	1	0.99705	0.85546	1	0.99558	0.87906	0.99558	1	1	0.99558	1	1	0.99705	1	1	1	1	1	1	1	0.99705	0.99558	0.9941	1	1
1	0.92154	1	1	1	1	1	1	0.93538	0.9109	1	1	0.99538	0.99538	1	1	0.99692	1	0	1	1	1	0.99538	1	1	0.89077	0.99692	1	1	0.99538	1	0.99692	1	1	0.99692	1	1	0.99692	1	1	1	1	1	1	1	0.99692	0.99692	0.98615	1	1
1	1	1	1	1	1	1	1	1	1	1	1	0.99552	0.99552	1	1	0.99701	1	1	0	0.87593	1	0.99552	0.89387	1	1	0.99701	1	1	0.99552	1	0.99701	1	1	0.99701	1	1	0.99552	1	1	1	1	1	1	1	0.99701	0.99701	1	1	1
1	1	1	1	1	1	1	1	1	1	1	1	0.99545	0.99545	1	1	0.99697	1	1	0.87593	0	1	0.99545	0.87879	1	1	0.99697	1	1	0.99697	1	0.99697	1	1	0.99697	1	1	0.99697	1	1	1	1	1	1	1	0.99697	0.99697	1	1	1
1	1	1	1	1	1	0.82407	1	1	1	1	1	1	1	1	1	1	1	1	1	1	0	1	1	0.044444	1	1	1	1	1	1	1	1	0.10204	1	1	1	1	1	1	1	1	1	1	1	1	1	1	1	1
0.98718	0.98718	0.98718	1	0.77564	1	1	0.78846	0.98718	0.99734	0.79487	0.97436	1	1	1	1	0.97436	0.99558	0.99538	0.99552	0.99545	1	0	0.99378	1	0.98077	0.98077	0.9951	0.97436	1	0.98077	1	0.76923	1	0.98077	1	0.72436	0.98077	0.75	1	0.98077	1	1	0.97436	1	0.97436	0.98077	1	1	0.98077
1	1	1	1	1	1	1	1	1	1	1	1	0.99378	0.99585	1	1	0.99585	1	1	0.89387	0.87879	1	0.99378	0	1	1	0.99585	1	1	0.99378	1	0.99585	1	1	0.99585	1	1	0.99585	1	1	1	1	1	1	1	0.99585	0.99585	1	1	1
1	1	1	1	1	1	0.78704	1	1	1	1	1	1	1	1	1	1	1	1	1	1	0.044444	1	1	0	1	1	1	1	1	1	1	1	0.18367	0.95588	1	1	1	1	1	1	1	1	1	1	1	1	1	1	1
1	0.30986	1	1	1	1	1	1	0.40845	0.92021	1	1	0.98985	0.99091	1	1	0.97183	1	0.89077	1	1	1	0.98077	1	1	0	0.97183	1	1	0.95775	1	0.97183	1	1	0.97183	1	1	0.97183	1	1	1	1	1	1	1	0.97183	0.97183	0.88732	1	1
0.97015	0.97015	0.97015	1	1	1	1	1	0.97015	0.99734	1	1	0.98477	0.98636	1	1	0.044776	0.99705	0.99692	0.99701	0.99697	1	0.98077	0.99585	1	0.97183	0	0.99673	1	0.97015	0.97561	0.95522	1	1	1	1	1	1	1	1	1	1	1	1	1	0.074627	0.029412	1	1	1
0.92157	1	0.9232	1	1	1	1	1	1	1	1	1	0.9951	0.9951	1	1	0.99673	0.85546	1	1	1	1	0.9951	1	1	1	0.99673	0	1	0.99673	0.86601	0.99673	1	1	0.99673	1	1	0.9951	1	1	1	1	1	1	1	0.99673	0.99673	0.99346	1	1
1	1	1	1	1	1	1	1	1	1	1	0.015873	0.98477	0.99091	1	1	1	1	1	1	1	1	0.97436	1	1	1	1	1	0	0.96774	1	0.96774	1	1	1	1	1	1	1	1	0.048387	1	1	0.064516	1	1	1	1	1	0.080645
0.95833	0.94118	0.95745	0.99598	0.96296	0.95161	1	0.97183	0.95745	0.99601	0.9697	0.96825	0.7665	0.78636	0.96774	0.96364	0.95522	0.99558	0.99538	0.99552	0.99697	1	1	0.99378	1	0.95775	0.97015	0.99673	0.96774	0	0.96341	0.66038	0.97222	1	0.97059	0.96491	0.97403	0.97143	0.9589	0.96429	0.95	0.95745	0.96296	0.96667	0.95918	0.95161	0.97059	1	0.96	0.96552
0.41463	1	0.42683	1	1	1	1	1	1	1	1	1	0.98477	0.98636	1	1	0.97561	0.87906	1	1	1	1	0.98077	1	1	1	0.97561	0.86601	1	0.96341	0	0.96341	1	1	0.97561	1	1	0.97561	1	1	1	1	1	1	1	0.97561	0.97561	0.95122	1	1
0.96226	0.96226	0.96226	0.99598	0.97531	0.96774	1	0.95775	0.96226	0.99601	0.9697	0.96825	0.91371	0.85	0.96774	0.96364	0.95522	0.99558	0.99692	0.99701	0.99697	1	1	0.99585	1	0.97183	0.95522	0.99673	0.96774	0.66038	0.96341	0	0.97222	1	0.97059	0.96491	0.96104	0.97143	0.9726	0.96429	0.96667	1	0.96296	0.96667	0.96226	0.96774	0.97059	1	0.96226	0.96552
1	1	1	1	0.11111	1	1	0.041667	1	1	0.083333	1	0.98985	0.99091	1	1	1	1	1	1	1	1	0.76923	1	1	1	1	1	1	0.97222	1	0.97222	0	1	1	1	0.090909	1	0.041096	1	1	1	1	1	1	1	1	1	1	1
1	1	1	1	1	1	0.77778	1	1	1	1	1	1	1	1	1	1	1	1	1	1	0.10204	1	1	0.18367	1	1	1	1	1	1	1	1	0	1	1	1	1	1	1	1	1	1	1	1	1	1	1	1	1
0.97059	0.97059	0.97059	1	1	1	0.96296	1	0.97059	0.99734	1	1	0.98477	0.99091	1	1	1	0.99558	0.99692	0.99701	0.99697	1	0.98077	0.99585	0.95588	0.97183	1	0.99673	1	0.97059	0.97561	0.97059	1	1	0	1	1	0.12857	1	1	1	1	1	1	1	1	1	1	1	1
1	1	1	0.88755	1	0.1129	1	1	1	1	1	1	0.98985	0.99091	0.080645	0.035088	1	1	1	1	1	1	1	1	1	1	1	1	1	0.96491	1	0.96491	1	1	1	0	1	1	1	0.017544	1	1	0.052632	1	0.14035	1	1	1	0.12281	1
1	1	1	1	0.1358	1	1	0.12987	1	1	0.16883	1	0.98477	0.98636	1	1	1	1	1	1	1	1	0.72436	1	1	1	1	1	1	0.97403	1	0.96104	0.090909	1	1	1	0	1	0.051948	1	1	1	1	1	1	1	1	1	1	1
0.97143	0.97143	0.97143	1	1	1	0.91667	1	0.97143	0.99601	1	1	0.98985	0.99091	1	1	1	0.99705	0.99692	0.99552	0.99697	1	0.98077	0.99585	1	0.97183	1	0.9951	1	0.97143	0.97561	0.97143	1	1	0.12857	1	1	0	1	1	1	1	1	1	1	1	1	1	1	1
1	1	1	1	0.1358	1	1	0.082192	1	1	0.10959	1	0.98985	0.99091	1	1	1	1	1	1	1	1	0.75	1	1	1	1	1	1	0.9589	1	0.9726	0.041096	1	1	1	0.051948	1	0	1	1	1	1	1	1	1	1	1	1	1
1	1	1	0.88956	1	0.14516	1	1	1	1	1	1	0.98985	0.99091	0.096774	0.035714	1	1	1	1	1	1	1	1	1	1	1	1	1	0.96429	1	0.96429	1	1	1	0.017544	1	1	1	0	1	1	0.035714	1	0.125	1	1	1	0.10714	1
1	1	1	1	1	1	1	1	1	1	1	0.063492	0.98985	0.99091	1	1	1	1	1	1	1	1	0.98077	1	1	1	1	1	0.048387	0.95	1	0.96667	1	1	1	1	1	1	1	1	0	1	1	0	1	1	1	1	1	0.033333
1	1	1	1	1	1	1	1	1	1	1	1	0.99492	0.99091	1	1	1	1	1	1	1	1	1	1	1	1	1	1	1	0.95745	1	1	1	1	1	1	1	1	1	1	1	0	1	1	1	1	1	1	1	1
1	1	1	0.89157	1	0.14516	1	1	1	1	1	1	0.98985	0.99091	0.12903	0.018182	1	1	1	1	1	1	1	1	1	1	1	1	1	0.96296	1	0.96296	1	1	1	0.052632	1	1	1	0.035714	1	1	0	1	0.092593	1	1	1	0.074074	1
1	1	1	1	1	1	1	1	1	1	1	0.079365	0.98985	0.99091	1	1	1	1	1	1	1	1	0.97436	1	1	1	1	1	0.064516	0.96667	1	0.96667	1	1	1	1	1	1	1	1	0	1	1	0	1	1	1	1	1	0.033333
1	1	1	0.90161	1	0.20968	1	1	1	1	1	1	0.98985	0.99091	0.20968	0.10909	1	1	1	1	1	1	1	1	1	1	1	1	1	0.95918	1	0.96226	1	1	1	0.14035	1	1	1	0.125	1	1	0.092593	1	0	1	1	1	0.02	1
0.96774	0.96774	0.96774	1	1	1	1	1	0.96774	0.99734	1	1	0.98477	0.98636	1	1	0.074627	0.99705	0.99692	0.99701	0.99697	1	0.97436	0.99585	1	0.97183	0.074627	0.99673	1	0.95161	0.97561	0.96774	1	1	1	1	1	1	1	1	1	1	1	1	1	0	0.10294	1	1	1
0.97059	0.97059	0.97059	1	1	1	0.99074	1	0.97059	0.99734	1	1	0.98985	0.98636	1	1	0.088235	0.99558	0.99692	0.99701	0.99697	1	0.98077	0.99585	1	0.97183	0.029412	0.99673	1	0.97059	0.97561	0.97059	1	1	1	1	1	1	1	1	1	1	1	1	1	0.10294	0	1	1	1
0.91667	0.82353	0.93617	1	1	1	1	1	0.80952	0.98803	1	1	1	1	1	1	1	0.9941	0.98615	1	1	1	1	1	1	0.88732	1	0.99346	1	1	0.95122	1	1	1	1	1	1	1	1	1	1	1	1	1	1	1	1	0	1	1
1	1	1	0.8996	1	0.20968	1	1	1	1	1	1	0.98985	0.99091	0.19355	0.090909	1	1	1	1	1	1	1	1	1	1	1	1	1	0.96	1	0.96226	1	1	1	0.12281	1	1	1	0.10714	1	1	0.074074	1	0.02	1	1	1	0	1
1	1	1	1	1	1	1	1	1	1	1	0.095238	0.98985	0.99091	1	1	1	1	1	1	1	1	0.98077	1	1	1	1	1	0.080645	0.96552	1	0.96552	1	1	1	1	1	1	1	1	0.033333	1	1	0.033333	1	1	1	1	1	0
0.97015	0.97015	0.97015	1	1	1	0.90741	1	0.97015	0.99734	1	1	0.98477	0.99091	1	1	1	0.99558	0.99692	0.99701	0.99697	1	0.98077	0.99585	1	0.97183	1	0.99673	1	0.97015	0.97561	0.97015	1	1	0.029412	1	1	0.042857	1	1	1	1	1	1	1	1	1	1	1	1
1	1	1	0.96787	1	0.8797	1	1	1	1	1	1	0.98477	0.98636	0.87218	0.87218	1	1	1	1	1	1	1	1	1	1	1	1	1	0.97744	1	0.97744	1	1	1	0.87218	1	1	1	0.86466	1	0.91729	0.87218	1	0.8797	1	1	1	0.87218	1
0.84286	1	0.87143	1	1	1	1	1	1	1	1	1	1	1	1	1	1	0.98083	0.99846	1	1	1	1	1	1	1	1	0.98366	1	1	0.86585	1	1	1	1	1	1	1	1	1	1	1	1	1	1	1	1	0.72857	1	1
1	1	1	0.90361	1	0.22581	1	1	1	1	1	1	0.98985	0.99091	0.22581	0.12727	1	1	1	1	1	1	0.98718	1	1	1	1	1	1	0.95833	1	0.96226	1	1	1	0.15789	1	1	1	0.14286	1	1	0.11111	1	0.020408	1	1	1	0.04	1
0.96923	0.96923	0.96923	1	1	1	0.98148	1	0.96923	0.99734	1	1	0.98985	0.99091	1	1	0.40299	0.99705	0.99692	0.99701	0.99697	1	0.98077	0.99585	1	0.97183	0.35821	0.99673	1	0.96923	0.97561	0.96923	1	1	0.80882	1	1	0.84286	1	1	1	1	1	1	1	0.4	0.32353	1	1	1
1	1	1	0.89759	1	0.20968	1	1	1	1	1	1	0.98985	0.99091	0.16129	0.090909	1	1	1	1	1	1	1	1	1	1	1	1	1	0.96154	1	0.96226	1	1	1	0.087719	1	1	1	0.071429	1	1	0.055556	1	0.057692	1	1	1	0.038462	1
0.9964	0.9964	0.9964	1	1	1	0.99099	1	0.9964	0.99734	1	1	0.99459	0.99459	1	1	1	0.99558	0.99692	0.99552	0.99697	1	0.99459	0.9964	1	0.9964	1	0.99673	1	0.9964	0.99459	0.9964	1	1	0.88649	1	1	0.88468	1	1	1	1	1	1	1	1	1	1	1	1
0.97619	0.97619	0.97619	1	1	1	0.91667	1	0.97619	0.99734	1	1	0.98477	0.99091	1	1	1	0.99705	0.99692	0.99701	0.99697	1	0.97436	0.99585	0.9881	0.97619	1	0.9951	1	0.96429	0.97619	0.96429	1	1	0.19048	1	1	0.16667	1	1	1	1	1	1	1	1	1	1	1	1
1	0.85938	1	0.99398	0.96296	0.95312	1	0.95775	0.89062	0.98936	0.95455	0.95312	0.98477	0.99091	0.96875	0.96875	0.95522	1	0.98769	0.99253	0.99394	1	1	0.9917	1	0.90141	0.95522	1	0.95312	0.96875	1	0.96875	0.95833	1	0.95588	0.96875	0.96104	0.95714	0.9589	0.95312	0.95312	1	0.96875	0.96875	0.96875	0.95312	0.95588	0.85938	0.96875	0.95312
0.97297	0.97297	0.97297	1	1	1	0.96296	1	0.97297	0.99734	1	1	0.98985	0.99091	1	1	1	0.99558	0.99692	0.99552	0.99697	1	0.98077	0.99585	0.98649	0.97297	1	0.99673	1	0.97297	0.97561	0.97297	1	1	0.10811	1	1	0.2027	1	1	1	1	1	1	1	1	1	1	1	1
1	1	1	0.89558	1	0.19355	1	1	1	1	1	1	0.98985	0.99091	0.14516	0.10526	1	1	1	1	1	1	1	1	1	1	1	1	1	0.96491	1	0.96491	1	1	1	0.070175	1	1	1	0.052632	1	1	0.087719	1	0.14035	1	1	1	0.12281	1
1	1	1	1	0.23457	1	1	0.15493	1	1	0.090909	1	0.98985	0.99091	1	1	1	1	1	1	1	1	0.75641	1	1	1	1	1	1	0.96923	1	0.96923	0.13889	1	1	1	0.15584	1	0.12329	1	1	1	1	1	1	1	1	1	1	1
0.31429	1	0.32857	1	1	1	1	1	1	1	1	1	0.98477	0.98636	1	1	0.97143	0.89676	1	1	1	1	0.98077	1	1	1	0.97143	0.88562	1	0.97143	0.14634	0.97143	1	1	0.97143	1	1	0.95714	1	1	1	1	1	1	1	0.97143	0.97143	0.95714	1	1
1	0.85484	1	0.99398	0.96296	0.96774	1	0.95775	0.93548	0.98936	0.95455	0.95238	0.98477	0.99091	0.95161	0.96774	0.95522	1	0.98923	0.98954	0.98788	1	1	0.98963	1	0.91549	0.95522	1	0.95161	0.96774	1	0.95161	0.95833	1	0.95588	0.96774	0.96104	0.95714	0.9589	0.96774	0.95161	1	0.96774	0.96774	0.96774	0.95161	0.95588	0.8871	0.96774	0.95161
1	1	1	1	1	1	1	1	1	1	1	1	0.98477	0.99091	1	1	0.97015	1	1	0.90433	0.90303	1	0.98718	0.86722	1	1	0.97015	1	1	0.96875	1	0.96875	1	1	0.97059	1	1	0.97143	1	1	1	1	1	1	1	0.96875	0.97059	1	1	1
1	0.83607	1	0.99398	0.96296	0.95161	1	0.95775	0.88525	0.9867	0.95455	0.95238	0.98985	0.99091	0.95161	0.95082	0.95522	1	0.98462	0.99103	0.99242	1	1	0.98963	1	0.88732	0.95522	1	0.96774	0.96721	1	0.96721	0.95833	1	0.95588	0.95082	0.96104	0.95714	0.9589	0.96721	0.96721	1	0.96721	0.96721	0.95082	0.95161	0.95588	0.85246	0.95082	0.96721
0.96226	0.9434	0.96226	0.99398	0.96296	0.96774	0.96296	0.95775	0.96226	0.99601	0.95455	0.95238	1	1	0.95161	0.94545	1	0.99558	0.99692	0.99552	0.99545	1	0.97436	0.99585	1	0.95775	1	0.9951	0.95161	1	0.96341	1	0.95833	1	0.77941	0.96491	0.96104	0.81429	0.9589	0.94643	0.95	1	0.94444	0.96667	0.96226	1	1	1	0.96226	0.96552
1	1	1	0.89759	1	0.19355	1	1	1	1	1	1	0.98985	0.99091	0.16129	0.12069	1	1	1	1	1	1	0.90385	1	1	1	1	1	1	0.96552	1	0.96552	1	1	1	0.086207	1	1	1	0.086207	1	1	0.12069	1	0.15517	1	1	1	0.13793	1
0.90476	0.88889	0.93651	0.99398	0.96296	0.95238	1	0.95775	0.90476	0.98936	0.95455	0.96825	0.98477	0.98636	0.95238	0.95238	0.9403	0.99263	0.98769	0.99103	0.99242	1	1	0.9917	1	0.91549	0.95522	0.99346	0.95238	0.96825	0.93902	0.96825	0.95833	1	0.95588	0.95238	0.96104	0.95714	0.9589	0.95238	0.95238	1	0.96825	0.96825	0.95238	0.95238	0.95588	0.90476	0.95238	0.96825
0.9697	0.9697	0.9697	1	1	1	0.93519	1	0.9697	0.99734	1	1	0.98985	0.99091	1	1	1	0.99558	0.99692	0.99701	0.99697	1	0.98077	0.99585	1	0.97183	1	0.99673	1	0.95455	0.97561	0.9697	1	1	0.44118	1	1	0.3	1	1	1	1	1	1	1	1	1	1	1	1
1	1	1	1	1	1	1	1	1	1	1	1	0.98985	0.98636	1	1	0.97015	1	1	0.91031	0.90909	1	0.98077	0.87552	1	1	0.97015	1	1	0.96667	1	0.96667	1	1	0.97059	1	1	0.97143	1	1	1	1	1	1	1	0.96774	0.97059	1	1	1
0.25	1	0.26562	1	1	1	1	1	1	1	1	1	0.98477	0.99091	1	1	0.97015	0.9056	1	1	1	1	0.98077	1	1	1	0.97015	0.89542	1	0.96875	0.21951	0.96875	1	1	0.97059	1	1	0.95714	1	1	1	1	1	1	1	0.96875	0.97059	0.9375	1	1
0.9958	0.9958	0.9958	1	1	1	0.9958	1	0.9958	0.99734	1	1	0.9937	0.9958	1	1	0.87605	0.99705	0.99692	0.99701	0.99697	1	0.9937	0.99585	1	0.9958	0.88866	0.99673	1	0.9958	0.9958	0.9958	1	1	1	1	1	1	1	1	1	1	1	1	1	0.88655	0.86555	1	1	1
0.97333	0.97333	0.97333	1	1	1	0.9537	1	0.97333	0.99734	1	1	0.98477	0.98636	1	1	1	0.99705	0.99692	0.99701	0.99697	1	0.98077	0.99585	0.94667	0.97333	1	0.9951	1	0.97333	0.97561	0.97333	1	1	0.13333	1	1	0.093333	1	1	1	1	1	1	1	1	1	1	1	1
1	1	1	1	1	1	0.86853	1	1	1	1	1	1	1	1	1	1	1	1	1	1	0.84462	1	1	0.84462	1	1	1	1	1	1	1	1	0.82072	1	1	1	1	1	1	1	1	1	1	1	1	1	1	1	1
0.96923	0.96923	0.96923	1	1	1	0.98148	1	0.96923	0.99734	1	1	0.98477	0.98636	1	1	0.16418	0.99705	0.99692	0.99701	0.99697	1	0.98077	0.99585	1	0.97183	0.1791	0.99673	1	0.96923	0.97561	0.96923	1	1	1	1	1	1	1	1	1	1	1	1	1	0.26154	0.13235	1	1	1
1	1	1	1	0.37037	1	1	0.28169	1	1	0.22727	1	0.98985	0.99091	1	1	1	1	1	1	1	1	0.83333	1	1	1	1	1	1	0.96078	1	0.96226	0.29167	1	1	1	0.33766	1	0.30137	1	1	1	1	1	1	1	1	1	1	1
0.0625	1	0.020833	1	1	1	1	1	1	1	1	1	0.98985	0.99091	1	1	0.97015	0.9292	1	1	1	1	0.98718	1	1	1	0.97015	0.92157	1	0.95833	0.41463	0.96226	1	1	0.97059	1	1	0.97143	1	1	1	1	1	1	1	0.96774	0.97059	0.95833	1	1
1	1	1	1	1	1	0.84362	1	1	1	1	1	1	1	1	1	1	1	1	1	1	0.83951	1	1	0.85185	1	1	1	1	1	1	1	1	0.81481	1	1	1	1	1	1	1	1	1	1	1	1	1	1	1	1
1	1	1	0.89157	1	0.1875	1	1	1	1	1	1	0.98477	0.99091	0.15625	0.1875	1	1	1	1	1	1	0.92308	1	1	1	1	1	1	0.96875	1	0.96875	1	1	1	0.15625	1	1	1	0.14062	1	1	0.17188	1	0.23438	1	1	1	0.21875	1
1	1	1	1	1	1	1	1	1	1	1	0.15873	0.98985	0.99091	1	1	1	1	1	1	1	1	0.98077	1	1	1	1	1	0.14516	0.96364	1	0.96364	1	1	1	1	1	1	1	1	0.1	1	1	0.083333	1	1	1	1	1	0.051724
1	1	1	1	1	1	0.69565	1	1	1	1	1	1	1	1	1	1	1	1	1	1	0.62609	1	1	0.6087	1	1	1	1	1	1	1	1	0.67826	0.95652	1	1	1	1	1	1	1	1	1	1	1	1	1	1	1
1	1	1	1	1	1	0.7963	1	1	1	1	1	1	1	1	1	1	1	1	1	1	0.36232	1	1	0.34783	1	1	1	1	1	1	1	1	0.4058	0.92754	1	1	1	1	1	1	1	1	1	1	1	1	1	1	1
1	1	1	1	1	1	1	1	1	1	1	0.16438	0.98985	0.99091	1	1	1	1	1	1	1	1	0.96795	1	1	1	1	1	0.16438	0.9589	1	0.9726	1	1	1	1	1	1	1	1	0.17808	1	1	0.17808	1	1	1	1	1	0.20548
1	1	1	1	1	1	1	1	1	1	1	1	0.9797	0.98182	1	1	1	1	1	1	1	1	1	1	1	1	1	1	1	0.91489	1	1	1	1	1	1	1	1	1	1	1	0.4375	1	1	1	1	1	1	1	1
0.97297	0.97297	0.97297	1	1	1	0.92593	1	0.97297	0.99734	1	1	0.98477	0.99091	1	1	1	0.99558	0.99692	0.99701	0.99697	1	0.98077	0.99585	0.95946	0.97297	1	0.99673	1	0.97297	0.97561	0.97297	1	1	0.081081	1	1	0.067568	1	1	1	1	1	1	1	1	1	1	1	1
0.9966	0.9966	0.9966	1	1	1	1	1	0.9966	0.99601	1	0.96429	1	0.98639	1	1	0.9932	0.99558	0.99692	0.99552	0.99545	1	0.88095	0.9966	1	0.9966	0.9949	0.9951	0.96429	1	0.9949	0.9898	1	1	0.9932	1	1	0.9932	1	1	0.96599	1	1	0.96259	1	0.9932	0.9949	1	1	0.96088
0.83333	1	0.85106	1	1	1	1	1	0.97778	0.99734	1	1	1	1	1	1	1	0.98673	0.99692	1	1	1	1	1	1	0.97183	1	0.98693	1	1	0.90244	1	1	1	1	1	1	1	1	1	1	1	1	1	1	1	1	0.55556	1	1
1	1	1	0.99663	0.99663	0.99663	1	0.99663	1	1	0.99663	0.99663	1	1	0.99663	0.99663	1	1	1	1	1	1	0.99495	1	1	1	1	1	0.99663	1	1	0.9899	0.99663	1	1	0.99663	0.99663	1	0.99663	0.99663	0.99663	1	0.99663	0.99663	0.99663	1	1	1	0.99663	0.99663
1	1	1	1	1	1	1	1	1	1	1	0.27711	0.98985	0.99091	1	1	1	1	1	1	1	1	0.96795	1	1	1	1	1	0.27711	0.96386	1	0.9759	1	1	1	1	1	1	1	1	0.27711	1	1	0.28916	1	1	1	1	1	0.3012
1	1	1	1	0.92593	1	1	0.87324	1	1	0.90909	0.60317	0.99492	0.99091	1	1	1	1	1	1	1	1	0.98718	1	1	1	1	1	0.59677	0.97872	1	0.96226	0.94444	1	1	1	0.93506	1	0.9589	1	0.46667	1	1	0.56667	1	1	1	1	1	0.65517
1	1	1	1	1	1	1	1	1	1	1	0.52	0.98477	0.98636	1	1	1	1	1	1	1	1	0.96795	1	1	1	1	1	0.528	0.976	1	0.984	1	1	1	1	1	1	1	1	0.52	1	1	0.528	1	1	1	1	1	0.536
1	1	1	0.88956	1	0.12903	1	1	1	1	1	1	0.98985	0.99091	0.096774	0.083333	1	1	1	1	1	1	1	1	1	1	1	1	1	0.96667	1	0.96667	1	1	1	0.05	1	1	1	0.066667	1	1	0.1	1	0.18333	1	1	1	0.16667	1
0.96552	0.96552	0.96552	1	1	1	1	1	0.96552	0.99734	1	1	0.98477	0.98636	1	1	0.14925	0.99705	0.99692	0.99701	0.99697	1	0.98077	0.99585	1	0.97183	0.13433	0.99673	1	0.96552	0.97561	0.96552	1	1	1	1	1	1	1	1	1	1	1	1	1	0.064516	0.14706	1	1	1
1	1	1	1	1	1	0.81481	1	1	1	1	1	1	1	1	1	1	1	1	1	1	0.16981	1	1	0.16981	1	1	1	1	1	1	1	1	0.11321	0.97059	1	1	1	1	1	1	1	1	1	1	1	1	1	1	1
1	1	1	0.88956	1	0.17742	1	1	1	1	1	1	0.98985	0.99091	0.1129	0.13115	1	1	1	1	1	1	0.94872	1	1	1	1	1	1	0.96721	1	0.96721	1	1	1	0.098361	1	1	1	0.098361	1	1	0.13115	1	0.19672	1	1	1	0.18033	1
1	1	1	1	0.49383	1	1	0.42254	1	1	0.37879	1	0.98985	0.99091	1	1	1	1	1	1	1	1	0.89744	1	1	1	1	1	1	0.95745	1	0.96226	0.43056	1	1	1	0.46753	1	0.43836	1	1	1	1	1	1	1	1	1	1	1
0.28358	1	0.29851	1	1	1	1	1	1	1	1	1	0.98477	0.98636	1	1	0.97015	0.90118	1	1	1	1	0.98077	1	1	1	0.97015	0.89052	1	0.95522	0.18293	0.97015	1	1	0.97059	1	1	0.97143	1	1	1	1	1	1	1	0.97015	0.97059	0.95522	1	1
1	1	1	1	1	1	1	1	1	1	1	1	1	1	1	1	1	1	1	1	1	1	1	1	1	1	1	1	1	0.97872	1	1	1	1	1	1	1	1	1	1	1	0.125	1	1	1	1	1	1	1	1
1	0.10909	1	1	1	1	1	1	0.23636	0.92686	1	1	0.98477	0.99091	1	1	0.97015	1	0.91538	1	1	1	0.98077	1	1	0.22535	0.97015	1	1	0.96364	1	0.96364	1	1	0.97059	1	1	0.97143	1	1	1	1	1	1	1	0.96774	0.97059	0.85455	1	1
1	1	1	1	1	1	0.77778	1	1	1	1	1	1	1	1	1	1	1	1	1	1	0.18519	1	1	0.16667	1	1	1	1	1	1	1	1	0.11111	0.97059	1	1	1	1	1	1	1	1	1	1	1	1	1	1	1
1	0.27451	1	1	1	1	1	1	0.11905	0.9508	1	1	0.98985	0.99091	1	1	0.97015	1	0.94308	1	1	1	0.98718	1	1	0.47887	0.97015	1	1	0.95745	1	0.96226	1	1	0.97059	1	1	0.97143	1	1	1	1	1	1	1	0.96774	0.97059	0.83784	1	1
1	1	1	0.89759	1	0.17742	1	1	1	1	1	1	0.98985	0.99091	0.16129	0.054545	1	1	1	1	1	1	1	1	1	1	1	1	1	0.96154	1	0.96226	1	1	1	0.087719	1	1	1	0.071429	1	1	0.037037	1	0.057692	1	1	1	0.038462	1
1	1	1	1	1	1	0.72222	1	1	1	1	1	1	1	1	1	1	1	1	1	1	0.18868	1	1	0.18868	1	1	1	1	1	1	1	1	0.11321	0.97059	1	1	1	1	1	1	1	1	1	1	1	1	1	1	1
1	1	1	0.89558	1	0.17742	1	1	1	1	1	1	0.98985	0.99091	0.16129	0.054545	1	1	1	1	1	1	0.98077	1	1	1	1	1	1	0.96226	1	0.96226	1	1	1	0.070175	1	1	1	0.053571	1	1	0.037037	1	0.075472	1	1	1	0.056604	1
1	1	1	1	1	1	1	1	1	1	1	1	0.98985	0.99091	1	1	0.97015	1	1	0.94768	0.94697	1	0.99359	0.92739	1	1	0.97015	1	1	0.95745	1	0.96226	1	1	0.97059	1	1	0.97143	1	1	1	1	1	1	1	0.96774	0.97059	1	1	1
0.96364	0.96364	0.96364	1	1	1	1	1	0.96364	0.99734	1	1	0.98985	0.99091	1	1	0.1791	0.99705	0.99692	0.99701	0.99697	1	0.98077	0.99585	1	0.97183	0.1791	0.99673	1	0.96364	0.97561	0.96364	1	1	1	1	1	1	1	1	1	1	1	1	1	0.1129	0.19118	1	1	1
1	1	1	1	1	1	1	1	1	1	1	1	0.98985	0.98636	1	1	0.97015	1	1	0.91629	0.91515	1	0.98077	0.88382	1	1	0.97015	1	1	0.96429	1	0.96429	1	1	0.97059	1	1	0.97143	1	1	1	1	1	1	1	0.96774	0.97059	1	1	1
1	1	1	1	0.49383	1	1	0.3662	1	1	0.37879	0.87302	0.98985	0.99091	1	1	1	1	1	1	1	1	0.87821	1	1	1	1	1	0.93548	0.96	1	0.96226	0.44444	1	1	1	0.48052	1	0.49315	1	0.81667	1	1	0.98333	1	1	1	1	1	0.98276
1	1	1	1	0.50617	1	1	0.43662	1	1	0.39394	1	0.98985	0.99091	1	1	1	1	1	1	1	1	0.85897	1	1	1	1	1	1	0.95745	1	0.96226	0.44444	1	1	1	0.48052	1	0.45205	1	1	1	1	1	1	1	1	1	1	1
1	1	1	0.89558	1	0.17742	1	1	1	1	1	1	0.98985	0.99091	0.14516	0.054545	1	1	1	1	1	1	0.94872	1	1	1	1	1	1	0.96296	1	0.96296	1	1	1	0.070175	1	1	1	0.035714	1	1	0.037037	1	0.092593	1	1	1	0.074074	1
1	1	1	1	1	1	1	1	1	1	1	0.56154	0.98985	0.99091	1	1	1	1	1	1	1	1	0.97436	1	1	1	1	1	0.56154	0.98462	1	0.97692	1	1	1	1	1	1	1	1	0.55385	1	1	0.56154	1	1	1	1	1	0.56154
1	1	1	1	0.4321	1	1	0.35211	1	1	0.30303	1	0.98985	0.99091	1	1	1	1	1	1	1	1	0.82051	1	1	1	1	1	1	0.95745	1	0.96226	0.36111	1	1	1	0.4026	1	0.36986	1	1	1	1	1	1	1	1	1	1	1
0.79167	1	0.70213	1	1	1	0.99074	1	1	1	1	1	1	1	1	1	0.95522	0.97788	1	1	1	1	1	1	1	1	0.89552	0.97386	1	1	0.80488	1	1	1	0.94118	1	1	0.9	1	1	1	1	1	1	1	0.91935	0.86765	1	1	1
1	1	1	1	1	1	0.76852	1	1	1	1	1	1	1	1	1	1	1	1	1	1	0.18182	1	1	0.15556	1	1	1	1	1	1	1	1	0.14286	1	1	1	1	1	1	1	1	1	1	1	1	1	1	1	1
0.96875	0.96875	0.96875	1	1	1	0.91667	1	0.96875	0.99734	1	1	0.98985	0.99091	1	1	1	0.99558	0.99692	0.99701	0.99697	1	0.98077	0.99585	1	0.97183	1	0.99673	1	0.96875	0.97561	0.96875	1	1	0.088235	1	1	0.15714	1	1	1	1	1	1	1	1	1	1	1	1
1	1	1	1	1	1	1	1	1	1	1	1	0.98985	0.99091	1	1	0.97015	1	1	0.93871	0.93788	1	0.98718	0.91494	1	1	0.97015	1	1	0.95745	1	0.96226	1	1	0.97059	1	1	0.97143	1	1	1	1	1	1	1	0.96774	0.97059	1	1	1
0.0625	1	0.020833	1	1	1	1	1	1	1	1	1	0.98985	0.99091	1	1	0.97015	0.9292	1	1	1	1	0.98077	1	1	1	0.97015	0.92157	1	0.95833	0.41463	0.96226	1	1	0.97059	1	1	0.97143	1	1	1	1	1	1	1	0.96774	0.97059	0.9375	1	1
0.95536	1	0.95982	1	1	1	1	1	1	1	1	1	1	1	1	1	1	0.9823	1	1	1	1	1	1	1	1	1	0.98203	1	1	0.95089	1	1	1	1	1	1	1	1	1	1	1	1	1	1	1	1	0.90625	1	1
0.22917	1	0.21277	1	1	1	1	1	1	1	1	1	0.98985	0.99091	1	1	0.97015	0.94543	1	1	1	1	0.98718	1	1	1	0.97015	0.93954	1	0.95745	0.54878	0.96226	1	1	0.97059	1	1	0.97143	1	1	1	1	1	1	1	0.96774	0.97059	0.94595	1	1
1	1	1	0.99598	0.99281	0.99281	1	0.99281	1	1	0.99281	0.99281	0.9964	0.99281	0.99281	0.99281	1	1	1	1	1	1	0.98561	1	1	1	1	1	0.99281	0.99281	1	0.97122	0.99281	1	1	0.99281	0.98921	1	0.99281	0.99281	0.99281	1	0.99281	0.99281	0.99281	1	1	1	0.99281	0.99281
1	0.89549	1	1	1	1	1	1	0.91393	0.35239	1	1	0.99385	0.99385	1	1	0.9959	1	0.89231	1	1	1	0.99385	1	1	0.875	0.9959	1	1	0.99385	1	0.99385	1	1	0.9959	1	1	0.9959	1	1	1	1	1	1	1	0.9959	0.9959	0.98156	1	1
0.89381	1	0.89602	1	1	1	1	1	1	1	1	1	0.99558	0.99336	1	1	0.99558	0.33333	1	1	1	1	0.99336	1	1	1	0.99558	0.86111	1	0.99558	0.83407	0.99558	1	1	0.99558	1	1	0.99336	1	1	1	1	1	1	1	0.99558	0.99558	0.99336	1	1
1	0.88056	1	1	1	1	1	1	0.90164	0.89229	1	1	0.99297	0.99297	1	1	0.99532	1	0.85077	1	1	1	0.99297	1	1	0.83372	0.99532	1	1	0.99297	1	0.99297	1	1	0.99532	1	1	0.99532	1	1	1	1	1	1	1	0.99532	0.99532	0.96956	1	1
0.89318	1	0.89318	1	1	1	1	1	1	1	1	1	0.99545	0.99545	1	1	0.99545	0.85398	1	1	1	1	0.99318	1	1	1	0.99545	0.78268	1	0.99545	0.81818	0.99545	1	1	0.99545	1	1	0.99545	1	1	1	1	1	1	1	0.99545	0.99545	0.99318	1	1
1	1	1	1	1	1	0.83333	1	1	1	1	1	1	1	1	1	1	1	1	1	1	0.15909	1	1	0.15556	1	1	1	1	1	1	1	1	0.2449	1	1	1	1	1	1	1	1	1	1	1	1	1	1	1	1
1	1	1	1	0.39506	1	1	0.30986	1	1	0.25758	1	0.98985	0.99091	1	1	1	1	1	1	1	1	0.84615	1	1	1	1	1	1	0.95918	1	0.96226	0.31944	1	1	1	0.36364	1	0.32877	1	1	1	1	1	1	1	1	1	1	1
0.88089	1	0.88337	1	1	1	1	1	1	1	1	1	0.99256	0.99256	1	1	0.99504	0.88053	1	1	1	1	0.99256	1	1	1	0.99504	0.84967	1	0.99256	0.79653	0.99256	1	1	0.99504	1	1	0.99504	1	1	1	1	1	1	1	0.99504	0.99504	0.99007	1	1
0.32394	1	0.33803	1	1	1	1	1	1	1	1	1	0.98985	0.99091	1	1	0.97183	0.89528	1	1	1	1	0.98077	1	1	1	0.97183	0.88399	1	0.97183	0.13415	0.97183	1	1	0.97183	1	1	0.97183	1	1	1	1	1	1	1	0.97183	0.97183	0.95775	1	1
1	1	1	1	1	1	0.81481	1	1	1	1	1	1	1	1	1	1	1	1	1	1	0.15909	1	1	0.13333	1	1	1	1	1	1	1	1	0.20408	1	1	1	1	1	1	1	1	1	1	1	1	1	1	1	1
1	1	1	1	0.59259	1	1	0.53521	1	1	0.5	1	0.99492	0.99545	1	1	1	1	1	1	1	1	0.91667	1	1	1	1	1	1	0.97872	1	0.96226	0.54167	1	1	1	0.57143	1	0.54795	1	1	1	1	1	1	1	1	1	1	1
1	1	1	1	1	1	1	1	1	1	1	0.44444	0.98985	0.99091	1	1	1	1	1	1	1	1	0.98718	1	1	1	1	1	0.43548	0.95745	1	0.98113	1	1	1	1	1	1	1	1	0.41667	1	1	0.41667	1	1	1	1	1	0.39655
1	1	1	1	1	1	0.85093	1	1	1	1	1	1	1	1	1	1	1	1	1	1	0.91304	1	1	0.8882	1	1	1	1	1	1	1	1	0.91925	0.98137	1	1	1	1	1	1	1	1	1	1	1	1	1	1	1
0.2381	1	0.25397	1	1	1	1	1	1	1	1	1	0.98477	0.98636	1	1	0.97015	0.90708	1	1	1	1	0.98077	1	1	1	0.97015	0.89706	1	0.95238	0.23171	0.95238	1	1	0.97059	1	1	0.97143	1	1	1	1	1	1	1	0.96825	0.97059	0.93651	1	1
1	1	1	0.92972	1	0.43548	1	1	1	1	1	1	0.98985	0.99091	0.43548	0.36364	1	1	1	1	1	1	1	1	1	1	1	1	1	0.95745	1	0.98113	1	1	1	0.38596	1	1	1	0.375	1	1	0.35185	1	0.28571	1	1	1	0.3	1
1	1	1	1	1	1	1	1	1	1	1	0.44444	0.98985	0.99091	1	1	1	1	1	1	1	1	0.98718	1	1	1	1	1	0.43548	0.95745	1	0.96226	1	1	1	1	1	1	1	1	0.41667	1	1	0.41667	1	1	1	1	1	0.39655
1	1	1	1	1	1	1	1	1	1	1	1	0.99029	0.99029	1	1	0.99029	1	1	0.8281	0.84848	1	0.98706	0.84025	1	1	0.99353	1	1	0.99029	1	0.99029	1	1	0.99029	1	1	0.99029	1	1	1	1	1	1	1	0.99029	0.99353	1	1	1
0.22581	1	0.24194	1	1	1	1	1	1	1	1	1	0.98985	0.98636	1	1	0.97015	0.90855	1	1	1	1	0.98077	1	1	1	0.97015	0.89869	1	0.96774	0.2439	0.96774	1	1	0.97059	1	1	0.97143	1	1	1	1	1	1	1	0.96774	0.97059	0.93548	1	1
1	1	1	1	1	1	1	1	1	1	1	1	0.98477	0.98636	1	1	0.98925	1	1	0.86996	0.84242	1	0.98387	0.82365	1	1	0.98925	1	1	0.98387	1	0.98387	1	1	0.98925	1	1	0.98387	1	1	1	1	1	1	1	0.98925	0.98925	1	1	1
1	1	1	1	1	1	0.78704	1	1	1	1	1	1	1	1	1	1	1	1	1	1	0.35484	1	1	0.33871	1	1	1	1	1	1	1	1	0.27419	0.98529	1	1	1	1	1	1	1	1	1	1	1	1	1	1	1
1	1	1	1	0.60494	1	1	0.47887	1	1	0.43939	1	0.98985	0.99545	1	1	1	1	1	1	1	1	0.94872	1	1	1	1	1	1	0.97872	1	0.96226	0.54167	1	1	1	0.58442	1	0.57534	1	0.96667	1	1	1	1	1	1	1	1	1
1	0.8172	1	1	1	1	1	1	0.84946	0.90824	1	1	0.99283	0.99283	1	1	0.99283	1	0.85846	1	1	1	0.98925	1	1	0.74552	0.99283	1	1	0.99283	1	0.99283	1	1	0.99283	1	1	0.99283	1	1	1	1	1	1	1	0.99283	0.99283	0.96416	1	1
1	1	1	0.9257	1	0.40323	1	1	1	1	1	1	0.99492	0.99545	0.40323	0.32727	1	1	1	1	1	1	1	1	1	1	1	1	1	0.95745	1	0.96226	1	1	1	0.35088	1	1	1	0.33929	1	1	0.31481	1	0.2449	1	1	1	0.26	1
1	0.31081	1	1	1	1	1	1	0.43243	0.90824	1	1	0.98477	0.98636	1	1	0.97297	1	0.89231	1	1	1	0.98077	1	1	0.10811	0.97297	1	1	0.95946	1	0.97297	1	1	0.97297	1	1	0.95946	1	1	1	1	1	1	1	0.97297	0.97297	0.86486	1	1
1	0.19048	1	1	1	1	1	1	0.33333	0.91755	1	1	0.98477	0.98636	1	1	0.97015	1	0.90615	1	1	1	0.98077	1	1	0.16901	0.97015	1	1	0.95238	1	0.96825	1	1	0.97059	1	1	0.97143	1	1	1	1	1	1	1	0.96825	0.97059	0.84127	1	1
1	1	1	1	1	1	0.78704	1	1	1	1	1	1	1	1	1	1	1	1	1	1	0.22917	1	1	0.0625	1	1	1	1	1	1	1	1	0.20408	0.94118	1	1	1	1	1	1	1	1	1	1	1	1	1	1	1
1	1	1	1	1	1	1	1	1	1	1	1	0.98477	0.98636	1	1	0.9759	1	1	0.88191	0.87879	1	0.98077	0.84647	1	1	0.9759	1	1	0.96386	1	0.9759	1	1	0.9759	1	1	0.9759	1	1	1	1	1	1	1	0.9759	0.9759	1	1	1
1	1	1	0.9983	0.9983	0.9983	1	0.9983	1	1	0.9983	0.9983	1	1	0.9983	0.9983	1	1	1	1	1	1	0.99659	1	1	1	1	1	0.9983	1	1	0.99404	0.9983	1	1	0.9983	0.9983	1	0.9983	0.9983	0.9983	1	0.9983	0.9983	0.9983	1	1	1	0.9983	0.9983
0.79167	1	0.80851	1	1	1	1	1	1	1	1	1	1	1	1	1	1	0.9823	1	1	1	1	1	1	1	1	1	0.98366	1	1	0.87805	1	1	1	1	1	1	1	1	1	1	1	1	1	1	1	1	0.43243	1	1
0.22581	1	0.24194	1	1	1	1	1	1	1	1	1	0.98985	0.99091	1	1	0.97015	0.90855	1	1	1	1	0.98077	1	1	1	0.97015	0.89869	1	0.96774	0.2439	0.96774	1	1	0.97059	1	1	0.97143	1	1	1	1	1	1	1	0.96774	0.97059	0.93548	1	1
0.17241	1	0.18966	1	1	1	1	1	1	1	1	1	0.98477	0.98636	1	1	0.97015	0.91445	1	1	1	1	0.98077	1	1	1	0.97015	0.90523	1	0.94828	0.29268	0.96552	1	1	0.97059	1	1	0.97143	1	1	1	1	1	1	1	0.96774	0.97059	0.94828	1	1
0.99804	0.99804	0.99804	1	1	1	0.98724	1	0.99804	0.99706	1	1	0.99706	0.99706	1	1	1	0.99706	0.99804	0.99706	0.99804	1	0.99706	0.99804	1	0.99804	1	0.99706	1	0.99706	0.99706	0.99706	1	1	0.93817	1	1	0.93131	1	1	1	1	1	1	1	1	1	1	1	1
0.99773	0.99773	0.99773	0.9966	0.9966	0.9966	0.99434	0.9966	0.99773	0.9966	0.9966	0.9966	1	1	0.9966	0.99773	1	0.99773	0.99773	0.9966	0.9966	1	0.99547	0.99773	1	0.99773	1	0.99773	0.9966	1	0.99773	1	0.9966	1	0.98754	0.9966	0.9966	0.9932	0.9966	0.9966	0.9966	1	0.9966	0.9966	0.99773	1	1	1	0.99773	0.9966
1	1	1	1	1	1	1	1	1	1	1	1	0.98477	0.99091	1	1	0.97015	1	1	0.90135	0.9	1	0.98077	0.86307	1	1	0.97015	1	1	0.9697	1	0.9697	1	1	0.97059	1	1	0.97143	1	1	1	1	1	1	1	0.9697	0.97059	1	1	1
1	0.23881	1	1	1	1	1	1	0.37313	0.91223	1	1	0.98985	0.98636	1	1	0.97015	1	0.89846	1	1	1	0.98077	1	1	0.11268	0.97015	1	1	0.97015	1	0.95522	1	1	0.97059	1	1	0.97143	1	1	1	1	1	1	1	0.97015	0.97059	0.85075	1	1
1	0.19048	1	1	1	1	1	1	0.33333	0.91755	1	1	0.98477	0.99091	1	1	0.97015	1	0.90615	1	1	1	0.98077	1	1	0.1831	0.97015	1	1	0.96825	1	0.96825	1	1	0.97059	1	1	0.97143	1	1	1	1	1	1	1	0.96825	0.97059	0.8254	1	1
1	1	1	1	1	1	1	1	1	1	1	1	0.98477	0.98636	1	1	0.97015	1	1	0.90433	0.90303	1	0.98077	0.86722	1	1	0.97015	1	1	0.95312	1	0.96875	1	1	0.97059	1	1	0.97143	1	1	1	1	1	1	1	0.96875	0.97059	1	1	1
1	1	1	1	1	1	1	1	1	1	1	1	0.98477	0.98636	1	1	0.97015	1	1	0.90433	0.90455	1	0.98077	0.87344	1	1	0.97015	1	1	0.95385	1	0.96923	1	1	0.97059	1	1	0.97143	1	1	1	1	1	1	1	0.96923	0.97059	1	1	1
1	0.089286	1	1	1	1	1	1	0.25	0.92553	1	1	0.98477	0.99091	1	1	0.97015	1	0.91385	1	1	1	0.98718	1	1	0.23944	0.97015	1	1	0.96429	1	0.96429	1	1	0.97059	1	1	0.97143	1	1	1	1	1	1	1	0.96774	0.97059	0.82143	1	1
0.9953	0.98942	0.99765	0.99647	0.9953	0.99647	1	0.99647	0.99177	0.98942	0.99647	0.99647	0.99647	0.99647	0.99647	0.99647	0.99647	0.99647	0.98942	0.99412	0.99412	1	0.99647	0.99412	1	0.99177	0.99647	1	0.99647	0.99647	0.99647	0.99647	0.99647	1	0.99647	0.99647	0.99647	0.99647	0.9953	0.99647	0.99647	1	0.99765	0.99647	0.99647	0.99647	0.99647	0.99177	0.99647	0.99647
0.14286	1	0.16071	1	1	1	1	1	1	1	1	1	0.98477	0.99091	1	1	0.97015	0.9174	1	1	1	1	0.98718	1	1	1	0.97015	0.9085	1	0.96429	0.31707	0.96429	1	1	0.97059	1	1	0.97143	1	1	1	1	1	1	1	0.96774	0.97059	0.92857	1	1
1	1	1	1	0.55556	1	1	0.49296	1	1	0.45455	1	0.98985	0.99545	1	1	1	1	1	1	1	1	0.87821	1	1	1	1	1	1	0.97872	1	0.96226	0.5	1	1	1	0.53247	1	0.50685	1	1	1	1	1	1	1	1	1	1	1
0.9972	0.9972	0.9972	1	1	1	1	1	0.9972	0.99734	1	1	0.9958	0.9958	1	1	0.91049	0.9972	0.9972	0.9972	0.9972	1	0.9958	0.9972	1	0.9972	0.91469	0.9972	1	0.9958	0.9972	0.9958	1	1	1	1	1	1	1	1	1	1	1	1	1	0.91748	0.91608	1	1	1
1	1	1	1	1	1	1	1	1	1	1	1	0.9797	0.97727	1	1	1	1	1	1	1	1	1	1	1	1	1	1	1	0.89362	1	1	1	1	1	1	1	1	1	1	1	0.34375	1	1	1	1	1	1	1	1
0.061224	1	0.040816	1	1	1	1	1	1	1	1	1	0.98985	0.99091	1	1	0.97015	0.92773	1	1	1	1	0.98077	1	1	1	0.97015	0.91993	1	0.95918	0.40244	0.96226	1	1	0.97059	1	1	0.97143	1	1	1	1	1	1	1	0.96774	0.97059	0.93878	1	1
1	1	1	0.93373	1	0.46774	1	1	1	1	1	1	0.98985	0.99545	0.46774	0.4	1	1	1	1	1	1	0.99359	1	1	1	1	1	1	0.97872	1	0.96226	1	1	1	0.42105	1	1	1	0.41071	1	1	0.38889	1	0.32653	1	1	1	0.34	1
1	1	1	1	1	1	1	1	1	1	1	0.52381	0.99492	0.99545	1	1	1	1	1	1	1	1	0.98718	1	1	1	1	1	0.51613	0.97872	1	0.96226	1	1	1	1	1	1	1	1	0.5	1	1	0.5	1	1	1	1	1	0.48276
0.97183	0.97183	0.97183	1	1	1	0.94444	1	0.97183	0.99734	1	1	0.98477	0.99091	1	1	1	0.99558	0.99692	0.99701	0.99697	1	0.98077	0.99585	1	0.97183	1	0.99673	1	0.95775	0.97561	0.97183	1	1	0.11268	1	1	0.098592	1	1	1	1	1	1	1	1	1	1	1	1
1	1	1	1	0.51852	1	1	0.4507	1	1	0.40909	1	0.99492	0.99091	1	1	1	1	1	1	1	1	0.86538	1	1	1	1	1	1	0.95745	1	0.96226	0.45833	1	1	1	0.49351	1	0.46575	1	1	1	1	1	1	1	1	1	1	1
1	1	1	1	0.50617	1	1	0.43662	1	1	0.39394	1	0.98985	0.99091	1	1	1	1	1	1	1	1	0.87179	1	1	1	1	1	1	0.95745	1	0.96226	0.44444	1	1	1	0.48052	1	0.45205	1	1	1	1	1	1	1	1	1	1	1
1	1	1	1	1	1	1	1	1	1	1	0.38095	0.98985	0.99091	1	1	1	1	1	1	1	1	0.98077	1	1	1	1	1	0.37097	0.95745	1	0.96226	1	1	1	1	1	1	1	1	0.35	1	1	0.35	1	1	1	1	1	0.32759
1	1	1	1	1	1	1	1	1	1	1	1	0.98477	0.98182	1	1	1	1	1	1	1	1	1	1	1	1	1	1	1	0.91489	1	1	1	1	1	1	1	1	1	1	1	0.15625	1	1	1	1	1	1	1	1
1	1	1	1	1	1	1	1	1	1	1	0.39683	0.98985	0.99091	1	1	1	1	1	1	1	1	0.98718	1	1	1	1	1	0.3871	0.95745	1	0.98113	1	1	1	1	1	1	1	1	0.36667	1	1	0.36667	1	1	1	1	1	0.34483
0.97015	0.97015	0.97015	1	1	1	0.9537	1	0.97015	0.99601	1	1	0.98985	0.99091	1	1	1	0.99558	0.99692	0.99552	0.99697	1	0.98077	0.99585	1	0.97183	1	0.99673	1	0.97015	0.97561	0.97015	1	1	0.14706	1	1	0.085714	1	1	1	1	1	1	1	1	1	1	1	1
0.96183	0.94656	0.96947	1	1	1	1	1	0.94656	0.98936	1	1	1	1	1	1	1	0.99263	0.98769	1	1	1	1	1	1	0.94656	1	0.99183	1	1	0.96183	1	1	1	1	1	1	1	1	1	1	1	1	1	1	1	1	0.72519	1	1
0.97101	0.97101	0.97101	1	1	1	1	1	0.97101	0.99734	1	1	0.98477	0.98636	1	1	0.18841	0.99705	0.99692	0.99701	0.99697	1	0.98077	0.99585	1	0.97183	0.11594	0.99673	1	0.95652	0.97561	0.97101	1	1	1	1	1	1	1	1	1	1	1	1	1	0.26087	0.27536	1	1	1
1	1	1	0.90763	1	0.25806	1	1	1	1	1	1	0.98985	0.99091	0.25806	0.16364	1	1	1	1	1	1	0.98718	1	1	1	1	1	1	0.95745	1	0.96226	1	1	1	0.19298	1	1	1	0.17857	1	1	0.14815	1	0.061224	1	1	1	0.08	1
1	1	1	1	1	1	1	1	1	1	1	0.36508	0.98985	0.99091	1	1	1	1	1	1	1	1	0.98718	1	1	1	1	1	0.35484	0.95745	1	0.96226	1	1	1	1	1	1	1	1	0.33333	1	1	0.33333	1	1	1	1	1	0.31034
1	1	1	1	1	1	1	1	1	1	1	1	0.98985	0.99091	1	1	0.97015	1	1	0.93722	0.93636	1	0.98718	0.91286	1	1	0.97015	1	1	0.95745	1	0.96226	1	1	0.97059	1	1	0.97143	1	1	1	1	1	1	1	0.96774	0.97059	1	1	1
0.9661	0.9661	0.9661	1	1	1	0.97222	1	0.9661	0.99734	1	1	0.98985	0.99091	1	1	1	0.99558	0.99692	0.99701	0.99697	1	0.98077	0.99585	1	0.97183	1	0.99673	1	0.9661	0.96341	0.9661	1	1	0.13235	1	1	0.15714	1	1	1	1	1	1	1	1	1	1	1	1
1	1	1	1	0.53086	1	1	0.46479	1	1	0.42424	1	0.98985	0.99091	1	1	1	1	1	1	1	1	0.86538	1	1	1	1	1	1	0.97872	1	0.96226	0.47222	1	1	1	0.50649	1	0.47945	1	1	1	1	1	1	1	1	1	1	1
0.96721	0.96721	0.96721	1	1	1	1	1	0.96721	0.99734	1	1	0.98477	0.98636	1	1	0.14925	0.99558	0.99692	0.99701	0.99697	1	0.98077	0.99585	1	0.97183	0.089552	0.99673	1	0.96721	0.97561	0.96721	1	1	1	1	1	1	1	1	1	1	1	1	1	0.032258	0.10294	1	1	1
0.97059	0.97059	0.97059	1	1	1	0.93519	1	0.97059	0.99734	1	1	0.98477	0.99091	1	1	1	0.99705	0.99692	0.99701	0.99697	1	0.98077	0.99585	1	0.97183	1	0.9951	1	0.97059	0.96341	0.95588	1	1	0.058824	1	1	0.042857	1	1	1	1	1	1	1	1	1	1	1	1
1	1	1	1	1	1	0.84259	1	1	1	1	1	1	1	1	1	1	1	1	1	1	0.22727	1	1	0.24444	1	1	1	1	1	1	1	1	0.30612	1	1	1	1	1	1	1	1	1	1	1	1	1	1	1	1
0.99686	0.99686	0.99686	0.99686	0.99528	0.99528	1	0.99528	0.99686	0.99734	0.99528	0.99528	1	1	0.99528	0.99686	0.98585	0.99558	0.99692	0.99552	0.99697	1	0.99371	0.99686	1	0.99686	0.98585	0.99528	0.99528	1	0.99686	1	0.99528	1	0.99214	0.99528	0.99528	0.99057	0.99528	0.99686	0.99528	1	0.99528	0.99686	0.99686	0.98585	0.98742	1	0.99528	0.99686
0.97059	0.97059	0.97059	1	1	1	0.96296	1	0.97059	0.99601	1	1	0.98477	0.99091	1	1	1	0.99558	0.99692	0.99701	0.99697	1	0.98077	0.99585	1	0.97183	1	0.9951	1	0.95588	0.97561	0.97059	1	1	0.088235	1	1	0.12857	1	1	1	1	1	1	1	1	1	1	1	1
1	1	1	1	0.54321	1	1	0.47887	1	1	0.43939	1	0.99492	0.99091	1	1	1	1	1	1	1	1	0.95513	1	1	1	1	1	1	0.97872	1	0.96226	0.48611	1	1	1	0.51948	1	0.49315	1	1	1	1	1	1	1	1	1	1	1
0.9697	0.9697	0.9697	1	1	1	0.9537	1	0.9697	0.99734	1	1	0.98985	0.99091	1	1	1	0.99705	0.99692	0.99701	0.99697	1	0.98077	0.99585	1	0.97183	1	0.9951	1	0.9697	0.97561	0.95455	1	1	0.073529	1	1	0.071429	1	1	1	1	1	1	1	1	1	1	1	1
0.97059	0.97059	0.97059	1	1	1	0.97222	1	0.97059	0.99734	1	1	0.98477	0.99091	1	1	1	0.99558	0.99692	0.99701	0.99697	0.98529	0.98077	0.99585	0.97059	0.97183	1	0.9951	1	0.95588	0.97561	0.95588	1	1	0.20588	1	1	0.22857	1	1	1	1	1	1	1	1	1	1	1	1
0.97368	0.97368	0.97368	1	1	1	0.92593	1	0.97368	0.99734	1	1	0.98477	0.99091	1	1	1	0.99558	0.99692	0.99701	0.99697	1	0.98077	0.99585	0.96053	0.97368	1	0.99673	1	0.97368	0.97561	0.97368	1	1	0.10526	1	1	0.078947	1	1	1	1	1	1	1	1	1	1	1	1
0.97101	0.97101	0.97101	1	1	1	0.9537	1	0.97101	0.99601	1	1	0.98985	0.99091	1	1	1	0.99705	0.99692	0.99701	0.99697	1	0.98077	0.99585	0.98551	0.97183	1	0.9951	1	0.97101	0.97561	0.97101	1	1	0.057971	1	1	0.12857	1	1	1	1	1	1	1	1	1	1	1	1
1	1	1	1	0.53086	1	1	0.46479	1	1	0.42424	1	0.98985	0.99091	1	1	1	1	1	1	1	1	0.87179	1	1	1	1	1	1	0.95745	1	0.96226	0.47222	1	1	1	0.50649	1	0.47945	1	1	1	1	1	1	1	1	1	1	1
0.97368	0.97368	0.97368	1	1	1	0.98148	1	0.97368	0.99734	1	1	0.98477	0.98636	1	1	0.11842	0.99558	0.99692	0.99701	0.99697	1	0.98077	0.99585	1	0.97368	0.11842	0.9951	1	0.97368	0.97561	0.96053	1	1	1	1	1	1	1	1	1	1	1	1	1	0.22368	0.17105	1	1	1
1	1	1	0.89157	1	0.16129	1	1	1	1	1	1	0.98985	0.99091	0.12903	0.018182	1	1	1	1	1	1	1	1	1	1	1	1	1	0.96364	1	0.96364	1	1	1	0.035088	1	1	1	0.017857	1	1	0.018182	1	0.10909	1	1	1	0.090909	1
0.97297	0.97297	0.97297	1	1	1	0.97222	1	0.97297	0.99601	1	1	0.98477	0.98636	1	1	1	0.99558	0.99692	0.99701	0.99697	1	0.98077	0.99585	1	0.97297	1	0.99673	1	0.97297	0.97561	0.97297	1	1	0.18919	1	1	0.21622	1	1	1	1	1	1	1	1	1	1	1	1
1	1	1	1	0.48148	1	1	0.40845	1	1	0.36364	1	0.98985	0.99091	1	1	1	1	1	1	1	1	0.94231	1	1	1	1	1	1	0.95745	1	0.96226	0.41667	1	1	1	0.45455	1	0.42466	1	1	1	1	1	1	1	1	1	1	1
0.97015	0.97015	0.97015	1	1	1	0.96296	1	0.97015	0.99601	1	1	0.98477	0.98636	1	1	1	0.99705	0.99692	0.99552	0.99697	1	0.98077	0.99585	1	0.97183	1	0.9951	1	0.97015	0.97561	0.97015	1	1	0.088235	1	1	0.14286	1	1	1	1	1	1	1	1	1	1	1	1
1	1	1	1	0.88797	1	1	0.9018	1	1	0.90871	1	0.99585	0.99585	1	1	1	1	1	1	1	1	0.94329	1	1	1	1	1	1	0.99585	1	0.99585	0.90041	1	1	1	0.89627	1	0.89903	1	1	1	1	1	1	1	1	1	1	1
1	1	1	1	1	1	1	1	1	1	1	1	0.98985	0.99091	1	1	0.97015	1	1	0.93722	0.93636	1	0.98718	0.91286	1	1	0.97015	1	1	0.95745	1	0.96226	1	1	0.97059	1	1	0.97143	1	1	1	1	1	1	1	0.96774	0.97059	1	1	1
0.97297	0.97297	0.97297	1	1	1	0.99074	1	0.97297	0.99734	1	1	0.98477	0.98636	1	1	0.12162	0.99558	0.99692	0.99701	0.99697	1	0.98077	0.99585	1	0.97297	0.10811	0.9951	1	0.95946	0.96341	0.95946	1	1	1	1	1	1	1	1	1	1	1	1	1	0.16216	0.13514	1	1	1
0.96667	0.96667	0.96667	1	1	1	1	1	0.96667	0.99734	1	1	0.98477	0.98636	1	1	0.14925	0.99705	0.99692	0.99701	0.99697	1	0.98077	0.99585	1	0.97183	0.20896	0.99673	1	0.96667	0.97561	0.96667	1	1	1	1	1	1	1	1	1	1	1	1	1	0.096774	0.25	1	1	1
0.0625	1	0	1	1	1	1	1	1	1	1	1	0.98985	0.99091	1	1	0.97015	0.93068	1	1	1	1	0.98077	1	1	1	0.97015	0.9232	1	0.95745	0.42683	0.96226	1	1	0.97059	1	1	0.97143	1	1	1	1	1	1	1	0.96774	0.97059	0.93617	1	1
1	1	1	0.87349	1	0.047619	1	1	1	1	1	1	0.98985	0.98636	0.015873	0.12698	1	1	1	1	1	1	1	1	1	1	1	1	1	0.95238	1	0.96825	1	1	1	0.095238	1	1	1	0.11111	1	1	0.14286	1	0.22222	1	1	1	0.20635	1
1	1	1	1	1	1	1	1	1	1	1	0.82948	0.99133	0.99133	1	1	1	1	1	1	1	1	0.98844	1	1	1	1	1	0.83237	0.99422	1	0.99422	1	1	1	1	1	1	1	1	0.84104	1	1	0.84393	1	1	1	1	1	0.84682
0.96825	0.96825	0.96825	1	1	1	0.96296	1	0.96825	0.99734	1	1	0.98477	0.99091	1	1	1	0.99558	0.99692	0.99552	0.99697	1	0.97436	0.99585	1	0.97183	1	0.99673	1	0.96825	0.97561	0.96825	1	1	0.10294	1	1	0.11429	1	1	1	1	1	1	1	1	1	1	1	1
1	1	1	0.25337	1	0.90705	1	1	1	1	1	1	0.9955	0.997	0.90705	0.91754	1	1	1	1	1	1	1	1	1	1	1	1	1	0.9955	1	0.997	1	1	1	0.91604	1	1	1	0.91754	1	1	0.92054	1	0.92654	1	1	1	0.92504	1
1	1	1	1	0.061728	1	1	0.077922	1	1	0.14286	1	0.98477	0.98636	1	1	1	1	1	1	1	1	0.76282	1	1	1	1	1	1	0.96104	1	0.96104	0.064935	1	1	1	0.064935	1	0.064935	1	1	1	1	1	1	1	1	1	1	1
0.97101	0.97101	0.97101	1	1	1	0.96296	1	0.97101	0.99601	1	1	0.98477	0.99091	1	1	1	0.99558	0.99692	0.99701	0.99697	0.98551	0.98077	0.99585	0.98551	0.97183	1	0.9951	1	0.97101	0.97561	0.97101	1	1	0.21739	1	1	0.25714	1	1	1	1	1	1	1	1	1	1	1	1
1	1	1	0.99687	0.99687	0.99687	1	0.99687	1	1	0.99687	0.99687	1	1	0.99687	0.99687	1	1	1	1	1	1	0.99373	1	1	1	1	1	0.99687	1	1	0.99843	0.99687	1	1	0.99687	0.99687	1	0.99687	0.99687	0.99687	1	0.99687	0.99687	0.99687	1	1	1	0.99687	0.99687
0.93893	1	0.9402	1	1	1	1	1	1	1	1	1	0.99618	0.99618	1	1	0.99746	0.15267	1	1	1	1	0.99618	1	1	1	0.99746	0.89059	1	0.99618	0.90585	0.99746	1	1	0.99618	1	1	0.99618	1	1	1	1	1	1	1	0.99746	0.99746	0.99491	1	1
0.98851	0.98851	0.99234	0.99398	0.98851	0.99234	1	0.98851	0.99234	0.99734	0.99234	0.98851	0.7433	0.7318	0.98851	0.99234	0.98851	0.99558	0.99692	0.99552	0.99545	1	1	0.99378	1	0.99234	0.98851	0.9951	0.98851	0.81992	0.99234	0.86973	0.98851	1	0.98851	0.99234	0.98851	0.98851	0.98851	0.99234	0.99234	1	0.98851	0.99234	0.99234	0.98851	0.99234	1	0.99234	0.99234
0.9726	0.9726	0.9726	1	1	1	1	1	0.9726	0.99734	1	1	0.98477	0.98636	1	1	0.13699	0.99558	0.99692	0.99701	0.99697	1	0.97436	0.99585	1	0.9726	0.10959	0.9951	1	0.9589	0.97561	0.9589	1	1	1	1	1	1	1	1	1	1	1	1	1	0.16438	0.10959	1	1	1
0.87179	1	0.88462	1	1	1	1	1	1	1	1	1	1	1	1	1	1	0.98083	1	1	1	1	1	1	1	1	1	0.98203	1	1	0.86585	1	1	1	1	1	1	1	1	1	1	1	1	1	1	1	1	0.76923	1	1
1	1	1	0.87751	1	0.063492	1	1	1	1	1	1	0.98477	0.99091	0.031746	0.12698	1	1	1	1	1	1	1	1	1	1	1	1	1	0.96825	1	0.96825	1	1	1	0.095238	1	1	1	0.11111	1	1	0.14286	1	0.22222	1	1	1	0.20635	1
0.93822	1	0.93951	1	1	1	1	1	1	1	1	1	0.99614	0.99614	1	1	0.99743	0.88031	1	1	1	1	0.99614	1	1	1	0.99743	0.2471	1	0.99614	0.89447	0.99614	1	1	0.99743	1	1	0.99614	1	1	1	1	1	1	1	0.99743	0.99743	0.99614	1	1
1	1	1	1	1	1	1	1	1	1	1	0.079365	0.98985	0.99091	1	1	1	1	1	1	1	1	0.98077	1	1	1	1	1	0.064516	0.96552	1	0.96552	1	1	1	1	1	1	1	1	0.083333	1	1	0.083333	1	1	1	1	1	0.068966
1	1	1	1	1	1	0.65741	1	1	1	1	1	1	1	1	1	1	1	1	1	1	0.3125	1	1	0.29688	1	1	1	1	1	1	1	1	0.25	0.97059	1	1	1	1	1	1	1	1	1	1	1	1	1	1	1
0.9697	0.9697	0.9697	1	1	1	0.94444	1	0.9697	0.99601	1	1	0.98477	0.99091	1	1	1	0.99558	0.99692	0.99552	0.99697	1	0.97436	0.99585	1	0.97183	1	0.99673	1	0.95455	0.97561	0.9697	1	1	0.088235	1	1	0.071429	1	1	1	1	1	1	1	1	1	1	1	1
0.97297	0.97297	0.97297	1	1	1	0.99074	1	0.97297	0.99601	1	1	0.98477	0.98636	1	1	0.25676	0.99558	0.99692	0.99701	0.99697	1	0.97436	0.99585	1	0.97297	0.12162	0.9951	1	0.95946	0.96341	0.97297	1	1	1	1	1	1	1	1	1	1	1	1	1	0.27027	0.12162	1	1	1
0.97059	0.97059	0.97059	1	1	1	0.9537	1	0.97059	0.99734	1	1	0.98985	0.99091	1	1	1	0.99705	0.99692	0.99701	0.99697	1	0.98077	0.99585	0.98529	0.97183	1	0.99673	1	0.97059	0.97561	0.97059	1	1	0.044118	1	1	0.12857	1	1	1	1	1	1	1	1	1	1	1	1
1	1	1	0.87149	1	0.076923	1	1	1	1	1	1	0.98985	0.98636	0.046154	0.15385	1	1	1	1	1	1	1	1	1	1	1	1	1	0.96923	1	0.96923	1	1	1	0.12308	1	1	1	0.13846	1	1	0.16923	1	0.24615	1	1	1	0.23077	1
1	1	1	1	1	1	0.81481	1	1	1	1	1	1	1	1	1	1	1	1	1	1	0.022727	1	1	0.044444	1	1	1	1	1	1	1	1	0.16327	0.97059	1	1	1	1	1	1	1	1	1	1	1	1	1	1	1
1	1	1	1	1	1	1	1	1	1	1	1	0.99536	0.99536	1	1	0.9969	1	1	0.035874	0.86515	1	0.99536	0.887	1	1	0.9969	1	1	0.9969	1	0.99536	1	1	0.9969	1	1	0.99536	1	1	1	1	1	1	1	0.9969	0.9969	1	1	1
1	1	1	1	1	1	0.72222	1	1	1	1	1	1	1	1	1	1	1	1	1	1	0.22917	1	1	0.1875	1	1	1	1	1	1	1	1	0.32653	0.98529	1	1	1	1	1	1	1	1	1	1	1	1	1	1	1
0.97143	0.97143	0.97143	1	1	1	1	1	0.97143	0.99734	1	1	0.98477	0.98636	1	1	0.21429	0.99558	0.99692	0.99701	0.99697	1	0.97436	0.99585	1	0.97183	0.1	0.9951	1	0.97143	0.96341	0.95714	1	1	1	1	1	1	1	1	1	1	1	1	1	0.25714	0.15714	1	1	1
0.92727	0.85455	0.92727	1	1	1	1	1	0.87273	0.98936	1	1	1	1	1	1	1	0.9941	0.98769	1	1	1	1	1	1	0.90141	1	0.99346	1	1	0.93902	1	1	1	1	1	1	1	1	1	1	1	1	1	1	1	1	0.34545	1	1
0.45455	1	0.46591	1	1	1	1	1	1	1	1	1	0.98477	0.98636	1	1	0.97727	0.87758	1	1	1	1	0.98077	1	1	1	0.97727	0.85784	1	0.97727	0.068182	0.96591	1	1	0.97727	1	1	0.96591	1	1	1	1	1	1	1	0.97727	0.97727	0.95455	1	1
1	1	1	1	1	1	0.5641	1	1	1	1	1	1	1	1	1	1	1	1	1	1	0.66667	1	1	0.65812	1	1	1	1	1	1	1	1	0.62393	0.99145	1	1	1	1	1	1	1	1	1	1	1	1	1	1	1
0.9703	0.9802	0.9802	0.99398	0.9703	0.9703	1	0.9703	0.9802	0.99601	0.9703	0.9703	0.80711	0.70909	0.9703	0.9703	0.9703	0.99558	0.99538	0.99552	0.99545	1	1	0.99378	1	0.9703	0.9703	0.9951	0.9703	0.77228	0.9703	0.47525	0.9703	1	0.9703	0.9703	0.9703	0.9703	0.9703	0.9703	0.9703	1	0.9802	0.9703	0.9802	0.9703	0.9703	1	0.9802	0.9703
1	0.92007	1	1	1	1	1	1	0.93027	0.22074	1	1	0.9966	0.9966	1	1	0.9966	1	0.89538	1	1	1	0.9966	1	1	0.89456	0.9966	1	1	0.9966	1	0.9966	1	1	0.9966	1	1	0.9966	1	1	1	1	1	1	1	0.9966	0.9966	0.9898	1	1
1	1	1	1	1	1	0.82381	1	1	1	1	1	1	1	1	1	1	1	1	1	1	0.79524	1	1	0.80952	1	1	1	1	1	1	1	1	0.76667	1	1	1	1	1	1	1	1	1	1	1	1	1	1	1	1
1	1	1	0.8755	1	0.14706	1	1	1	1	1	1	0.98477	0.99091	0.10294	0.19118	1	1	1	1	1	1	1	1	1	1	1	1	1	0.95588	1	0.97059	1	1	1	0.16176	1	1	1	0.17647	1	1	0.20588	1	0.27941	1	1	1	0.26471	1
0.38462	1	0.39744	1	1	1	1	1	1	1	1	1	0.98477	0.98636	1	1	0.97436	0.88496	1	1	1	1	0.98077	1	1	1	0.97436	0.87418	1	0.96154	0.073171	0.96154	1	1	0.96154	1	1	0.97436	1	1	1	1	1	1	1	0.97436	0.97436	0.94872	1	1
1	1	1	0.88956	1	0.14516	1	1	1	1	1	1	0.98985	0.99091	0.096774	0.052632	1	1	1	1	1	1	1	1	1	1	1	1	1	0.96491	1	0.96491	1	1	1	0.017544	1	1	1	0.017544	1	1	0.052632	1	0.14035	1	1	1	0.12281	1
0.31429	1	0.32857	1	1	1	1	1	1	1	1	1	0.98477	0.98636	1	1	0.97143	0.89676	1	1	1	1	0.98077	1	1	1	0.95714	0.88725	1	0.95714	0.17073	0.97143	1	1	0.97143	1	1	0.97143	1	1	1	1	1	1	1	0.95714	0.97143	0.94286	1	1
1	1	1	0.88956	1	0.14516	1	1	1	1	1	1	0.98985	0.99091	0.1129	0.035714	1	1	1	1	1	1	0.95513	1	1	1	1	1	1	0.96429	1	0.96429	1	1	1	0.017544	1	1	1	0	1	1	0.035714	1	0.125	1	1	1	0.10714	1
1	1	1	1	0.14815	1	1	0.13158	1	1	0.17105	1	0.98985	0.99091	1	1	1	1	1	1	1	1	0.89103	1	1	1	1	1	1	0.96053	1	0.97368	0.092105	1	1	1	0.012987	1	0.039474	1	1	1	1	1	1	1	1	1	1	1
0.31429	1	0.32857	1	1	1	1	1	1	1	1	1	0.98477	0.98636	1	1	0.97143	0.89676	1	1	1	1	0.98077	1	1	1	0.97143	0.88562	1	0.95714	0.14634	0.95714	1	1	0.97143	1	1	0.97143	1	1	1	1	1	1	1	0.97143	0.97143	0.94286	1	1
0.96429	0.96429	0.96429	0.99398	0.96296	0.95161	1	0.95775	0.96429	0.99734	0.95455	0.95238	1	1	0.96774	0.96429	0.85075	0.99705	0.99692	0.99552	0.99697	1	0.98077	0.99378	1	0.97183	0.85075	0.99673	0.95161	1	0.97561	1	0.95833	1	0.91176	0.94737	0.96104	0.9	0.9589	0.94643	0.95	1	0.94643	0.96667	0.96429	0.83871	0.86765	1	0.96429	0.94828
0.96875	0.96875	0.96875	0.99598	0.96296	0.96875	0.9537	0.95775	0.96875	0.99734	0.95455	0.95312	1	1	0.95312	0.96875	1	0.99705	0.99692	0.99552	0.99545	1	0.97436	0.99585	1	0.97183	1	0.99673	0.95312	1	0.96341	1	0.95833	1	0.77941	0.95312	0.96104	0.84286	0.9589	0.96875	0.95312	1	0.95312	0.95312	0.95312	1	1	1	0.96875	0.96875
0.96078	0.96078	0.96078	0.99398	0.96296	0.95161	0.9537	0.95775	0.96078	0.99601	0.95455	0.96825	1	1	0.95161	0.96364	1	0.99558	0.99692	0.99552	0.99545	1	0.98077	0.99585	1	0.97183	1	0.99673	0.96774	1	0.96341	1	0.95833	1	0.80882	0.94737	0.96104	0.85714	0.9589	0.94643	0.95	1	0.96296	0.95	0.96078	1	1	1	0.96078	0.96552
0.96491	0.96491	0.96491	0.99398	0.96296	0.95161	1	0.95775	0.96491	0.99601	0.95455	0.95238	1	1	0.95161	0.94737	0.8209	0.99558	0.99538	0.99552	0.99545	1	0.98077	0.99585	1	0.95775	0.8209	0.9951	0.95161	1	0.97561	1	0.95833	1	0.91176	0.94737	0.96104	0.9	0.9589	0.94737	0.96667	1	0.96491	0.95	0.96491	0.82258	0.85294	1	0.94737	0.96552
1	0.89247	1	0.99398	0.96774	0.97849	1	0.96774	0.92473	0.98803	0.96774	0.96774	0.98477	0.98636	0.96774	0.97849	0.96774	1	0.98615	0.98954	0.98939	1	0.99359	0.98755	1	0.91398	0.96774	1	0.96774	0.96774	1	0.97849	0.96774	1	0.96774	0.96774	0.96774	0.96774	0.96774	0.96774	0.96774	1	0.97849	0.97849	0.97849	0.96774	0.96774	0.92473	0.97849	0.97849
1	1	1	0.96386	1	0.70968	1	1	1	1	1	1	1	1	0.69355	0.65455	1	1	1	1	1	1	0.90385	1	1	1	1	1	1	1	1	1	1	1	1	0.64912	1	1	1	0.64286	1	1	0.64815	1	0.63265	1	1	1	0.62	1
1	1	1	1	0.16049	1	1	0.097222	1	1	0.11111	1	0.98985	0.99091	1	1	1	1	1	1	1	1	0.80769	1	1	1	1	1	1	0.95833	1	0.97222	0.041667	1	1	1	0.064935	1	0.027397	1	1	1	1	1	1	1	1	1	1	1
1	1	1	0.89558	1	0.17742	1	1	1	1	1	1	0.98985	0.99091	0.16129	0.054545	1	1	1	1	1	1	0.99359	1	1	1	1	1	1	0.96226	1	0.96226	1	1	1	0.070175	1	1	1	0.053571	1	1	0.037037	1	0.075472	1	1	1	0.056604	1
1	1	1	1	1	1	1	1	1	1	1	1	0.99261	0.99507	1	1	0.99507	1	1	0.87444	0.83788	1	0.99261	0.82573	1	1	0.99507	1	1	0.99261	1	0.99507	1	1	0.99507	1	1	0.99507	1	1	1	1	1	1	1	0.99507	0.99507	1	1	1
1	0.87931	1	1	1	1	1	1	0.89655	0.91489	1	1	0.99507	0.99507	1	1	0.99507	1	0.37538	1	1	1	0.99507	1	1	0.82512	0.99507	1	1	0.99507	1	0.99507	1	1	0.99507	1	1	0.99507	1	1	1	1	1	1	1	0.99507	0.99507	0.9803	1	1
0.29412	1	0.30882	1	1	1	1	1	1	1	1	1	0.98477	0.99091	1	1	0.97059	0.89971	1	1	1	1	0.98077	1	1	1	0.97059	0.89052	1	0.97059	0.18293	0.95588	1	1	0.97059	1	1	0.97143	1	1	1	1	1	1	1	0.97059	0.97059	0.95588	1	1
0.95833	0.96078	0.95833	0.99598	0.96296	0.96774	0.96296	0.97183	0.95833	0.99734	0.9697	0.95238	1	1	0.96774	0.96364	1	0.99705	0.99692	0.99552	0.99545	1	0.98077	0.99585	1	0.97183	1	0.99673	0.95161	1	0.97561	1	0.95833	1	0.80882	0.96491	0.96104	0.85714	0.9589	0.96429	0.95	1	0.96296	0.96667	0.95918	1	1	1	0.96	0.96552
1	0.88372	1	1	1	1	1	1	0.89664	0.92686	1	1	0.99483	0.99483	1	1	0.99483	1	0.88462	1	1	1	0.99483	1	1	0.82946	0.99483	1	1	0.99483	1	0.99483	1	1	0.99483	1	1	0.99483	1	1	1	1	1	1	1	0.99483	0.99483	0.9845	1	1
0.97297	0.97297	0.97297	1	1	1	0.91667	1	0.97297	0.99601	1	1	0.98477	0.98636	1	1	1	0.99558	0.99692	0.99701	0.99697	1	0.98077	0.99585	0.95946	0.97297	1	0.9951	1	0.95946	0.97561	0.95946	1	1	0.081081	1	1	0.067568	1	1	1	1	1	1	1	1	1	1	1	1
1	0.16667	1	1	1	1	1	1	0.3	0.92154	1	1	0.98985	0.99091	1	1	0.97015	1	0.90769	1	1	1	0.98077	1	1	0.15493	0.97015	1	1	0.96667	1	0.96667	1	1	0.97059	1	1	0.97143	1	1	1	1	1	1	1	0.96774	0.97059	0.86667	1	1
1	0.89855	1	0.99398	0.96296	0.95652	1	0.95775	0.95652	0.99335	0.95652	0.95652	0.98477	0.99091	0.95652	0.95652	0.95652	1	0.99231	0.98954	0.98788	1	1	0.98548	1	0.92958	0.95652	1	0.97101	0.97101	1	0.97101	0.95833	1	0.95652	0.95652	0.96104	0.95714	0.9589	0.95652	0.97101	1	0.95652	0.97101	0.97101	0.95652	0.95652	0.91304	0.95652	0.97101
0.95833	0.96078	0.95745	0.99598	0.96296	0.96774	0.97222	0.97183	0.95556	0.99734	0.95455	0.96825	1	1	0.96774	0.96364	1	0.99705	0.99692	0.99552	0.99545	1	0.98077	0.99585	1	0.97183	1	0.99673	0.96774	1	0.97561	1	0.95833	1	0.86765	0.96491	0.97403	0.82857	0.9589	0.96429	0.96667	1	0.96296	0.96667	0.95918	1	1	1	0.96	0.96552
1	1	1	0.89157	1	0.16129	1	1	1	1	1	1	0.98985	0.99091	0.1129	0.070175	1	1	1	1	1	1	1	1	1	1	1	1	1	0.96491	1	0.96491	1	1	1	0.035088	1	1	1	0.017544	1	1	0.052632	1	0.14035	1	1	1	0.12281	1
0.95833	0.96078	0.95833	0.99598	0.96296	0.96774	0.96296	0.95775	0.95833	0.99734	0.95455	0.96825	1	1	0.95161	0.96364	1	0.99705	0.99692	0.99552	0.99545	1	0.97436	0.99378	1	0.97183	1	0.9951	0.96774	1	0.97561	1	0.95833	1	0.80882	0.96491	0.96104	0.85714	0.9589	0.96429	0.95	1	0.94444	0.96667	0.95918	1	1	1	0.96	0.96552
0.96923	0.96923	0.96923	1	1	1	1	1	0.96923	0.99734	1	1	0.98477	0.98636	1	1	0.1194	0.99558	0.99692	0.99701	0.99697	1	0.98077	0.99585	1	0.97183	0.059701	0.9951	1	0.96923	0.97561	0.96923	1	1	1	1	1	1	1	1	1	1	1	1	1	0.092308	0.073529	1	1	1
0.98485	0.83333	1	0.99398	0.96296	0.95455	1	0.97183	0.87879	0.9867	0.9697	0.95455	0.98985	0.99091	0.95455	0.95455	0.95522	1	0.98308	0.99103	0.99242	1	1	0.98963	1	0.87324	0.95522	1	0.95455	0.95455	1	0.9697	0.95833	1	0.95588	0.95455	0.96104	0.95714	0.9589	0.95455	0.9697	1	0.9697	0.9697	0.95455	0.95455	0.95588	0.86364	0.95455	0.9697
1	1	1	0.90161	1	0.22581	1	1	1	1	1	1	0.98985	0.99091	0.19355	0.090909	1	1	1	1	1	1	0.98077	1	1	1	1	1	1	0.96078	1	0.96226	1	1	1	0.12281	1	1	1	0.089286	1	1	0.074074	1	0.039216	1	1	1	0.019608	1
0.96923	0.96923	0.96923	1	1	1	0.9537	1	0.96923	0.99734	1	1	0.98985	0.99091	1	1	1	0.99705	0.99692	0.99701	0.99697	1	0.98077	0.99585	1	0.97183	1	0.9951	1	0.96923	0.97561	0.96923	1	1	0.058824	1	1	0.085714	1	1	1	1	1	1	1	1	1	1	1	1
1	0.12281	1	1	1	1	1	1	0.26316	0.9242	1	1	0.98477	0.99091	1	1	0.97015	1	0.91231	1	1	1	0.98718	1	1	0.19718	0.97015	1	1	0.96491	1	0.96491	1	1	0.97059	1	1	0.97143	1	1	1	1	1	1	1	0.96774	0.97059	0.87719	1	1
0.26154	1	0.27692	1	1	1	1	1	1	1	1	1	0.98477	0.98636	1	1	0.97015	0.90413	1	1	1	1	0.98077	1	1	1	0.97015	0.89379	1	0.95385	0.20732	0.95385	1	1	0.97059	1	1	0.97143	1	1	1	1	1	1	1	0.96923	0.97059	0.95385	1	1
1	1	1	1	1	1	1	1	1	1	1	1	0.98477	0.98636	1	1	0.97753	1	1	0.89088	0.87273	1	0.98077	0.81535	1	1	0.97753	1	1	0.96629	1	0.97753	1	1	0.97753	1	1	0.97753	1	1	1	1	1	1	1	0.97753	0.97753	1	1	1
0.89683	1	0.9127	1	1	1	1	1	1	1	1	1	1	1	1	1	1	0.97788	1	1	1	1	1	1	1	1	1	0.97876	1	1	0.89683	1	1	1	1	1	1	1	1	1	1	1	1	1	1	1	1	0.76984	1	1
1	1	1	0.89759	1	0.19355	1	1	1	1	1	1	0.98985	0.99091	0.17742	0.072727	1	1	1	1	1	1	0.99359	1	1	1	1	1	1	0.96154	1	0.96226	1	1	1	0.087719	1	1	1	0.071429	1	1	0.037037	1	0.057692	1	1	1	0.038462	1
0.96721	0.96721	0.96721	1	1	1	0.97222	1	0.96721	0.99734	1	1	0.98985	0.99091	1	1	1	0.99705	0.99692	0.99701	0.99697	1	0.98077	0.99585	1	0.97183	1	0.9951	1	0.96721	0.97561	0.96721	1	1	0.10294	1	1	0.2	1	1	1	1	1	1	1	1	1	1	1	1
1	1	1	0.89558	1	0.17742	1	1	1	1	1	1	0.98985	0.99091	0.16129	0.054545	1	1	1	1	1	1	1	1	1	1	1	1	1	0.96226	1	0.96226	1	1	1	0.070175	1	1	1	0.053571	1	1	0.018519	1	0.075472	1	1	1	0.056604	1
1	1	1	0.99598	0.97701	0.97701	1	0.97701	1	1	0.97701	0.97701	1	1	0.97701	0.97701	1	1	1	1	1	1	0.97436	1	1	1	1	1	0.97701	1	1	1	0.97701	1	1	0.97701	0.97701	1	0.97701	0.97701	0.97701	1	0.97701	0.97701	0.97701	1	1	1	0.97701	0.97701
0.81818	1	0.83333	1	1	1	1	1	1	1	1	1	1	1	1	1	1	0.97935	1	1	1	1	1	1	1	1	1	0.97876	1	1	0.84146	1	1	1	1	1	1	1	1	1	1	1	1	1	1	1	1	0.57576	1	1
0.28358	1	0.29851	1	1	1	1	1	1	1	1	1	0.98477	0.98636	1	1	0.97015	0.90118	1	1	1	1	0.98077	1	1	1	0.97015	0.89052	1	0.95522	0.19512	0.97015	1	1	0.97059	1	1	0.97143	1	1	1	1	1	1	1	0.97015	0.97059	0.9403	1	1
1	1	1	0.96586	0.54321	0.75806	1	0.50704	1	1	0.45455	1	0.98985	0.99091	0.72581	0.69643	1	1	1	1	1	1	0.87821	1	1	1	1	1	1	0.96429	1	0.96429	0.48611	1	1	0.66667	0.51948	1	0.47945	0.67857	1	1	0.69643	1	0.69643	1	1	1	0.69643	1
0.9697	0.9697	0.9697	1	1	1	0.9537	1	0.9697	0.99734	1	1	0.98477	0.99091	1	1	1	0.99558	0.99692	0.99552	0.99697	1	0.98077	0.99585	1	0.97183	1	0.99673	1	0.9697	0.97561	0.9697	1	1	0.044118	1	1	0.071429	1	1	1	1	1	1	1	1	1	1	1	1
0.99696	0.99696	0.99696	1	1	1	0.99848	1	0.99696	0.99734	1	1	0.99543	0.99696	1	1	0.90868	0.99705	0.99696	0.99701	0.99697	1	0.99543	0.99696	1	0.99696	0.91629	0.99696	1	0.99696	0.99696	0.99696	1	1	1	1	1	1	1	1	1	1	1	1	1	0.91324	0.9102	1	1	1
0.7963	1	0.83333	1	1	1	1	1	1	1	1	1	1	1	1	1	1	0.98083	1	1	1	1	1	1	1	1	1	0.98203	1	1	0.86585	1	1	1	1	1	1	1	1	1	1	1	1	1	1	1	1	0.61111	1	1
1	1	1	1	1	1	1	1	1	1	1	1	0.98985	0.99091	1	1	1	1	1	1	1	1	1	1	1	1	1	1	1	0.93617	1	1	1	1	1	1	1	1	1	1	1	0.11765	1	1	1	1	1	1	1	1
0.96667	0.96667	0.96667	1	1	1	1	1	0.96667	0.99734	1	1	0.98477	0.98636	1	1	0.10448	0.99705	0.99692	0.99701	0.99697	1	0.98077	0.99585	1	0.97183	0.1194	0.99673	1	0.96667	0.97561	0.96667	1	1	1	1	1	1	1	1	1	1	1	1	1	0.080645	0.16176	1	1	1
1	1	1	1	1	1	1	1	1	1	1	0.31746	0.98985	0.99091	1	1	1	1	1	1	1	1	0.98718	1	1	1	1	1	0.30645	0.95745	1	0.96226	1	1	1	1	1	1	1	1	0.28333	1	1	0.28333	1	1	1	1	1	0.25862
1	1	1	0.91165	1	0.29032	1	1	1	1	1	1	0.98985	0.99091	0.29032	0.2	1	1	1	1	1	1	0.98718	1	1	1	1	1	1	0.95745	1	0.96226	1	1	1	0.22807	1	1	1	0.21429	1	1	0.18519	1	0.10204	1	1	1	0.12	1
1	0.17742	1	1	1	1	1	1	0.32258	0.91888	1	1	0.98985	0.99091	1	1	0.97015	1	0.90462	1	1	1	0.98077	1	1	0.14085	0.97015	1	1	0.96774	1	0.96774	1	1	0.97059	1	1	0.97143	1	1	1	1	1	1	1	0.96774	0.97059	0.87097	1	1
0.9661	0.9661	0.9661	1	1	1	0.98148	1	0.9661	0.99734	1	1	0.98477	0.99091	1	1	0.1791	0.99705	0.99692	0.99701	0.99697	1	0.98077	0.99585	1	0.97183	0.23881	0.99673	1	0.9661	0.97561	0.9661	1	1	1	1	1	1	1	1	1	1	1	1	1	0.16129	0.16176	1	1	1
1	1	1	1	1	1	1	1	1	1	1	0.4127	0.98985	0.99091	1	1	1	1	1	1	1	1	0.98718	1	1	1	1	1	0.40323	0.95745	1	0.96226	1	1	1	1	1	1	1	1	0.38333	1	1	0.38333	1	1	1	1	1	0.36207
1	0.10526	1	1	1	1	1	1	0.26316	0.9242	1	1	0.98477	0.99091	1	1	0.97015	1	0.91231	1	1	1	0.98077	1	1	0.22535	0.97015	1	1	0.94737	1	0.96491	1	1	0.97059	1	1	0.97143	1	1	1	1	1	1	1	0.96774	0.97059	0.84211	1	1
0.96825	0.96825	0.96825	1	1	1	0.9537	1	0.96825	0.99601	1	1	0.98477	0.99091	1	1	1	0.99558	0.99692	0.99701	0.99697	1	0.98077	0.99585	1	0.97183	1	0.99673	1	0.96825	0.96341	0.96825	1	1	0.088235	1	1	0.2	1	1	1	1	1	1	1	1	1	1	1	1
0.95833	0.96078	0.95833	1	1	1	0.94444	1	0.95833	0.99734	1	1	0.98477	0.99091	1	1	0.43284	0.99705	0.99692	0.99701	0.99697	1	0.98077	0.99585	1	0.97183	0.43284	0.99673	1	0.95833	0.97561	0.96226	1	1	1	1	1	0.85714	1	1	1	1	1	1	1	0.30645	0.35294	1	1	1
1	1	1	1	1	1	0.77083	1	1	1	1	1	1	1	1	1	1	1	1	1	1	0.9256	1	1	0.89583	1	1	1	1	1	1	1	1	0.92262	0.97619	1	1	1	1	1	1	1	1	1	1	1	1	1	1	1
1	1	1	0.89759	1	0.19355	1	1	1	1	1	1	0.98985	0.99091	0.16129	0.072727	1	1	1	1	1	1	1	1	1	1	1	1	1	0.96296	1	0.96296	1	1	1	0.070175	1	1	1	0.053571	1	1	0.037037	1	0.092593	1	1	1	0.074074	1
1	1	1	1	0.33333	1	1	0.26761	1	1	0.21212	1	0.98985	0.99091	1	1	1	1	1	1	1	1	0.80769	1	1	1	1	1	1	0.96296	1	0.96296	0.25	1	1	0.98246	0.2987	1	0.26027	1	1	1	1	1	1	1	1	1	1	1
1	1	1	1	1	1	1	1	1	1	1	1	0.98985	0.98636	1	1	1	1	1	1	1	1	1	1	1	1	1	1	1	0.91489	1	1	1	1	1	1	1	1	1	1	1	0.25	1	1	1	1	1	1	1	1
0.95833	0.96078	0.95745	1	1	1	1	1	0.95238	0.99734	1	1	0.98985	0.99091	1	1	0.59701	0.99705	0.99692	0.99701	0.99697	1	0.98718	0.99585	1	0.97183	0.67164	0.99673	1	0.95745	0.97561	0.96226	1	1	0.86765	1	1	0.88571	1	1	1	1	1	1	1	0.59677	0.55882	1	1	1
0.99471	0.99647	0.99647	0.99471	0.99471	0.99647	1	0.99647	0.99647	0.99601	0.99471	0.99647	0.91887	0.903	0.99471	0.99647	0.99471	0.99558	0.99692	0.99552	0.99545	1	1	0.99471	1	0.99647	0.99471	0.9951	0.99647	0.96296	0.99471	0.90653	0.99647	1	0.99471	0.99647	0.99647	0.99471	0.99647	0.99647	0.99647	1	0.99471	0.99471	0.99647	0.99471	0.99647	1	0.99647	0.99471
1	1	1	1	1	1	1	1	1	1	1	1	0.98477	0.99091	1	1	0.97015	1	1	0.90583	0.90455	1	0.98718	0.86929	1	1	0.97015	1	1	0.96825	1	0.96825	1	1	0.97059	1	1	0.97143	1	1	1	1	1	1	1	0.96825	0.97059	1	1	1
0.99744	0.99744	0.99744	1	1	1	0.98846	1	0.99744	0.99744	1	1	0.99615	0.99744	1	1	1	0.99615	0.99744	0.99615	0.99744	1	0.99615	0.99744	0.99744	0.99744	1	0.99744	1	0.99615	0.99744	0.99615	1	1	0.91538	1	1	0.91538	1	1	1	1	1	1	1	1	1	1	1	1
1	1	1	1	1	1	1	1	1	1	1	0.44444	0.98985	0.99091	1	1	1	1	1	1	1	1	0.98718	1	1	1	1	1	0.43548	0.95745	1	0.98113	1	1	1	1	1	1	1	1	0.41667	1	1	0.41667	1	1	1	1	1	0.39655
1	1	1	0.23969	1	0.90534	1	1	1	1	1	1	0.99542	0.99695	0.90534	0.91603	1	1	1	1	1	1	1	1	1	1	1	1	1	0.99542	1	0.99542	1	1	1	0.91298	1	1	1	0.9145	1	1	0.91756	1	0.92519	1	1	1	0.92366	1
1	1	1	1	1	1	1	1	1	1	1	0.39683	0.98985	0.99091	1	1	1	1	1	1	1	1	0.98718	1	1	1	1	1	0.3871	0.95745	1	0.98113	1	1	1	1	1	1	1	1	0.36667	1	1	0.36667	1	1	1	1	1	0.34483
1	0.019231	1	1	1	1	1	1	0.19231	0.93085	1	1	0.98477	0.99091	1	1	0.97015	1	0.92	1	1	1	0.98718	1	1	0.28169	0.97015	1	1	0.96154	1	0.96226	1	1	0.97059	1	1	0.97143	1	1	1	1	1	1	1	0.96774	0.97059	0.84615	1	1
1	1	1	1	0.4321	1	1	0.35211	1	1	0.30303	1	0.98985	0.99091	1	1	1	1	1	1	1	1	0.89744	1	1	1	1	1	1	0.95745	1	0.96226	0.36111	1	1	1	0.4026	1	0.36986	1	1	1	1	1	1	1	1	1	1	1
1	1	1	0.86747	1	0.060606	1	1	1	1	1	1	0.98985	0.99091	0.060606	0.16667	1	1	1	1	1	1	0.98077	1	1	1	1	1	1	0.9697	1	0.9697	1	1	1	0.15152	1	1	1	0.16667	1	1	0.18182	1	0.25758	1	1	1	0.24242	1
1	1	1	1	0.46914	1	1	0.39437	1	1	0.34848	1	0.98985	0.99091	1	1	1	1	1	1	1	1	0.88462	1	1	1	1	1	1	0.95745	1	0.96226	0.40278	1	1	1	0.44156	1	0.41096	1	1	1	1	1	1	1	1	1	1	1
0.97619	0.97619	0.97619	1	1	1	0.92593	1	0.97619	0.99734	1	1	0.98477	0.98636	1	1	1	0.99705	0.99692	0.99701	0.99697	1	0.98077	0.99585	0.96429	0.97619	1	0.9951	1	0.97619	0.97619	0.97619	1	1	0.19048	1	1	0.16667	1	1	1	1	1	1	1	1	1	1	1	1
1	0.039216	1	1	1	1	1	1	0.16	0.93351	1	1	0.98985	0.99091	1	1	0.97015	1	0.92308	1	1	1	0.98077	1	1	0.29577	0.97015	1	1	0.96	1	0.96226	1	1	0.97059	1	1	0.97143	1	1	1	1	1	1	1	0.96774	0.97059	0.84	1	1
1	1	1	1	0.4321	1	1	0.35211	1	1	0.30303	1	0.98985	0.99091	1	1	1	1	1	1	1	1	0.85897	1	1	1	1	1	1	0.95745	1	0.96226	0.36111	1	1	1	0.4026	1	0.36986	1	1	1	1	1	1	1	1	1	1	1
0.97059	0.97059	0.97059	1	1	1	0.92593	1	0.97059	0.99734	1	1	0.98985	0.99091	1	1	1	0.99558	0.99692	0.99701	0.99697	1	0.98077	0.99585	0.98529	0.97183	1	0.99673	1	0.97059	0.97561	0.97059	1	1	0.014706	1	1	0.071429	1	1	1	1	1	1	1	1	1	1	1	1
1	1	1	1	1	1	1	1	1	1	1	0.4127	0.98985	0.99091	1	1	1	1	1	1	1	1	0.98077	1	1	1	1	1	0.40323	0.97872	1	0.96226	1	1	1	1	1	1	1	1	0.38333	1	1	0.38333	1	1	1	1	1	0.36207
1	0.11765	1	1	1	1	1	1	0.066667	0.94016	1	1	0.98985	0.99091	1	1	0.97015	1	0.93077	1	1	1	0.98718	1	1	0.3662	0.97015	1	1	0.95745	1	0.96226	1	1	0.97059	1	1	0.97143	1	1	1	1	1	1	1	0.96774	0.97059	0.84444	1	1
0.875	0.88235	0.89362	1	1	1	1	1	0.85714	0.99202	1	1	1	1	1	1	1	0.99115	0.98923	1	1	1	1	1	1	0.91549	1	0.9902	1	1	0.92683	1	1	1	1	1	1	1	1	1	1	1	1	1	1	1	1	0.16667	1	1
1	1	1	1	0.45679	1	1	0.38028	1	1	0.33333	1	0.98985	0.99091	1	1	1	1	1	1	1	1	0.96154	1	1	1	1	1	1	0.95745	1	0.96226	0.38889	1	1	1	0.42857	1	0.41096	1	1	1	1	1	1	1	1	1	1	1
1	1	1	1	1	1	1	1	1	1	1	0.34921	0.98985	0.99091	1	1	1	1	1	1	1	1	0.98718	1	1	1	1	1	0.33871	0.95745	1	0.96226	1	1	1	1	1	1	1	1	0.31667	1	1	0.31667	1	1	1	1	1	0.2931
1	1	1	1	1	1	1	1	1	1	1	0.33333	0.98985	0.99091	1	1	1	1	1	1	1	1	0.98718	1	1	1	1	1	0.32258	0.95745	1	0.96226	1	1	1	1	1	1	1	1	0.3	1	1	0.3	1	1	1	1	1	0.27586
1	0.078431	1	1	1	1	1	1	0.10638	0.9375	1	1	0.98985	0.99091	1	1	0.97015	1	0.92769	1	1	1	0.98718	1	1	0.33803	0.97015	1	1	0.95745	1	0.96226	1	1	0.97059	1	1	0.97143	1	1	1	1	1	1	1	0.96774	0.97059	0.82979	1	1
0.96825	0.96825	0.96825	1	1	1	1	1	0.96825	0.99734	1	1	0.98477	0.98636	1	1	0.10448	0.99558	0.99692	0.99701	0.99697	1	0.98077	0.99585	1	0.97183	0.074627	0.99673	1	0.95238	0.97561	0.96825	1	1	1	1	1	1	1	1	1	1	1	1	1	0.079365	0.14706	1	1	1
1	1	1	1	1	1	1	1	1	1	1	1	0.98477	0.98636	1	1	0.97015	1	1	0.91779	0.91667	1	0.98077	0.88589	1	1	0.97015	1	1	0.96364	1	0.96364	1	1	0.97059	1	1	0.97143	1	1	1	1	1	1	1	0.96774	0.97059	1	1	1
1	1	1	1	1	1	1	1	1	1	1	1	0.98985	0.98636	1	1	0.97015	1	1	0.92078	0.9197	1	0.98077	0.89004	1	1	0.97015	1	1	0.96226	1	0.96226	1	1	0.97059	1	1	0.97143	1	1	1	1	1	1	1	0.96774	0.97059	1	1	1
1	0.039216	1	1	1	1	1	1	0.16	0.93351	1	1	0.98985	0.99091	1	1	0.97015	1	0.92308	1	1	1	0.98718	1	1	0.29577	0.97015	1	1	0.96	1	0.96226	1	1	0.97059	1	1	0.97143	1	1	1	1	1	1	1	0.96774	0.97059	0.84	1	1
1	1	1	1	1	1	1	1	1	1	1	0.89249	0.99488	0.99488	1	1	1	1	1	1	1	1	0.99317	1	1	1	1	1	0.8942	0.99488	1	0.99488	1	1	1	1	1	1	1	1	0.89761	1	1	0.89932	1	1	1	1	1	0.90273
1	0.2549	1	1	1	1	1	1	0.095238	0.94947	1	1	0.98985	0.99091	1	1	0.97015	1	0.94154	1	1	1	0.98718	1	1	0.46479	0.97015	1	1	0.95745	1	0.96226	1	1	0.97059	1	1	0.97143	1	1	1	1	1	1	1	0.96774	0.97059	0.81579	1	1
1	1	1	1	0.88788	1	1	0.89697	1	1	0.90303	1	0.99545	0.99545	1	1	1	1	1	1	1	1	0.98485	1	1	1	1	1	1	0.99697	1	0.99697	0.90152	1	1	1	0.90455	1	0.90455	1	1	1	1	1	1	1	1	1	1	1
1	1	1	1	0.16049	1	1	0.042254	1	1	0.044118	1	0.98477	0.99091	1	1	1	1	1	1	1	1	0.91026	1	1	1	1	1	1	0.97059	1	0.97059	0.083333	1	1	1	0.16883	1	0.12329	1	1	1	1	1	1	1	1	1	1	1
1	0.27451	1	1	1	1	1	1	0.11905	0.9508	1	1	0.98985	0.99545	1	1	0.97015	1	0.94308	1	1	1	0.99359	1	1	0.47887	0.97015	1	1	0.95745	1	0.96226	1	1	0.97059	1	1	0.97143	1	1	1	1	1	1	1	0.96774	0.97059	0.83784	1	1
1	1	1	1	1	1	1	1	1	1	1	0.18182	0.98985	0.99091	1	1	1	1	1	1	1	1	0.96795	1	1	1	1	1	0.19481	0.96104	1	0.97403	1	1	1	1	1	1	1	1	0.22078	1	1	0.22078	1	1	1	1	1	0.24675
1	1	1	1	1	1	0.83333	1	1	1	1	1	1	1	1	1	1	1	1	1	1	0.15909	1	1	0.2	1	1	1	1	1	1	1	1	0.42857	0.95588	1	1	1	1	1	1	1	1	1	1	1	1	1	1	1
1	0.92807	1	1	1	1	1	1	0.94076	0.89096	1	1	0.99577	0.99577	1	1	0.99718	1	0.85472	1	1	1	0.99577	1	1	0.89986	0.99718	1	1	0.99577	1	0.99718	1	1	0.99577	1	1	0.99577	1	1	1	1	1	1	1	0.99718	0.99718	0.98731	1	1
1	1	1	1	1	1	1	1	1	1	1	0.030769	0.98477	0.99091	1	1	1	1	1	1	1	1	0.98077	1	1	1	1	1	0.046154	0.96923	1	0.96923	1	1	1	1	1	1	1	1	0.10769	1	1	0.10769	1	1	1	1	1	0.12308
1	1	1	1	0.11111	1	1	0.027778	1	1	0.083333	1	0.98477	0.99091	1	1	1	1	1	1	1	1	0.88462	1	1	1	1	1	1	0.97222	1	0.97222	0	1	1	1	0.090909	1	0.041096	1	1	1	1	1	1	1	1	1	1	1
1	1	1	0.9965	0.9965	0.9965	1	0.9965	1	1	0.9965	0.9965	1	1	0.9965	0.9965	1	1	1	1	1	1	0.99301	1	1	1	1	1	0.9965	1	1	0.98951	0.99476	1	1	0.9965	0.99476	1	0.99476	0.9965	0.9965	1	0.9965	0.9965	0.9965	1	1	1	0.9965	0.9965
1	1	1	1	1	1	1	1	1	1	1	0.079365	0.98985	0.99091	1	1	1	1	1	1	1	1	0.98077	1	1	1	1	1	0.064516	0.96552	1	0.94828	1	1	1	1	1	1	1	1	0.05	1	1	0.066667	1	1	1	1	1	0.051724
0.125	1	0.10638	1	1	1	1	1	1	1	1	1	0.98985	0.99091	1	1	0.97015	0.93805	1	1	1	1	0.98718	1	1	1	0.97015	0.93137	1	0.95745	0.4878	0.96226	1	1	0.97059	1	1	0.97143	1	1	1	1	1	1	1	0.96774	0.97059	0.92857	1	1
1	1	1	1	0.25926	1	1	0.15493	1	1	0.090909	1	0.98477	0.99091	1	1	1	1	1	1	1	1	0.94872	1	1	1	1	1	1	0.96667	1	0.96667	0.16667	1	1	1	0.22078	1	0.17808	1	1	1	1	1	1	1	1	1	1	1
1	1	1	0.87751	1	0.048387	1	1	1	1	1	1	0.98985	0.98636	0	0.1129	1	1	1	1	1	1	1	1	1	1	1	1	1	0.95161	1	0.96774	1	1	1	0.080645	1	1	1	0.096774	1	1	0.12903	1	0.20968	1	1	1	0.19355	1
1	1	1	1	1	1	1	1	1	1	1	0.079365	0.98985	0.99091	1	1	1	1	1	1	1	1	0.98077	1	1	1	1	1	0.064516	0.96552	1	0.96552	1	1	1	1	1	1	1	1	0.083333	1	1	0.083333	1	1	1	1	1	0.068966
1	1	1	1	0.11111	1	1	0.041667	1	1	0.083333	1	0.98477	0.99091	1	1	1	1	1	1	1	1	0.84615	1	1	1	1	1	1	0.95833	1	0.97222	0	1	1	1	0.077922	1	0.041096	1	1	1	1	1	1	1	1	1	1	1
1	1	1	1	1	1	1	1	1	1	1	0.11111	0.98985	0.99091	1	1	1	1	1	1	1	1	0.98077	1	1	1	1	1	0.096774	0.96429	1	0.96429	1	1	1	1	1	1	1	1	0.066667	1	1	0.066667	1	1	1	1	1	0.034483
1	1	1	1	0.14815	1	1	0.028169	1	1	0.043478	1	0.98477	0.98636	1	1	1	1	1	1	1	1	0.9359	1	1	1	1	1	1	0.95652	1	0.97101	0.041667	1	1	1	0.11688	1	0.068493	1	1	1	1	1	1	1	1	1	1	1
0.9661	0.9661	0.9661	1	1	1	0.99074	1	0.9661	0.99734	1	1	0.98477	0.98636	1	1	0.14925	0.99705	0.99692	0.99701	0.99697	1	0.98077	0.99585	1	0.97183	0.13433	0.99673	1	0.9661	0.97561	0.94915	1	1	1	1	1	1	1	1	1	1	1	1	1	0.064516	0.13235	1	1	1
0.92738	1	0.9289	1	1	1	1	1	1	1	1	1	0.99546	0.99546	1	1	0.99697	0.5649	1	1	1	1	0.99546	1	1	1	0.99697	0.84569	1	0.99546	0.87595	0.99546	1	1	0.99697	1	1	0.99546	1	1	1	1	1	1	1	0.99697	0.99697	0.99395	1	1
0.96429	0.96429	0.96429	1	1	1	1	1	0.96429	0.99734	1	1	0.98477	0.99091	1	1	0.20896	0.99705	0.99692	0.99701	0.99697	1	0.98077	0.99585	1	0.97183	0.16418	0.99673	1	0.96429	0.97561	0.96429	1	1	1	1	1	1	1	1	1	1	1	1	1	0.12903	0.25	1	1	1
1	1	1	1	1	1	1	1	1	1	1	1	0.99551	0.99701	1	1	0.99701	1	1	0.62481	0.86228	1	0.99551	0.89072	1	1	0.99701	1	1	0.99701	1	0.99701	1	1	0.99701	1	1	0.99701	1	1	1	1	1	1	1	0.99701	0.99701	1	1	1
0.99203	0.99203	0.99203	0.99398	0.98805	0.98805	0.9761	0.98805	0.99203	0.99601	0.98805	0.98805	1	1	0.98805	0.99203	1	0.99558	0.99538	0.99552	0.99545	1	0.98406	0.99378	1	0.99203	1	0.9951	0.98805	1	0.98805	1	0.98805	1	0.93625	0.98805	0.98805	0.95219	0.98805	0.98805	0.98805	1	0.98805	0.98805	0.98805	1	1	1	0.99203	0.99203
1	1	1	0.99398	0.99194	0.99194	1	0.99194	1	1	0.99194	0.99194	0.99194	0.99194	0.99194	0.99462	0.98925	1	1	0.97608	0.97727	1	1	0.96888	1	1	0.98925	1	0.99194	0.99194	1	0.99194	0.99194	1	0.98925	0.99462	0.99194	0.98925	0.99194	0.99194	0.99194	1	0.99194	0.99194	0.99462	0.98925	0.98925	1	0.99462	0.99194
0.92	1	0.92167	1	1	1	1	1	1	1	1	1	0.995	0.99667	1	1	0.99667	0.86873	1	1	1	1	0.995	1	1	1	0.99667	0.050654	1	0.99667	0.86333	0.99667	1	1	0.99667	1	1	0.99667	1	1	1	1	1	1	1	0.99667	0.99667	0.99333	1	1
1	1	1	0.88755	1	0.1129	1	1	1	1	1	1	0.98985	0.99091	0.096774	0.017857	1	1	1	1	1	1	0.87821	1	1	1	1	1	1	0.96429	1	0.96429	1	1	1	0.017544	1	1	1	0.017857	1	1	0.035714	1	0.125	1	1	1	0.10714	1
1	1	1	1	1	1	1	1	1	1	1	0.079365	0.98985	0.99091	1	1	1	1	1	1	1	1	0.97436	1	1	1	1	1	0.064516	0.96552	1	0.96552	1	1	1	1	1	1	1	1	0.033333	1	1	0.033333	1	1	1	1	1	0.017241
0.79245	1	0.81132	1	1	1	1	1	1	1	1	1	1	1	1	1	1	0.97935	1	1	1	1	1	1	1	1	1	0.98039	1	1	0.86585	1	1	1	1	1	1	1	1	1	1	1	1	1	1	1	1	0.75472	1	1
1	1	1	1	1	1	1	1	1	1	1	0.12698	0.98985	0.99091	1	1	1	1	1	1	1	1	0.98077	1	1	1	1	1	0.1129	0.96364	1	0.96364	1	1	1	1	1	1	1	1	0.083333	1	1	0.083333	1	1	1	1	1	0.051724
0.98721	0.9821	0.99233	1	1	1	1	1	0.9821	0.99069	1	1	1	1	1	1	1	0.99263	0.98769	1	1	1	1	1	1	0.9821	1	0.99346	1	1	0.98721	1	1	1	1	1	1	1	1	1	1	1	1	1	1	1	1	0.90793	1	1
1	1	1	1	1	1	0.68519	1	1	1	1	1	1	1	1	1	1	1	1	1	1	0.44444	1	1	0.39683	1	1	1	1	1	1	1	1	0.34921	1	1	1	1	1	1	1	1	1	1	1	1	1	1	1	1
1	1	1	1	0.39506	1	1	0.26761	1	1	0.22727	0.95385	0.98985	0.99091	1	1	1	1	1	1	1	1	0.94231	1	1	1	1	1	0.92308	0.96923	1	0.96923	0.31944	1	1	1	0.36364	1	0.32877	1	0.8	1	1	0.84615	1	1	1	1	1	0.89231
1	1	1	0.89759	1	0.17742	1	1	1	1	1	1	0.98985	0.99091	0.17742	0.072727	1	1	1	1	1	1	0.91667	1	1	1	1	1	1	0.96078	1	0.96226	1	1	1	0.10526	1	1	1	0.089286	1	1	0.055556	1	0.039216	1	1	1	0.039216	1
0.96774	0.96774	0.96774	1	1	1	0.96296	1	0.96774	0.99734	1	1	0.98985	0.99091	1	1	1	0.99705	0.99692	0.99701	0.99697	0.93548	0.98077	0.99585	0.8871	0.97183	1	0.99673	1	0.96774	0.97561	0.96774	1	1	0.11765	1	1	0.25714	1	1	1	1	1	1	1	1	1	1	1	1
1	1	1	1	0.30864	1	1	0.21127	1	1	0.15152	1	0.98985	0.99091	1	1	1	1	1	1	1	1	0.89103	1	1	1	1	1	1	0.96429	1	0.96429	0.22222	1	1	1	0.27273	1	0.23288	1	1	1	1	1	1	1	1	1	1	1
1	1	1	0.90361	1	0.22581	1	1	1	1	1	1	0.98985	0.99091	0.22581	0.12727	1	1	1	1	1	1	1	1	1	1	1	1	1	0.95833	1	0.96226	1	1	1	0.15789	1	1	1	0.14286	1	1	0.11111	1	0.020408	1	1	1	0.04	1
0.35135	1	0.36486	1	1	1	1	1	1	1	1	1	0.98477	0.98636	1	1	0.97297	0.89086	1	1	1	1	0.98077	1	1	1	0.95946	0.88235	1	0.95946	0.13415	0.97297	1	1	0.97297	1	1	0.97297	1	1	1	1	1	1	1	0.95946	0.97297	0.94595	1	1
1	1	1	0.90562	1	0.24194	1	1	1	1	1	1	0.98985	0.99091	0.24194	0.14545	1	1	1	1	1	1	1	1	1	1	1	1	1	0.95745	1	0.96226	1	1	1	0.17544	1	1	1	0.16071	1	1	0.12963	1	0.061224	1	1	1	0.08	1
1	1	1	1	0.2963	1	1	0.19718	1	1	0.13636	1	0.98985	0.99091	1	1	1	1	1	1	1	1	0.95513	1	1	1	1	1	1	0.96491	1	0.96491	0.20833	1	1	1	0.25974	1	0.21918	1	1	1	1	1	1	1	1	1	1	1
0.9975	0.9975	0.9975	1	1	1	1	1	0.9975	0.9975	1	1	0.99625	0.9975	1	1	0.9224	0.9975	0.9975	0.9975	0.9975	1	0.99625	0.9975	1	0.9975	0.92115	0.9975	1	0.9975	0.9975	0.99625	1	1	1	1	1	1	1	1	1	1	1	1	1	0.92491	0.91865	1	1	1
1	1	1	0.89558	1	0.16129	1	1	1	1	1	1	0.98985	0.99091	0.14516	0.036364	1	1	1	1	1	1	0.96154	1	1	1	1	1	1	0.96226	1	0.96226	1	1	1	0.070175	1	1	1	0.053571	1	1	0.018519	1	0.075472	1	1	1	0.056604	1
0.18644	1	0.20339	1	1	1	1	1	1	1	1	1	0.98477	0.98636	1	1	0.97015	0.91298	1	1	1	1	0.98077	1	1	1	0.97015	0.90359	1	0.94915	0.28049	0.9661	1	1	0.97059	1	1	0.97143	1	1	1	1	1	1	1	0.96774	0.97059	0.9322	1	1
0.94444	0.94444	0.95679	0.99398	0.98148	0.98148	1	0.98148	0.95679	0.98803	0.98148	0.98148	0.97462	0.98182	0.98148	0.98148	0.97531	0.98673	0.98615	0.99253	0.99394	1	0.96914	0.9917	1	0.95062	0.96914	0.98856	0.98148	0.97531	0.95062	0.98148	0.98148	1	0.97531	0.98148	0.98148	0.97531	0.97531	0.98148	0.98148	1	0.98765	0.98148	0.98148	0.97531	0.97531	0.95679	0.98148	0.98148
0.96923	0.96923	0.96923	1	1	1	0.96296	1	0.96923	0.99734	1	1	0.98477	0.99091	1	1	1	0.99558	0.99692	0.99701	0.99697	0.98462	0.98077	0.99585	0.92308	0.97183	1	0.99673	1	0.96923	0.97561	0.96923	1	1	0.058824	1	1	0.4	1	1	1	1	1	1	1	1	1	1	1	1
0.9697	0.9697	0.9697	1	1	1	0.96296	1	0.9697	0.99734	1	1	0.98477	0.99091	1	1	1	0.99558	0.99692	0.99701	0.99697	1	0.98077	0.99585	0.95455	0.97183	1	0.99673	1	0.9697	0.97561	0.9697	1	1	0.029412	1	1	0.4	1	1	1	1	1	1	1	1	1	1	1	1
0.98065	0.95484	0.99355	0.99398	0.98065	0.98065	1	0.98065	0.96774	0.99069	0.98065	0.98065	0.98477	0.98636	0.98065	0.98065	0.97419	0.99558	0.98769	0.98954	0.98939	1	1	0.98755	1	0.96129	0.97419	1	0.98065	0.98065	0.98065	0.98065	0.98065	1	0.97419	0.98065	0.98065	0.97419	0.97419	0.98065	0.98065	1	0.9871	0.98065	0.98065	0.97419	0.98065	0.95484	0.98065	0.98065
0.29412	1	0.30882	1	1	1	1	1	1	1	1	1	0.98477	0.98636	1	1	0.97059	0.89971	1	1	1	1	0.98077	1	1	1	0.97059	0.89052	1	0.95588	0.18293	0.97059	1	1	0.97059	1	1	0.97143	1	1	1	1	1	1	1	0.97059	0.97059	0.94118	1	1
0.26154	1	0.27692	1	1	1	1	1	1	1	1	1	0.98477	0.98636	1	1	0.97015	0.90413	1	1	1	1	0.98077	1	1	1	0.97015	0.89379	1	0.95385	0.20732	0.96923	1	1	0.97059	1	1	0.95714	1	1	1	1	1	1	1	0.96923	0.97059	0.93846	1	1
0.99618	0.99618	0.99745	0.99745	0.99745	0.99745	1	0.99745	0.99745	0.99745	0.99745	0.99745	0.75287	0.93885	0.99745	0.99745	0.99618	0.99618	0.99745	0.99618	0.99618	1	1	0.99618	1	0.99745	0.99618	0.99618	0.99745	0.95032	0.99618	0.96433	0.99745	1	0.99618	0.99745	0.99745	0.99618	0.99745	0.99745	0.99745	0.99745	0.99745	0.99745	0.99745	0.99618	0.99745	1	0.99745	0.99745
1	1	1	0.8996	1	0.19355	1	1	1	1	1	1	0.98985	0.99091	0.19355	0.090909	1	1	1	1	1	1	1	1	1	1	1	1	1	0.96	1	0.96226	1	1	1	0.12281	1	1	1	0.10714	1	1	0.074074	1	0.02	1	1	1	0.02	1
1	1	1	1	1	1	1	1	1	1	1	1	0.98985	0.98636	1	1	1	1	1	1	1	1	1	1	1	1	1	1	1	0.93617	1	1	1	1	1	1	1	1	1	1	1	0.11111	1	1	1	1	1	1	1	1
1	1	1	1	1	1	0.67593	1	1	1	1	1	1	1	1	1	1	1	1	1	1	0.35938	1	1	0.35938	1	1	1	1	1	1	1	1	0.3125	1	1	1	1	1	1	1	1	1	1	1	1	1	1	1	1
1	1	1	1	1	1	0.7963	1	1	1	1	1	1	1	1	1	1	1	1	1	1	0.22807	1	1	0.35088	1	1	1	1	1	1	1	1	0.14035	1	1	1	1	1	1	1	1	1	1	1	1	1	1	1	1
1	1	1	1	1	1	0.64815	1	1	1	1	1	1	1	1	1	1	1	1	1	1	0.33333	1	1	0.30159	1	1	1	1	1	1	1	1	0.52381	0.94118	1	1	1	1	1	1	1	1	1	1	1	1	1	1	1
1	0.91129	1	0.99398	0.97581	0.97581	1	0.97581	0.93548	0.9867	0.97581	0.97581	0.98477	0.98636	0.97581	0.97581	0.96774	1	0.98462	0.99103	0.99091	1	1	0.98755	1	0.92742	0.96774	1	0.97581	0.97581	1	0.97581	0.97581	1	0.97581	0.97581	0.97581	0.96774	0.97581	0.97581	0.97581	1	0.97581	0.97581	0.98387	0.96774	0.96774	0.91935	0.97581	0.97581
1	1	1	1	1	1	1	1	1	1	1	1	0.98558	0.99091	1	1	0.99038	1	1	0.8849	0.85909	1	0.98558	0.82573	1	1	0.99038	1	1	0.98558	1	0.99038	1	1	0.99038	1	1	0.99038	1	1	1	1	1	1	1	0.99038	0.99038	1	1	1
1	1	1	1	1	1	1	1	1	1	1	0.073529	0.98985	0.99091	1	1	1	1	1	1	1	1	0.97436	1	1	1	1	1	0.088235	0.97059	1	0.97059	1	1	1	1	1	1	1	1	0.14706	1	1	0.16176	1	1	1	1	1	0.17647
0.25	1	0.26562	1	1	1	1	1	1	1	1	1	0.98477	0.98636	1	1	0.97015	0.9056	1	1	1	1	0.98077	1	1	1	0.97015	0.89706	1	0.95312	0.23171	0.96875	1	1	0.97059	1	1	0.97143	1	1	1	1	1	1	1	0.96875	0.97059	0.9375	1	1
0.95652	0.94783	0.95652	1	1	1	1	1	0.94783	0.99069	1	1	1	1	1	1	1	0.99115	0.98923	1	1	1	1	1	1	0.94783	1	0.9902	1	1	0.94783	1	1	1	1	1	1	1	1	1	1	1	1	1	1	1	1	0.68696	1	1
1	1	1	0.99598	0.97531	0.97059	1	0.97183	1	1	0.97059	0.97059	1	1	0.97059	0.97059	1	1	1	1	1	1	0.97436	1	1	1	1	1	0.97059	1	1	0.94118	0.95833	1	1	0.97059	0.97403	1	0.9589	0.97059	0.97059	1	0.97059	0.97059	0.97059	1	1	1	0.97059	0.97059
1	1	1	0.98795	0.79012	0.91935	1	0.78873	1	1	0.77273	1	1	1	0.8871	0.87273	1	1	1	1	1	1	0.86538	1	1	1	1	1	1	1	1	1	0.77778	1	1	0.85965	0.77922	1	0.75342	0.875	1	1	0.88889	1	0.89796	1	1	1	0.88	1
0.97143	0.97143	0.97143	1	1	1	0.98148	1	0.97143	0.99734	1	1	0.98477	0.98636	1	1	0.1	0.99705	0.99692	0.99701	0.99697	1	0.98077	0.99585	1	0.97183	0.071429	0.99673	1	0.97143	0.97561	0.97143	1	1	1	1	1	1	1	1	1	1	1	1	1	0.14286	0.028571	1	1	1
1	1	1	0.89558	1	0.17742	1	1	1	1	1	1	0.98985	0.99091	0.14516	0.054545	1	1	1	1	1	1	1	1	1	1	1	1	1	0.96364	1	0.96364	1	1	1	0.052632	1	1	1	0.035714	1	1	0.036364	1	0.10909	1	1	1	0.090909	1
0.26154	1	0.27692	1	1	1	1	1	1	1	1	1	0.98477	0.98636	1	1	0.97015	0.90413	1	1	1	1	0.98077	1	1	1	0.97015	0.89706	1	0.95385	0.23171	0.96923	1	1	0.97059	1	1	0.97143	1	1	1	1	1	1	1	0.96923	0.97059	0.93846	1	1
1	1	1	0.88554	1	0.12903	1	1	1	1	1	1	0.98985	0.99091	0.080645	0.084746	1	1	1	1	1	1	1	1	1	1	1	1	1	0.9661	1	0.9661	1	1	1	0.050847	1	1	1	0.050847	1	1	0.084746	1	0.16949	1	1	1	0.15254	1
1	1	1	1	1	1	1	1	1	1	1	0.095238	0.98985	0.99091	1	1	1	1	1	1	1	1	0.97436	1	1	1	1	1	0.080645	0.9661	1	0.9661	1	1	1	1	1	1	1	1	0.033333	1	1	0.016667	1	1	1	1	1	0.016949
1	1	1	1	1	1	1	1	1	1	1	0.11111	0.98985	0.99091	1	1	1	1	1	1	1	1	0.98077	1	1	1	1	1	0.096774	0.96491	1	0.96491	1	1	1	1	1	1	1	1	0.05	1	1	0.05	1	1	1	1	1	0.017241
1	1	1	1	0.2716	1	1	0.16901	1	1	0.10606	1	0.98985	0.99091	1	1	1	1	1	1	1	1	0.80128	1	1	1	1	1	1	0.94915	1	0.9661	0.18056	1	1	1	0.23377	1	0.19178	1	1	1	1	1	1	1	1	1	1	1
1	1	1	1	1	1	0.77108	1	1	1	1	1	1	1	1	1	1	1	1	1	1	0.78916	1	1	0.77711	1	1	1	1	1	1	1	1	0.75301	1	1	1	1	1	1	1	1	1	1	1	1	1	1	1	1
1	1	1	0.90562	0.88889	0.45161	1	0.94366	1	1	0.95455	1	0.98985	0.99091	0.25806	0.20339	1	1	1	1	1	1	0.82051	1	1	1	1	1	1	0.9661	1	0.9661	0.90278	1	1	0.11864	0.81818	1	0.78082	0.18644	1	1	0.33898	1	0.32203	1	1	1	0.30508	1
1	1	1	1	1	1	1	1	1	1	1	0.079365	0.98477	0.99091	1	1	1	1	1	1	1	1	0.97436	1	1	1	1	1	0.064516	0.96667	1	0.96667	1	1	1	1	1	1	1	1	0.016667	1	1	0.016667	1	1	1	1	1	0.033333
1	1	1	1	0.25926	1	1	0.16901	1	1	0.090909	1	0.98477	0.99091	1	1	1	1	1	1	1	1	0.8141	1	1	1	1	1	1	0.96667	1	0.96667	0.18056	1	1	1	0.22078	1	0.17808	1	1	1	1	1	1	1	1	1	1	1
1	1	1	1	1	1	1	1	1	1	1	0.11111	0.98985	0.99091	1	1	1	1	1	1	1	1	0.98077	1	1	1	1	1	0.096774	0.96491	1	0.96491	1	1	1	1	1	1	1	1	0.05	1	1	0.05	1	1	1	1	1	0.017241
1	0.37037	1	1	1	1	1	1	0.48148	0.90426	1	1	0.98477	0.98636	1	1	0.97531	1	0.89231	1	1	1	0.98077	1	1	0.18519	0.97531	1	1	0.96296	1	0.96296	1	1	0.97531	1	1	0.97531	1	1	1	1	1	1	1	0.97531	0.97531	0.8642	1	1
1	1	1	1	1	1	0.77273	1	1	1	1	1	1	1	1	1	1	1	1	1	1	0.77273	1	1	0.75974	1	1	1	1	1	1	1	1	0.72727	1	1	1	1	1	1	1	1	1	1	1	1	1	1	1	1
1	1	1	0.88755	1	0.18462	1	1	1	1	1	1	0.98477	0.99091	0.13846	0.18462	1	1	1	1	1	1	0.86538	1	1	1	1	1	1	0.96923	1	0.96923	1	1	1	0.15385	1	1	1	0.13846	1	1	0.18462	1	0.24615	1	1	1	0.23077	1
1	1	1	0.88554	1	0.12698	1	1	1	1	1	1	0.98985	0.99091	0.095238	0.14286	1	1	1	1	1	1	1	1	1	1	1	1	1	0.96825	1	0.96825	1	1	1	0.11111	1	1	1	0.11111	1	1	0.14286	1	0.22222	1	1	1	0.20635	1
0.96825	0.96825	0.96825	1	1	1	0.94444	1	0.96825	0.99734	1	1	0.98477	0.99091	1	1	1	0.99558	0.99692	0.99701	0.99697	1	0.98077	0.99585	1	0.97183	1	0.99673	1	0.96825	0.97561	0.96825	1	1	0.16176	1	1	0.35714	1	1	1	1	1	1	1	1	1	1	1	1
1	1	1	1	0.37037	1	1	0.28169	1	1	0.22727	1	0.98985	0.99091	1	1	1	1	1	1	1	1	0.8141	1	1	1	1	1	1	0.96078	1	0.96226	0.29167	1	1	1	0.33766	1	0.30137	1	1	1	1	1	1	1	1	1	1	1
1	1	1	0.89558	1	0.17742	1	1	1	1	1	1	0.98985	0.99091	0.16129	0.054545	1	1	1	1	1	1	0.88462	1	1	1	1	1	1	0.96296	1	0.96296	1	1	1	0.070175	1	1	1	0.053571	1	1	0.037037	1	0.092593	1	1	1	0.074074	1
1	1	1	1	1	1	1	1	1	1	1	0.061538	0.98985	0.99091	1	1	1	1	1	1	1	1	0.97436	1	1	1	1	1	0.061538	0.95385	1	0.96923	1	1	1	1	1	1	1	1	0.076923	1	1	0.076923	1	1	1	1	1	0.10769
1	1	1	1	0.24691	1	1	0.14085	1	1	0.075758	1	0.98985	0.99091	1	1	1	1	1	1	1	1	0.80128	1	1	1	1	1	1	0.96721	1	0.96721	0.15278	1	1	1	0.20779	1	0.16438	1	1	1	1	1	1	1	1	1	1	1
1	1	1	1	1	1	1	1	1	1	1	1	0.98477	0.98636	1	1	0.97101	1	1	0.90135	0.90152	1	0.98077	0.87344	1	1	0.97101	1	1	0.95652	1	0.97101	1	1	0.97101	1	1	0.97143	1	1	1	1	1	1	1	0.97101	0.97101	1	1	1
1	1	1	0.88956	1	0.1746	1	1	1	1	1	1	0.98985	0.99091	0.12698	0.1746	1	1	1	1	1	1	0.83333	1	1	1	1	1	1	0.96825	1	0.96825	1	1	1	0.12698	1	1	1	0.12698	1	1	0.15873	1	0.22222	1	1	1	0.20635	1
1	1	1	1	1	1	1	1	1	1	1	0.063492	0.98477	0.99091	1	1	1	1	1	1	1	1	0.97436	1	1	1	1	1	0.048387	0.96721	1	0.96721	1	1	1	1	1	1	1	1	0.016393	1	1	0.032787	1	1	1	1	1	0.04918
0.97101	0.97101	0.97101	1	1	1	0.99074	1	0.97101	0.99734	1	1	0.98477	0.98636	1	1	0.15942	0.99558	0.99692	0.99701	0.99697	1	0.98077	0.99585	1	0.97183	0.24638	0.99673	1	0.97101	0.97561	0.97101	1	1	1	1	1	1	1	1	1	1	1	1	1	0.2029	0.23188	1	1	1
1	1	1	1	0.40741	1	1	0.32394	1	1	0.27273	1	0.98985	0.99091	1	1	1	1	1	1	1	1	0.83974	1	1	1	1	1	1	0.95833	1	0.96226	0.33333	1	1	1	0.37662	1	0.34247	1	1	1	1	1	1	1	1	1	1	1
1	1	1	1	1	1	1	1	1	1	1	0.095238	0.98985	0.99091	1	1	1	1	1	1	1	1	0.97436	1	1	1	1	1	0.080645	0.96774	1	0.96774	1	1	1	1	1	1	1	1	0.064516	1	1	0.064516	1	1	1	1	1	0.064516
1	1	1	0.93173	0.74074	0.58065	1	0.74648	1	1	0.68182	1	0.98985	0.99091	0.5	0.49123	1	1	1	1	1	1	0.91026	1	1	1	1	1	1	0.96491	1	0.96491	0.69444	1	1	0.36842	0.68831	1	0.65753	0.35088	1	1	0.47368	1	0.45614	1	1	1	0.47368	1
1	1	1	1	1	1	0.81967	1	1	1	1	1	1	1	1	1	1	1	1	1	1	0.78689	1	1	0.78689	1	1	1	1	1	1	1	1	0.75956	1	1	1	1	1	1	1	1	1	1	1	1	1	1	1	1
0.97436	1	0.97902	1	1	1	1	1	0.99767	0.99867	1	1	1	1	1	1	1	0.9823	0.99692	1	1	1	1	1	1	1	1	0.98529	1	1	0.97436	1	1	1	1	1	1	1	1	1	1	1	1	1	1	1	1	0.94406	1	1
1	1	1	1	1	1	0.70635	1	1	1	1	1	1	1	1	1	1	1	1	1	1	0.86905	1	1	0.84524	1	1	1	1	1	1	1	1	0.88889	0.97619	1	1	1	1	1	1	1	1	1	1	1	1	1	1	1
1	0.41176	1	1	1	1	1	1	0.28571	0.96011	1	1	0.99492	0.99545	1	1	0.98507	1	0.95385	1	1	1	0.98718	1	1	0.57746	0.97015	1	1	0.97872	1	0.98113	1	1	0.98529	1	1	0.98571	1	1	1	1	1	1	1	0.96774	0.97059	0.86111	1	1
1	1	1	1	1	1	1	1	1	1	1	0.095238	0.98985	0.99091	1	1	1	1	1	1	1	1	0.98077	1	1	1	1	1	0.080645	0.96774	1	0.96774	1	1	1	1	1	1	1	1	0.064516	1	1	0.048387	1	1	1	1	1	0.064516
0.21311	1	0.22951	1	1	1	1	1	1	1	1	1	0.98477	0.98636	1	1	0.97015	0.91003	1	1	1	1	0.98077	1	1	1	0.97015	0.90359	1	0.95082	0.28049	0.96721	1	1	0.97059	1	1	0.95714	1	1	1	1	1	1	1	0.96774	0.97059	0.93443	1	1
1	1	1	1	1	1	0.77222	1	1	1	1	1	1	1	1	1	1	1	1	1	1	0.75556	1	1	0.75	1	1	1	1	1	1	1	1	0.81111	0.97778	1	1	1	1	1	1	1	1	1	1	1	1	1	1	1
0.97183	0.97183	0.97183	1	1	1	0.96296	1	0.97183	0.99734	1	1	0.98477	0.98636	1	1	0.19718	0.99558	0.99692	0.99701	0.99697	1	0.98077	0.99585	1	0.97183	0.21127	0.9951	1	0.95775	0.97561	0.97183	1	1	1	1	1	1	1	1	1	1	1	1	1	0.21127	0.15493	1	1	1
1	1	1	1	1	1	0.61404	1	1	1	1	1	1	1	1	1	1	1	1	1	1	0.61404	1	1	0.62281	1	1	1	1	1	1	1	1	0.68421	0.97368	1	1	1	1	1	1	1	1	1	1	1	1	1	1	1
1	1	1	1	1	1	1	1	1	1	1	1	1	1	1	1	1	1	1	1	1	1	1	1	1	1	1	1	1	1	1	1	1	1	1	1	1	1	1	1	1	0.38298	1	1	1	1	1	1	1	1
0.061224	1	0.040816	1	1	1	1	1	1	1	1	1	0.98985	0.99091	1	1	0.97015	0.92773	1	1	1	1	0.98718	1	1	1	0.97015	0.91993	1	0.95918	0.40244	0.96226	1	1	0.97059	1	1	0.97143	1	1	1	1	1	1	1	0.96774	0.97059	0.93878	1	1
1	1	1	1	1	1	0.7037	1	1	1	1	1	1	1	1	1	1	1	1	1	1	0.33846	1	1	0.35385	1	1	1	1	1	1	1	1	0.24615	1	1	1	1	1	1	1	1	1	1	1	1	1	1	1	1
1	1	1	1	1	1	1	1	1	1	1	0.84496	0.99225	0.99225	1	1	1	1	1	1	1	1	0.98966	1	1	1	1	1	0.84755	0.99225	1	0.99225	1	1	1	1	1	1	1	1	0.8553	1	1	0.85788	1	1	1	1	1	0.86305
0.92941	1	0.93088	1	1	1	1	1	1	1	1	1	0.99559	0.99559	1	1	0.99706	0.26029	1	1	1	1	0.99559	1	1	1	0.99706	0.87794	1	0.99706	0.89412	0.99706	1	1	0.99706	1	1	0.99559	1	1	1	1	1	1	1	0.99706	0.99706	0.99559	1	1
0.92713	1	0.92713	1	1	1	1	1	1	1	1	1	0.99535	0.99535	1	1	0.9969	0.85398	1	1	1	1	0.99535	1	1	1	0.9969	0.7876	1	0.99535	0.87442	0.99535	1	1	0.9969	1	1	0.99535	1	1	1	1	1	1	1	0.9969	0.9969	0.99535	1	1
0.95614	0.95614	0.96491	1	1	1	1	1	0.94737	0.99202	1	1	1	1	1	1	1	0.99263	0.98923	1	1	1	1	1	1	0.94737	1	0.99346	1	1	0.95614	1	1	1	1	1	1	1	1	1	1	1	1	1	1	1	1	0.68421	1	1
1	1	1	1	1	1	0.76852	1	1	1	1	1	1	1	1	1	1	1	1	1	1	0.33333	1	1	0.40909	1	1	1	1	1	1	1	1	0.25758	1	1	1	1	1	1	1	1	1	1	1	1	1	1	1	1
1	0.90909	1	1	1	1	1	1	0.92513	0.89362	1	1	0.99465	0.99643	1	1	0.99465	1	0.15692	1	1	1	0.99465	1	1	0.87344	0.99465	1	1	0.99465	1	0.99643	1	1	0.99465	1	1	0.99465	1	1	1	1	1	1	1	0.99643	0.99643	0.98396	1	1
1	0.91282	1	1	1	1	1	1	0.92821	0.23537	1	1	0.99487	0.99487	1	1	0.99487	1	0.88769	1	1	1	0.99487	1	1	0.8906	0.99658	1	1	0.99487	1	0.99658	1	1	0.99658	1	1	0.99658	1	1	1	1	1	1	1	0.99658	0.99658	0.98291	1	1
1	1	1	1	0.55556	1	1	0.49296	1	1	0.45455	1	0.98985	0.99545	1	1	1	1	1	1	1	1	0.9359	1	1	1	1	1	1	0.97872	1	0.96226	0.5	1	1	1	0.53247	1	0.50685	1	1	1	1	1	1	1	1	1	1	1
1	1	1	1	1	1	0.62037	1	1	1	1	1	1	1	1	1	1	1	1	1	1	0.49367	1	1	0.49367	1	1	1	1	1	1	1	1	0.41772	1	1	1	1	1	1	1	1	1	1	1	1	1	1	1	1
1	1	1	1	1	1	1	1	1	1	1	0.1746	0.98985	0.99091	1	1	1	1	1	1	1	1	0.98077	1	1	1	1	1	0.16129	0.96154	1	0.96226	1	1	1	1	1	1	1	1	0.13333	1	1	0.13333	1	1	1	1	1	0.10345
1	1	1	0.99598	0.99273	0.99273	1	0.99273	1	1	0.99273	0.99273	1	1	0.99273	0.99273	1	1	1	1	1	1	0.98909	1	1	1	1	1	0.99273	1	1	1	0.99273	1	1	0.99273	0.99273	1	0.99273	0.99273	0.99273	1	0.99273	0.99273	0.99273	1	1	1	0.99273	0.99273
0.78431	1	0.80392	1	1	1	1	1	1	1	1	1	1	1	1	1	1	0.98083	1	1	1	1	1	1	1	1	1	0.98203	1	1	0.86585	1	1	1	1	1	1	1	1	1	1	1	1	1	1	1	1	0.45098	1	1
1	1	1	0.89357	1	0.16129	1	1	1	1	1	1	0.98985	0.99091	0.12903	0.053571	1	1	1	1	1	1	0.9359	1	1	1	1	1	1	0.96429	1	0.96429	1	1	1	0.035088	1	1	1	0.017857	1	1	0.053571	1	0.125	1	1	1	0.10714	1
1	1	1	1	1	1	1	1	1	1	1	1	0.99355	0.99355	1	1	0.9957	1	1	0.51271	0.86515	1	0.99355	0.84855	1	1	0.9957	1	1	0.9957	1	0.99355	1	1	0.9957	1	1	0.9957	1	1	1	1	1	1	1	0.9957	0.9957	1	1	1
1	1	1	1	1	1	0.68519	1	1	1	1	1	1	1	1	1	1	1	1	1	1	0.375	1	1	0.34375	1	1	1	1	1	1	1	1	0.3125	0.95588	1	1	1	1	1	1	1	1	1	1	1	1	1	1	1
0.96296	0.96296	0.96296	0.99398	0.96296	0.96774	0.96296	0.95775	0.96296	0.99734	0.95455	0.95238	1	1	0.95161	0.94545	1	0.99558	0.99692	0.99552	0.99545	1	0.97436	0.99585	1	0.97183	1	0.9951	0.96774	1	0.97561	1	0.95833	1	0.83824	0.94737	0.96104	0.9	0.9589	0.94643	0.95	1	0.96296	0.95	0.96296	1	1	1	0.94444	0.94828
0.96825	0.92857	0.97619	1	1	1	1	1	0.93651	0.98803	1	1	1	1	1	1	1	0.9941	0.98462	1	1	1	1	1	1	0.93651	1	0.99346	1	1	0.96825	1	1	1	1	1	1	1	1	1	1	1	1	1	1	1	1	0.71429	1	1
1	1	1	0.8996	1	0.20968	1	1	1	1	1	1	0.98985	0.99091	0.19355	0.090909	1	1	1	1	1	1	0.89744	1	1	1	1	1	1	0.96078	1	0.96226	1	1	1	0.10526	1	1	1	0.089286	1	1	0.055556	1	0.039216	1	1	1	0.019608	1
1	1	1	1	1	1	0.76852	1	1	1	1	1	1	1	1	1	1	1	1	1	1	0.4	1	1	0.38462	1	1	1	1	1	1	1	1	0.30769	1	1	1	1	1	1	1	1	1	1	1	1	1	1	1	1
0.33333	1	0.34722	1	1	1	1	1	1	1	1	1	0.98477	0.98636	1	1	0.97222	0.89381	1	1	1	1	0.98077	1	1	1	0.97222	0.88235	1	0.95833	0.12195	0.97222	1	1	0.97222	1	1	0.97222	1	1	1	1	1	1	1	0.97222	0.97222	0.95833	1	1
0.96154	0.96154	0.96154	0.99598	0.96296	0.96774	0.91667	0.97183	0.96154	0.99734	0.95455	0.95238	1	1	0.95161	0.96364	1	0.99558	0.99692	0.99552	0.99545	1	0.98077	0.99585	1	0.97183	1	0.9951	0.95161	1	0.97561	1	0.95833	1	0.82353	0.94737	0.96104	0.8	0.9589	0.96429	0.95	1	0.94444	0.96667	0.96154	1	1	1	0.96154	0.96552
0.92617	0.96644	0.9396	0.99398	0.97987	0.97987	1	0.97987	0.96644	0.99335	0.97987	0.97987	0.9797	0.98182	0.97987	0.98658	0.96644	0.98378	0.99077	0.99253	0.99394	1	0.98077	0.9917	1	0.96644	0.97315	0.98366	0.97987	0.97987	0.92617	0.97987	0.97987	1	0.97315	0.98658	0.97987	0.97315	0.97315	0.97987	0.97987	1	0.97987	0.97987	0.98658	0.96644	0.97315	0.96644	0.98658	0.97987
1	0.44565	1	1	1	1	1	1	0.54348	0.90027	1	1	0.98477	0.99091	1	1	0.97826	1	0.87385	1	1	1	0.98077	1	1	0.22826	0.97826	1	1	0.96739	1	0.97826	1	1	0.97826	1	1	0.97826	1	1	1	1	1	1	1	0.97826	0.97826	0.86957	1	1
0.95833	0.96078	0.95745	0.99598	0.97531	0.96774	0.92593	0.97183	0.95556	0.99734	0.9697	0.96825	1	1	0.96774	0.96364	1	0.99558	0.99692	0.99701	0.99697	1	0.98077	0.99585	1	0.97183	1	0.99673	0.96774	1	0.97561	1	0.95833	1	0.77941	0.96491	0.97403	0.82857	0.9589	0.96429	0.96667	1	0.96296	0.96667	0.95918	1	1	1	0.96	0.96552
1	1	1	0.89558	1	0.19355	1	1	1	1	1	1	0.98985	0.99091	0.16129	0.054545	1	1	1	1	1	1	0.98718	1	1	1	1	1	1	0.96226	1	0.96226	1	1	1	0.070175	1	1	1	0.053571	1	1	0.037037	1	0.075472	1	1	1	0.056604	1
1	1	1	1	1	1	1	1	1	1	1	1	1	0.99545	1	1	1	1	1	1	1	1	1	1	1	1	1	1	1	0.97872	1	1	1	1	1	1	1	1	1	1	1	0.0625	1	1	1	1	1	1	1	1
1	0.90441	1	0.99398	0.97794	0.98529	1	0.97059	0.93382	0.98404	0.97794	0.97794	0.9797	0.98636	0.97794	0.97794	0.97059	1	0.98154	0.98954	0.98939	1	0.98077	0.98755	1	0.92647	0.97794	1	0.97794	0.97794	1	0.97794	0.97059	1	0.97794	0.97794	0.97059	0.97059	0.97059	0.97794	0.97794	1	0.97794	0.97794	0.97794	0.97059	0.97794	0.91912	0.98529	0.97794
0.26154	1	0.27692	1	1	1	1	1	1	1	1	1	0.98477	0.99091	1	1	0.97015	0.90413	1	1	1	1	0.98718	1	1	1	0.97015	0.89379	1	0.96923	0.20732	0.96923	1	1	0.97059	1	1	0.97143	1	1	1	1	1	1	1	0.96923	0.97059	0.93846	1	1
1	1	1	1	1	1	1	1	1	1	1	0.28571	0.98985	0.99091	1	1	1	1	1	1	1	1	0.98077	1	1	1	1	1	0.27419	0.95745	1	0.96226	1	1	1	1	1	1	1	1	0.25	1	1	0.25	1	1	1	1	1	0.22414
1	0.90083	1	0.99398	0.96694	0.97521	1	0.97521	0.92562	0.98537	0.97521	0.97521	0.98477	0.98636	0.97521	0.98347	0.97521	1	0.98308	0.99103	0.99242	1	1	0.9917	1	0.91736	0.97521	1	0.97521	0.98347	1	0.98347	0.96694	1	0.97521	0.97521	0.96694	0.97521	0.97521	0.97521	0.97521	1	0.97521	0.97521	0.98347	0.97521	0.97521	0.90083	0.97521	0.97521
1	1	1	1	1	1	0.81068	1	1	1	1	1	1	1	1	1	1	1	1	1	1	0.78641	1	1	0.80097	1	1	1	1	1	1	1	1	0.76214	1	1	1	1	1	1	1	1	1	1	1	1	1	1	1	1
0.25	1	0.26562	1	1	1	1	1	1	1	1	1	0.98477	0.98636	1	1	0.97015	0.9056	1	1	1	1	0.98718	1	1	1	0.97015	0.89542	1	0.95312	0.21951	0.95312	1	1	0.97059	1	1	0.97143	1	1	1	1	1	1	1	0.96875	0.97059	0.9375	1	1
1	1	1	1	1	1	0.82938	1	1	1	1	1	1	1	1	1	1	1	1	1	1	0.79621	1	1	0.80569	1	1	1	1	1	1	1	1	0.76777	1	1	1	1	1	1	1	1	1	1	1	1	1	1	1	1
1	1	1	1	0.49383	1	1	0.42254	1	1	0.37879	1	0.98985	0.99091	1	1	1	1	1	1	1	1	0.86538	1	1	1	1	1	1	0.95745	1	0.96226	0.43056	1	1	1	0.46753	1	0.43836	1	1	1	1	1	1	1	1	1	1	1
1	0.33766	1	1	1	1	1	1	0.45455	0.90559	1	1	0.98477	0.99091	1	1	0.97403	1	0.89385	1	1	1	0.98077	1	1	0.15584	0.97403	1	1	0.96104	1	0.97403	1	1	0.97403	1	1	0.97403	1	1	1	1	1	1	1	0.97403	0.97403	0.85714	1	1
0.99753	0.99753	0.99753	1	1	1	0.99383	1	0.99753	0.9963	1	1	0.9963	0.9963	1	1	1	0.9963	0.99753	0.99753	0.99753	1	0.9963	0.99753	1	0.99753	1	0.99753	1	0.9963	0.9963	0.9963	1	1	0.92232	1	1	0.91985	1	1	1	1	1	1	1	1	1	1	1	1
1	0.34615	1	1	1	1	1	1	0.46154	0.90559	1	1	0.98477	0.98636	1	1	0.97436	1	0.89231	1	1	1	0.98077	1	1	0.15385	0.97436	1	1	0.96154	1	0.96154	1	1	0.97436	1	1	0.97436	1	1	1	1	1	1	1	0.97436	0.97436	0.87179	1	1
1	1	1	0.91165	1	0.30645	1	1	1	1	1	1	0.98985	0.99091	0.29032	0.2	1	1	1	1	1	1	0.90385	1	1	1	1	1	1	0.95745	1	0.96226	1	1	1	0.22807	1	1	1	0.21429	1	1	0.18519	1	0.10204	1	1	1	0.12	1
1	1	1	1	1	1	0.88304	1	1	1	1	1	1	1	1	1	1	1	1	1	1	0.74269	1	1	0.81871	1	1	1	1	1	1	1	1	0.73684	1	1	1	1	1	1	1	1	1	1	1	1	1	1	1	1
0.25	1	0.26562	1	1	1	1	1	1	1	1	1	0.98477	0.99091	1	1	0.97015	0.9056	1	1	1	1	0.98077	1	1	1	0.97015	0.89542	1	0.96875	0.21951	0.96875	1	1	0.97059	1	1	0.95714	1	1	1	1	1	1	1	0.96875	0.97059	0.9375	1	1
1	1	1	1	0.59259	1	1	0.53521	1	1	0.5	1	0.98985	0.99091	1	1	1	1	1	1	1	1	0.92949	1	1	1	1	1	1	0.95745	1	0.96226	0.54167	1	1	1	0.57143	1	0.54795	1	1	1	1	1	1	1	1	1	1	1
1	0.25	1	1	1	1	1	1	0.38235	0.91223	1	1	0.98477	0.98636	1	1	0.97059	1	0.9	1	1	1	0.98077	1	1	0.12676	0.97059	1	1	0.95588	1	0.97059	1	1	0.95588	1	1	0.97143	1	1	1	1	1	1	1	0.97059	0.97059	0.83824	1	1
1	1	1	1	1	1	1	1	1	1	1	1	0.9797	0.98636	1	1	1	1	1	1	1	1	1	1	1	1	1	1	1	0.93617	1	0.96226	1	1	1	1	1	1	1	1	1	1	1	1	1	1	1	1	1	1
1	1	1	1	0.32099	1	1	0.22535	1	1	0.16667	1	0.98985	0.99091	1	1	1	1	1	1	1	1	0.83333	1	1	1	1	1	1	0.96364	1	0.96364	0.23611	1	1	1	0.28571	1	0.24658	1	1	1	1	1	1	1	1	1	1	1
1	1	1	1	1	1	1	1	1	1	1	0.20635	0.98985	0.99091	1	1	1	1	1	1	1	1	0.98077	1	1	1	1	1	0.19355	0.96	1	0.96226	1	1	1	1	1	1	1	1	0.16667	1	1	0.16667	1	1	1	1	1	0.13793
0.17241	1	0.18966	1	1	1	1	1	1	1	1	1	0.98985	0.98636	1	1	0.97015	0.91445	1	1	1	1	0.98077	1	1	1	0.97015	0.90523	1	0.96552	0.29268	0.96552	1	1	0.97059	1	1	0.97143	1	1	1	1	1	1	1	0.96774	0.97059	0.93103	1	1
1	1	1	0.91566	1	0.32258	1	1	1	1	1	1	0.98985	0.99091	0.32258	0.23636	1	1	1	1	1	1	1	1	1	1	1	1	1	0.95745	1	0.96226	1	1	1	0.26316	1	1	1	0.25	1	1	0.22222	1	0.14286	1	1	1	0.16	1
1	1	1	1	0.37037	1	1	0.28169	1	1	0.22727	1	0.98985	0.99091	1	1	1	1	1	1	1	1	0.84615	1	1	1	1	1	1	0.96078	1	0.96226	0.29167	1	1	1	0.33766	1	0.30137	1	1	1	1	1	1	1	1	1	1	1
1	1	1	1	0.38272	1	1	0.29577	1	1	0.24242	1	0.98985	0.99091	1	1	1	1	1	1	1	1	0.94872	1	1	1	1	1	1	0.96	1	0.96226	0.30556	1	1	1	0.35065	1	0.31507	1	1	1	1	1	1	1	1	1	1	1
0.99728	0.99728	0.99728	1	1	1	0.99592	1	0.99728	0.99601	1	1	0.99592	0.99592	1	1	1	0.99592	0.99728	0.99592	0.99592	1	0.99592	0.99728	1	0.99728	1	0.99728	1	0.99592	0.99728	0.99592	1	1	0.91701	1	1	0.92381	1	1	1	1	1	1	1	1	1	1	1	1
1	0.21538	1	1	1	1	1	1	0.35385	0.91356	1	1	0.98477	0.98636	1	1	0.97015	1	0.90154	1	1	1	0.98077	1	1	0.14085	0.97015	1	1	0.95385	1	0.96923	1	1	0.97059	1	1	0.97143	1	1	1	1	1	1	1	0.96923	0.97059	0.84615	1	1
1	1	1	1	1	1	1	1	1	1	1	1	0.98477	0.98636	1	1	0.9887	1	1	0.86846	0.85455	1	0.98305	0.8029	1	1	0.9887	1	1	0.98305	1	0.98305	1	1	0.9887	1	1	0.9887	1	1	1	1	1	1	1	0.9887	0.9887	1	1	1
0.28358	1	0.29851	1	1	1	1	1	1	1	1	1	0.98985	0.99091	1	1	0.97015	0.90118	1	1	1	1	0.98077	1	1	1	0.97015	0.89052	1	0.97015	0.18293	0.97015	1	1	0.97059	1	1	0.95714	1	1	1	1	1	1	1	0.97015	0.97059	0.95522	1	1
1	1	1	1	0.38272	1	1	0.29577	1	1	0.24242	1	0.98985	0.99091	1	1	1	1	1	1	1	1	0.84615	1	1	1	1	1	1	0.96	1	0.96226	0.30556	1	1	1	0.35065	1	0.31507	1	1	1	1	1	1	1	1	1	1	1
1	1	1	0.91365	1	0.30645	1	1	1	1	1	1	0.98985	0.99091	0.30645	0.21818	1	1	1	1	1	1	0.92308	1	1	1	1	1	1	0.95745	1	0.96226	1	1	1	0.24561	1	1	1	0.23214	1	1	0.2037	1	0.12245	1	1	1	0.14	1
1	1	1	0.90763	1	0.25806	1	1	1	1	1	1	0.98985	0.99091	0.25806	0.16364	1	1	1	1	1	1	1	1	1	1	1	1	1	0.95745	1	0.96226	1	1	1	0.19298	1	1	1	0.17857	1	1	0.14815	1	0.061224	1	1	1	0.08	1
0.97183	0.97183	0.97183	1	1	1	0.96296	1	0.97183	0.99734	1	1	0.98985	0.99091	1	1	1	0.99558	0.99692	0.99701	0.99545	1	0.98077	0.99585	1	0.97183	1	0.9951	1	0.97183	0.97561	0.97183	1	1	0.12676	1	1	0.12676	1	1	1	1	1	1	1	1	1	1	1	1
1	1	1	0.90562	1	0.24194	1	1	1	1	1	1	0.98985	0.99091	0.24194	0.14545	1	1	1	1	1	1	0.91026	1	1	1	1	1	1	0.95745	1	0.96226	1	1	1	0.17544	1	1	1	0.16071	1	1	0.12963	1	0.040816	1	1	1	0.06	1
1	1	1	1	0.35802	1	1	0.26761	1	1	0.21212	1	0.98985	0.99091	1	1	1	1	1	1	1	1	0.82051	1	1	1	1	1	1	0.96154	1	0.96226	0.27778	1	1	1	0.32468	1	0.28767	1	1	1	1	1	1	1	1	1	1	1
0.99703	0.99703	0.99703	1	1	1	0.99555	1	0.99703	0.99734	1	1	0.99555	0.99555	1	1	0.90059	0.99558	0.99703	0.99703	0.99703	1	0.99407	0.99703	1	0.99703	0.90059	0.99555	1	0.99555	0.99703	0.99555	1	1	1	1	1	1	1	1	1	1	1	1	1	0.90801	0.89911	1	1	1
1	1	1	1	0.37037	1	1	0.28169	1	1	0.22727	1	0.98985	0.99091	1	1	1	1	1	1	1	1	0.83333	1	1	1	1	1	1	0.96078	1	0.96226	0.29167	1	1	1	0.33766	1	0.30137	1	1	1	1	1	1	1	1	1	1	1
1	1	1	1	1	1	1	1	1	1	1	0.4127	0.98985	0.99091	1	1	1	1	1	1	1	1	0.98718	1	1	1	1	1	0.40323	0.95745	1	0.98113	1	1	1	1	1	1	1	1	0.38333	1	1	0.38333	1	1	1	1	1	0.36207
1	1	1	1	0.35802	1	1	0.26761	1	1	0.21212	1	0.98985	0.99091	1	1	1	1	1	1	1	1	0.94231	1	1	1	1	1	1	0.96154	1	0.96226	0.27778	1	1	1	0.32468	1	0.28767	1	1	1	1	1	1	1	1	1	1	1
1	1	1	0.89357	1	0.16129	1	1	1	1	1	1	0.98985	0.99091	0.14516	0.036364	1	1	1	1	1	1	1	1	1	1	1	1	1	0.96226	1	0.96226	1	1	1	0.070175	1	1	1	0.053571	1	1	0.018519	1	0.075472	1	1	1	0.056604	1
1	1	1	0.99732	0.99732	0.99732	1	0.99732	1	1	0.99732	0.99732	1	1	0.99732	0.99732	1	1	1	0.9906	0.99597	1	0.99463	0.98255	1	1	1	1	0.99732	1	1	1	0.99597	1	1	0.99732	0.99732	1	0.99597	0.99732	0.99732	1	0.99732	0.99732	0.99732	1	1	1	0.99732	0.99732
0.2381	1	0.25397	1	1	1	1	1	1	1	1	1	0.98985	0.98636	1	1	0.97015	0.90708	1	1	1	1	0.98077	1	1	1	0.97015	0.89706	1	0.96825	0.23171	0.96825	1	1	0.97059	1	1	0.97143	1	1	1	1	1	1	1	0.96825	0.97059	0.95238	1	1
1	1	1	0.89759	1	0.19355	1	1	1	1	1	1	0.98985	0.99091	0.16129	0.054545	1	1	1	1	1	1	0.94231	1	1	1	1	1	1	0.96226	1	0.96226	1	1	1	0.070175	1	1	1	0.053571	1	1	0.037037	1	0.075472	1	1	1	0.056604	1
0.97368	0.97368	0.97368	1	1	1	0.96296	1	0.97368	0.99734	1	1	0.98477	0.99091	1	1	1	0.99558	0.99692	0.99552	0.99697	0.98684	0.98077	0.99585	0.94737	0.97368	1	0.99673	1	0.96053	0.97561	0.97368	1	1	0.10526	1	1	0.10526	1	1	1	1	1	1	1	1	1	1	1	1
0.9726	0.9726	0.9726	1	1	1	1	1	0.9726	0.99734	1	1	0.98477	0.99091	1	1	0.19178	0.99705	0.99692	0.99701	0.99697	1	0.98077	0.99585	1	0.9726	0.34247	0.99673	1	0.9726	0.97561	0.9589	1	1	1	1	1	1	1	1	1	1	1	1	1	0.28767	0.15068	1	1	1
1	1	1	1	1	1	1	1	1	1	1	0.39683	0.98985	0.99545	1	1	1	1	1	1	1	1	0.98718	1	1	1	1	1	0.3871	0.95745	1	0.96226	1	1	1	1	1	1	1	1	0.36667	1	1	0.36667	1	1	1	1	1	0.34483
1	1	1	0.90161	1	0.22581	1	1	1	1	1	1	0.98985	0.99091	0.20968	0.10909	1	1	1	1	1	1	0.92308	1	1	1	1	1	1	0.95918	1	0.96226	1	1	1	0.14035	1	1	1	0.125	1	1	0.092593	1	0	1	1	1	0.02	1
0.97183	0.97183	0.97183	1	1	1	0.92593	1	0.97183	0.99734	1	1	0.98477	0.98636	1	1	1	0.99705	0.99692	0.99552	0.99697	1	0.98077	0.99585	1	0.97183	1	0.9951	1	0.95775	0.97561	0.97183	1	1	0.084507	1	1	0.042254	1	1	1	1	1	1	1	1	1	1	1	1
0.33333	1	0.34722	1	1	1	1	1	1	1	1	1	0.98477	0.98636	1	1	0.97222	0.89528	1	1	1	1	0.98077	1	1	1	0.95833	0.88889	1	0.95833	0.18293	0.97222	1	1	0.97222	1	1	0.95833	1	1	1	1	1	1	1	0.95833	0.97222	0.93056	1	1
1	1	1	0.8996	1	0.20968	1	1	1	1	1	1	0.98985	0.99091	0.19355	0.090909	1	1	1	1	1	1	0.94872	1	1	1	1	1	1	0.96	1	0.96226	1	1	1	0.12281	1	1	1	0.10714	1	1	0.074074	1	0.02	1	1	1	0	1
0.97647	0.97647	0.97647	1	1	1	0.94444	1	0.97647	0.99734	1	1	0.98477	0.98636	1	1	0.21176	0.99558	0.99692	0.99701	0.99697	1	0.97436	0.99585	1	0.97647	0.32941	0.9951	1	0.96471	0.96471	0.96471	1	1	1	1	1	1	1	1	1	1	1	1	1	0.29412	0.24706	1	1	1
1	1	1	0.8996	1	0.20968	1	1	1	1	1	1	0.98985	0.99091	0.19355	0.090909	1	1	1	1	1	1	0.94872	1	1	1	1	1	1	0.96	1	0.96226	1	1	1	0.12281	1	1	1	0.10714	1	1	0.074074	1	0.02	1	1	1	0	1
1	1	1	1	1	1	0.7963	1	1	1	1	1	1	1	1	1	1	1	1	1	1	0.086957	1	1	0.086957	1	1	1	1	1	1	1	1	0.061224	0.97059	1	1	1	1	1	1	1	1	1	1	1	1	1	1	1
0.97059	0.97059	0.97059	1	1	1	0.9537	1	0.97059	0.99601	1	1	0.98477	0.98636	1	1	1	0.99558	0.99692	0.99701	0.99697	1	0.97436	0.99585	1	0.97183	1	0.9951	1	0.97059	0.97561	0.97059	1	1	0.16176	1	1	0.071429	1	1	1	1	1	1	1	1	1	1	1	1
1	1	1	1	1	1	0.7963	1	1	1	1	1	1	1	1	1	1	1	1	1	1	0.11111	1	1	0	1	1	1	1	1	1	1	1	0.20408	0.94118	1	1	1	1	1	1	1	1	1	1	1	1	1	1	1
0.34247	1	0.35616	1	1	1	1	1	1	1	1	1	0.98477	0.98636	1	1	0.9726	0.89233	1	1	1	1	0.98077	1	1	1	0.9726	0.88562	1	0.9589	0.15854	0.9589	1	1	0.9589	1	1	0.9726	1	1	1	1	1	1	1	0.9726	0.9726	0.93151	1	1
1	1	1	0.90361	1	0.22581	1	1	1	1	1	1	0.98985	0.99091	0.22581	0.12727	1	1	1	1	1	1	0.92949	1	1	1	1	1	1	0.95833	1	0.96226	1	1	1	0.15789	1	1	1	0.14286	1	1	0.11111	1	0.020408	1	1	1	0.04	1
1	1	1	1	0.45679	1	1	0.38028	1	1	0.33333	1	0.98985	0.99091	1	1	1	1	1	1	1	1	0.96154	1	1	1	1	1	1	0.95745	1	0.96226	0.38889	1	1	1	0.42857	1	0.39726	1	1	1	1	1	1	1	1	1	1	1
1	1	1	1	1	1	1	1	1	1	1	1	0.99492	0.99091	1	1	1	1	1	1	1	1	1	1	1	1	1	1	1	0.93617	1	1	1	1	1	1	1	1	1	1	1	0.1875	1	1	1	1	1	1	1	1
1	1	1	1	1	1	0.80556	1	1	1	1	1	1	1	1	1	1	1	1	1	1	0.15385	1	1	0.25	1	1	1	1	1	1	1	1	0.057692	1	1	1	1	1	1	1	1	1	1	1	1	1	1	1	1
1	1	1	1	1	1	1	1	1	1	1	0.28571	0.98985	0.99091	1	1	1	1	1	1	1	1	0.98077	1	1	1	1	1	0.27419	0.95745	1	0.96226	1	1	1	1	1	1	1	1	0.25	1	1	0.25	1	1	1	1	1	0.22414
0.32394	1	0.33803	1	1	1	1	1	1	1	1	1	0.98477	0.98636	1	1	0.97183	0.89676	1	1	1	1	0.98077	1	1	1	0.97183	0.88889	1	0.95775	0.18293	0.95775	1	1	0.97183	1	1	0.95775	1	1	1	1	1	1	1	0.97183	0.97183	0.94366	1	1
1	1	1	0.91566	1	0.32258	1	1	1	1	1	1	0.98985	0.99091	0.32258	0.23636	1	1	1	1	1	1	0.94872	1	1	1	1	1	1	0.95745	1	0.96226	1	1	1	0.26316	1	1	1	0.25	1	1	0.22222	1	0.14286	1	1	1	0.16	1
1	1	1	1	1	1	1	1	1	1	1	0.30159	0.98985	0.99091	1	1	1	1	1	1	1	1	0.98718	1	1	1	1	1	0.29032	0.95745	1	0.96226	1	1	1	1	1	1	1	1	0.26667	1	1	0.26667	1	1	1	1	1	0.24138
1	1	1	1	0.40741	1	1	0.32394	1	1	0.27273	1	0.98985	0.99091	1	1	1	1	1	1	1	1	0.82051	1	1	1	1	1	1	0.95833	1	0.96226	0.33333	1	1	1	0.37662	1	0.34247	1	1	1	1	1	1	1	1	1	1	1
1	1	1	1	1	1	1	1	1	1	1	0.22222	0.98985	0.99091	1	1	1	1	1	1	1	1	0.98077	1	1	1	1	1	0.20968	0.95918	1	0.96226	1	1	1	1	1	1	1	1	0.18333	1	1	0.18333	1	1	1	1	1	0.15517
1	0.10714	1	1	1	1	1	1	0.25	0.92553	1	1	0.98985	0.98636	1	1	0.97015	1	0.91385	1	1	1	0.98077	1	1	0.22535	0.97015	1	1	0.96429	1	0.96429	1	1	0.97059	1	1	0.97143	1	1	1	1	1	1	1	0.96774	0.97059	0.85714	1	1
1	1	1	0.91365	1	0.30645	1	1	1	1	1	1	0.98985	0.99091	0.30645	0.21818	1	1	1	1	1	1	1	1	1	1	1	1	1	0.95745	1	0.96226	1	1	1	0.24561	1	1	1	0.23214	1	1	0.2037	1	0.12245	1	1	1	0.14	1
0.96923	0.96923	0.96923	1	1	1	0.9537	1	0.96923	0.99601	1	1	0.98477	0.99091	1	1	1	0.99558	0.99692	0.99701	0.99697	1	0.98077	0.99585	1	0.97183	1	0.9951	1	0.96923	0.96341	0.95385	1	1	0.073529	1	1	0.071429	1	1	1	1	1	1	1	1	1	1	1	1
1	1	1	0.90562	1	0.25806	1	1	1	1	1	1	0.98985	0.99091	0.24194	0.14545	1	1	1	1	1	1	0.98077	1	1	1	1	1	1	0.95745	1	0.96226	1	1	1	0.17544	1	1	1	0.16071	1	1	0.12963	1	0.040816	1	1	1	0.06	1
1	1	1	1	1	1	1	1	1	1	1	0.1746	0.98985	0.99091	1	1	1	1	1	1	1	1	0.98077	1	1	1	1	1	0.16129	0.96296	1	0.96296	1	1	1	1	1	1	1	1	0.11667	1	1	0.1	1	1	1	1	1	0.068966
0.97619	1	0.98016	1	1	1	1	1	1	1	1	1	1	1	1	1	1	0.97935	1	1	1	1	1	1	1	1	1	0.98039	1	1	0.97619	1	1	1	1	1	1	1	1	1	1	1	1	1	1	1	1	0.9504	1	1
1	1	1	1	1	1	1	1	1	1	1	0.19048	0.98985	0.99091	1	1	1	1	1	1	1	1	0.98077	1	1	1	1	1	0.17742	0.96364	1	0.96364	1	1	1	1	1	1	1	1	0.13333	1	1	0.11667	1	1	1	1	1	0.086207
1	1	1	0.90161	1	0.22581	1	1	1	1	1	1	0.98985	0.99091	0.20968	0.10909	1	1	1	1	1	1	1	1	1	1	1	1	1	0.96	1	0.96226	1	1	1	0.12281	1	1	1	0.10714	1	1	0.074074	1	0.02	1	1	1	0	1
0.32394	1	0.33803	1	1	1	1	1	1	1	1	1	0.98477	0.98636	1	1	0.97183	0.89528	1	1	1	1	0.98077	1	1	1	0.97183	0.88889	1	0.95775	0.18293	0.95775	1	1	0.95775	1	1	0.97183	1	1	1	1	1	1	1	0.97183	0.97183	0.94366	1	1
1	1	1	1	1	1	1	1	1	1	1	0.88848	0.99452	0.99634	1	1	1	1	1	1	1	1	0.99269	1	1	1	1	1	0.89031	0.99634	1	0.99452	1	1	1	1	1	1	1	1	0.89762	1	1	0.89762	1	1	1	1	1	0.90128
1	1	1	1	1	1	0.59259	1	1	1	1	1	1	1	1	1	1	1	1	1	1	0.42254	1	1	0.42254	1	1	1	1	1	1	1	1	0.61972	0.94366	1	1	1	1	1	1	1	1	1	1	1	1	1	1	1
1	1	1	0.8996	1	0.20968	1	1	1	1	1	1	0.98985	0.99091	0.19355	0.090909	1	1	1	1	1	1	1	1	1	1	1	1	1	0.96296	1	0.96296	1	1	1	0.087719	1	1	1	0.071429	1	1	0.074074	1	0.092593	1	1	1	0.074074	1
1	1	1	1	1	1	1	1	1	1	1	0.047619	0.98985	0.99091	1	1	1	1	1	1	1	1	0.97436	1	1	1	1	1	0.032258	0.96667	1	0.96667	1	1	1	1	1	1	1	1	0.05	1	1	0.066667	1	1	1	1	1	0.083333
1	1	1	1	1	1	1	1	1	1	1	0.12698	0.98985	0.99091	1	1	1	1	1	1	1	1	0.98077	1	1	1	1	1	0.1129	0.96364	1	0.96364	1	1	1	1	1	1	1	1	0.083333	1	1	0.083333	1	1	1	1	1	0.068966
1	1	1	1	0.46914	1	1	0.39437	1	1	0.34848	1	0.98985	0.99091	1	1	1	1	1	1	1	1	0.9359	1	1	1	1	1	1	0.95745	1	0.96226	0.40278	1	1	1	0.44156	1	0.41096	1	1	1	1	1	1	1	1	1	1	1
0.97792	1	0.98455	1	1	1	1	1	0.99338	0.99601	1	1	1	1	1	1	1	0.9882	0.99538	1	1	1	1	1	1	0.99338	1	0.98693	1	1	0.98013	1	1	1	1	1	1	1	1	1	1	1	1	1	1	1	1	0.95364	1	1
0.96721	0.96721	0.96721	1	1	1	0.9537	1	0.96721	0.99734	1	1	0.98985	0.99091	1	1	1	0.99558	0.99692	0.99701	0.99697	1	0.98077	0.99585	1	0.97183	1	0.9951	1	0.96721	0.97561	0.96721	1	1	0.10294	1	1	0.12857	1	1	1	1	1	1	1	1	1	1	1	1
0.9697	0.9697	0.9697	1	1	1	0.9537	1	0.9697	0.99601	1	1	0.98477	0.99091	1	1	1	0.99558	0.99692	0.99701	0.99697	1	0.98077	0.99585	1	0.97183	1	0.9951	1	0.9697	0.96341	0.9697	1	1	0.20588	1	1	0.1	1	1	1	1	1	1	1	1	1	1	1	1
1	0.2549	1	1	1	1	1	1	0.095238	0.94947	1	1	0.98985	0.99091	1	1	0.97015	1	0.94154	1	1	1	0.98718	1	1	0.46479	0.97015	1	1	0.95745	1	0.98113	1	1	0.97059	1	1	0.97143	1	1	1	1	1	1	1	0.96774	0.97059	0.84211	1	1
0.97183	0.97183	0.97183	1	1	1	1	1	0.97183	0.99734	1	1	0.98477	0.98636	1	1	0.056338	0.99558	0.99692	0.99701	0.99697	1	0.97436	0.99585	1	0.97183	0.084507	0.9951	1	0.95775	0.97561	0.95775	1	1	1	1	1	1	1	1	1	1	1	1	1	0.14085	0.1831	1	1	1
1	1	1	1	1	1	0.87037	1	1	1	1	1	1	1	1	1	1	1	1	1	1	0.18182	1	1	0.35556	1	1	1	1	1	1	1	1	0.26531	1	1	1	1	1	1	1	1	1	1	1	1	1	1	1	1
1	1	1	1	0.85227	1	1	0.86742	1	1	0.87689	1	0.99432	0.99432	1	1	1	1	1	1	1	1	0.97348	1	1	1	1	1	1	0.99621	1	0.99621	0.87121	1	1	1	0.875	1	0.87689	1	1	1	1	1	1	1	1	1	1	1
1	1	1	1	1	1	1	1	1	1	1	0.063492	0.98477	0.99091	1	1	1	1	1	1	1	1	0.98077	1	1	1	1	1	0.048387	0.9661	1	0.9661	1	1	1	1	1	1	1	1	0.033333	1	1	0.05	1	1	1	1	1	0.067797
1	1	1	1	1	1	1	1	1	1	1	1	0.99492	0.99091	1	1	1	1	1	1	1	1	1	1	1	1	1	1	1	0.94	1	1	1	1	1	1	1	1	1	1	1	0.42	1	1	1	1	1	1	1	1
1	0.41176	1	1	1	1	1	1	0.28571	0.96011	1	1	0.98985	0.99091	1	1	0.97015	1	0.95385	1	1	1	0.99359	1	1	0.57746	0.98507	1	1	0.95745	1	0.98113	1	1	0.97059	1	1	0.97143	1	1	1	1	1	1	1	0.98387	0.97059	0.86111	1	1
1	1	1	1	1	1	1	1	1	1	1	0.047619	0.98985	0.99091	1	1	1	1	1	1	1	1	0.98077	1	1	1	1	1	0.032258	0.96667	1	0.95	1	1	1	1	1	1	1	1	0.016667	1	1	0.033333	1	1	1	1	1	0.05
1	1	1	1	1	1	1	1	1	1	1	0.047619	0.98985	0.99091	1	1	1	1	1	1	1	1	0.98077	1	1	1	1	1	0.032258	0.95	1	0.96667	1	1	1	1	1	1	1	1	0.016667	1	1	0.016667	1	1	1	1	1	0.05
1	1	1	1	1	1	0.87037	1	1	1	1	1	1	1	1	1	1	1	1	1	1	0.25	1	1	0.26667	1	1	1	1	1	1	1	1	0.36735	0.97059	1	1	1	1	1	1	1	1	1	1	1	1	1	1	1
0.20833	1	0.19149	1	1	1	1	1	1	1	1	1	0.98985	0.99091	1	1	0.97015	0.94395	1	1	1	1	0.99359	1	1	1	0.97015	0.93791	1	0.95745	0.53659	0.96226	1	1	0.97059	1	1	0.97143	1	1	1	1	1	1	1	0.96774	0.97059	0.92105	1	1
1	1	1	1	1	1	1	1	1	1	1	0.047619	0.98985	0.99091	1	1	1	1	1	1	1	1	0.97436	1	1	1	1	1	0.032258	0.96667	1	0.96667	1	1	1	1	1	1	1	1	0.016667	1	1	0.033333	1	1	1	1	1	0.05
1	0.41176	1	1	1	1	1	1	0.28571	0.96011	1	1	0.98985	0.99091	1	1	0.97015	1	0.95385	1	1	1	0.98718	1	1	0.57746	0.97015	1	1	0.95745	1	0.98113	1	1	0.97059	1	1	0.97143	1	1	1	1	1	1	1	0.96774	0.97059	0.83333	1	1
1	1	1	1	1	1	1	1	1	1	1	1	0.99548	0.99548	1	1	0.99699	1	1	0.39611	0.86446	1	0.99548	0.88855	1	1	0.99699	1	1	0.99548	1	0.99699	1	1	0.99699	1	1	0.99548	1	1	1	1	1	1	1	0.99699	0.99699	1	1	1
1	1	1	1	1	1	1	1	1	1	1	1	1	1	1	1	1	1	1	1	1	1	1	1	1	1	1	1	1	1	1	1	1	1	1	1	1	1	1	1	1	0.29545	1	1	1	1	1	1	1	1
0.98895	0.98895	0.98895	0.99398	0.98343	0.98895	0.96133	0.98343	0.98895	0.99601	0.98343	0.98343	1	1	0.98343	0.98343	1	0.99705	0.99692	0.99552	0.99545	1	0.9779	0.99585	1	0.98895	1	0.99673	0.98343	1	0.98895	1	0.98343	1	0.9116	0.98895	0.98343	0.92818	0.98343	0.98343	0.98343	1	0.98343	0.98895	0.98895	1	1	1	0.98343	0.98343
1	1	1	0.60843	1	0.70335	1	1	1	1	1	1	0.98565	0.99091	0.70335	0.73684	1	1	1	1	1	1	0.88995	1	1	1	1	1	1	0.98565	1	0.99043	1	1	1	0.72727	1	1	1	0.73206	1	1	0.74163	1	0.76555	1	1	1	0.76077	1
0.92793	1	0.92943	1	1	1	1	1	1	1	1	1	0.997	0.997	1	1	0.997	0.039823	1	1	1	1	0.9955	1	1	1	0.997	0.86937	1	0.997	0.88589	0.997	1	1	0.997	1	1	0.997	1	1	1	1	1	1	1	0.997	0.997	0.9955	1	1
1	0.92068	1	1	1	1	1	1	0.93468	0.57846	1	1	0.99533	0.99533	1	1	0.99689	1	0.86615	1	1	1	0.99533	1	1	0.89425	0.99689	1	1	0.99533	1	0.99689	1	1	0.99689	1	1	0.99689	1	1	1	1	1	1	1	0.99689	0.99689	0.986	1	1
0.92182	1	0.92345	1	1	1	1	1	1	1	1	1	0.99511	0.99674	1	1	0.99674	0.87906	1	1	1	1	0.99511	1	1	1	0.99674	0.071661	1	0.99511	0.86808	0.99674	1	1	0.99674	1	1	0.99511	1	1	1	1	1	1	1	0.99674	0.99674	0.99349	1	1
1	1	1	1	1	1	1	1	1	1	1	1	1	1	1	1	1	1	1	1	1	1	1	1	1	1	1	1	1	0.98246	1	1	1	1	1	1	1	1	1	1	1	0.45614	1	1	1	1	1	1	1	1
1	1	1	1	1	1	1	1	1	1	1	0.030769	0.98985	0.99091	1	1	1	1	1	1	1	1	0.97436	1	1	1	1	1	0.046154	0.96923	1	0.95385	1	1	1	1	1	1	1	1	0.076923	1	1	0.076923	1	1	1	1	1	0.10769
0.30435	1	0.31884	1	1	1	1	1	1	1	1	1	0.98477	0.98636	1	1	0.97101	0.89823	1	1	1	1	0.98077	1	1	1	0.97101	0.88725	1	0.97101	0.15854	0.97101	1	1	0.97101	1	1	0.97143	1	1	1	1	1	1	1	0.97101	0.97101	0.94203	1	1
1	0.91878	1	1	1	1	1	1	0.92893	0.91622	1	1	0.99662	0.99662	1	1	0.99662	1	0.55538	1	1	1	0.99662	1	1	0.87986	0.99662	1	1	0.99662	1	0.99662	1	1	0.99662	1	1	0.99662	1	1	1	1	1	1	1	0.99662	0.99662	0.98646	1	1
1	0.3625	1	1	1	1	1	1	0.475	0.9109	1	1	0.98477	0.99091	1	1	0.975	1	0.88	1	1	1	0.98077	1	1	0.1125	0.975	1	1	0.975	1	0.975	1	1	0.975	1	1	0.975	1	1	1	1	1	1	1	0.975	0.975	0.8875	1	1
0.25	1	0.26562	1	1	1	1	1	1	1	1	1	0.98985	0.99091	1	1	0.97015	0.9056	1	1	1	1	0.98077	1	1	1	0.97015	0.89542	1	0.96875	0.21951	0.96875	1	1	0.97059	1	1	0.97143	1	1	1	1	1	1	1	0.96875	0.97059	0.95312	1	1
0.96078	0.96078	0.96078	0.99598	0.97531	0.96774	1	0.95775	0.96078	0.99734	0.95455	0.96825	1	1	0.96774	0.96364	0.85075	0.99558	0.99692	0.99552	0.99697	1	0.98077	0.99585	1	0.97183	0.83582	0.9951	0.96774	1	0.97561	1	0.95833	1	0.91176	0.94737	0.96104	0.88571	0.9589	0.94643	0.95	1	0.96296	0.96667	0.96078	0.82258	0.85294	1	0.96078	0.96552
1	0.89062	1	0.99398	0.96296	0.96875	1	0.95775	0.9375	0.99202	0.9697	0.96875	0.98985	0.99091	0.95312	0.96875	0.95522	1	0.99077	0.98954	0.98939	1	1	0.98755	1	0.92958	0.97015	1	0.96875	0.96875	1	0.96875	0.95833	1	0.95588	0.96875	0.96104	0.97143	0.9589	0.95312	0.96875	1	0.95312	0.96875	0.96875	0.95312	0.97059	0.90625	0.96875	0.96875
0.63265	0.47059	0.69388	1	1	1	1	1	0.4898	0.95745	1	1	0.98985	0.99091	1	1	0.97015	0.97788	0.94923	1	1	1	0.98718	1	1	0.53521	0.97015	0.97549	1	0.95918	0.80488	0.96226	1	1	0.97059	1	1	0.97143	1	1	1	1	1	1	1	0.96774	0.97059	0.93878	1	1
1	0.076923	1	1	1	1	1	1	0.19231	0.93085	1	1	0.98985	0.99091	1	1	0.97015	1	0.92	1	1	1	0.98718	1	1	0.26761	0.97015	1	1	0.96154	1	0.96226	1	1	0.97059	1	1	0.97143	1	1	1	1	1	1	1	0.96774	0.97059	0.86538	1	1
1	1	1	1	1	1	1	1	1	1	1	1	0.99461	0.99461	1	1	0.99641	1	1	0.87145	0.15606	1	0.99461	0.86715	1	1	0.99641	1	1	0.99641	1	0.99461	1	1	0.99641	1	1	0.99641	1	1	1	1	1	1	1	0.99641	0.99641	1	1	1
0.22581	1	0.24194	1	1	1	1	1	1	1	1	1	0.98985	0.99091	1	1	0.97015	0.90855	1	1	1	1	0.98077	1	1	1	0.97015	0.90033	1	0.96774	0.2439	0.96774	1	1	0.97059	1	1	0.97143	1	1	1	1	1	1	1	0.96774	0.97059	0.93548	1	1
1	0.92727	1	0.99598	0.96296	0.95161	1	0.97183	0.96364	0.99601	0.95455	0.96825	0.98985	0.99091	0.95161	0.96364	0.97015	1	0.99538	0.98804	0.98788	1	1	0.98548	1	0.95775	0.97015	1	0.96774	0.96364	1	0.96364	0.97222	1	0.95588	0.96491	0.96104	0.97143	0.9589	0.94643	0.96667	1	0.96364	0.96667	0.96364	0.95161	0.97059	0.92727	0.96364	0.96552
0.99808	0.99808	0.99808	1	0.98944	1	1	0.9856	0.99808	0.99712	0.98656	0.99328	0.85413	0.97313	1	1	0.99712	0.99712	0.99808	0.99808	0.99808	1	0.99232	0.99808	1	0.99808	0.99712	0.99808	0.99232	0.99232	0.99712	0.97985	0.99136	1	0.99712	1	0.99328	0.99712	0.99232	1	0.98944	1	1	0.99232	1	0.99616	0.99712	1	1	0.99328
0.96491	0.96491	0.96491	0.99598	0.96296	0.95161	0.92593	0.95775	0.96491	0.99734	0.95455	0.96825	1	1	0.95161	0.96491	1	0.99558	0.99692	0.99552	0.99697	1	0.97436	0.99585	1	0.97183	1	0.9951	0.96774	1	0.97561	1	0.95833	1	0.76471	0.94737	0.96104	0.78571	0.9589	0.94737	0.96667	1	0.94737	0.96667	0.94737	1	1	1	0.96491	0.96552
1	1	1	0.92771	1	0.41935	1	1	1	1	1	1	0.98985	0.99545	0.41935	0.34545	1	1	1	1	1	1	0.92308	1	1	1	1	1	1	0.97872	1	0.96226	1	1	1	0.36842	1	1	1	0.35714	1	1	0.33333	1	0.26531	1	1	1	0.28	1
1	1	1	1	1	1	1	1	1	1	1	0.33333	0.98985	0.99091	1	1	1	1	1	1	1	1	0.98718	1	1	1	1	1	0.32258	0.95745	1	0.96226	1	1	1	1	1	1	1	1	0.3	1	1	0.3	1	1	1	1	1	0.27586
1	0.90196	1	0.99398	0.96296	0.96774	1	0.97183	0.95833	0.99601	0.9697	0.96825	0.98985	0.99091	0.96774	0.96364	0.95522	1	0.99538	0.98505	0.98485	1	1	0.98548	1	0.95775	0.95522	1	0.96774	0.95833	1	0.96226	0.97222	1	0.95588	0.94737	0.96104	0.95714	0.9589	0.96429	0.96667	1	0.96296	0.96667	0.95918	0.95161	0.95588	0.89583	0.96	0.96552
1	1	1	0.91767	1	0.33871	1	1	1	1	1	1	0.98985	0.99091	0.33871	0.25455	1	1	1	1	1	1	0.92308	1	1	1	1	1	1	0.95745	1	0.96226	1	1	1	0.2807	1	1	1	0.26786	1	1	0.24074	1	0.16327	1	1	1	0.18	1
0.99697	0.99697	0.99697	1	1	1	0.98182	1	0.99697	0.99601	1	1	0.99545	0.99545	1	1	1	0.99558	0.99545	0.99552	0.99697	1	0.99545	0.99697	1	0.99697	1	0.99545	1	0.99545	0.99545	0.99545	1	1	0.91364	1	1	0.89394	1	1	1	1	1	1	1	1	1	1	1	1
1	0.058824	1	1	1	1	1	1	0.17647	0.93218	1	1	0.98985	0.99091	1	1	0.97015	1	0.92154	1	1	1	0.98718	1	1	0.28169	0.97015	1	1	0.96078	1	0.96226	1	1	0.97059	1	1	0.97143	1	1	1	1	1	1	1	0.96774	0.97059	0.84314	1	1
1	1	1	1	1	1	0.68519	1	1	1	1	1	1	1	1	1	1	1	1	1	1	0.30909	1	1	0.29091	1	1	1	1	1	1	1	1	0.2	1	1	1	1	1	1	1	1	1	1	1	1	1	1	1	1
0.8972	1	0.90654	1	1	1	1	1	1	1	1	1	1	1	1	1	1	0.98083	1	1	1	1	1	1	1	1	1	0.98203	1	1	0.8972	1	1	1	1	1	1	1	1	1	1	1	1	1	1	1	1	0.81308	1	1
1	1	1	1	0.40741	1	1	0.32394	1	1	0.27273	1	0.98985	0.99091	1	1	1	1	1	1	1	1	0.85897	1	1	1	1	1	1	0.95833	1	0.96226	0.33333	1	1	1	0.37662	1	0.34247	1	1	1	1	1	1	1	1	1	1	1
1	1	1	1	1	1	0.60185	1	1	1	1	1	1	1	1	1	1	1	1	1	1	0.5	1	1	0.51351	1	1	1	1	1	1	1	1	0.40541	1	1	1	1	1	1	1	1	1	1	1	1	1	1	1	1
0.15789	1	0.17544	1	1	1	1	1	1	1	1	1	0.98477	0.98636	1	1	0.97015	0.91593	1	1	1	1	0.98077	1	1	1	0.97015	0.90686	1	0.94737	0.30488	0.96491	1	1	0.97059	1	1	0.97143	1	1	1	1	1	1	1	0.96774	0.97059	0.91228	1	1
0.91667	1	0.93182	1	1	1	1	1	1	1	1	1	1	1	1	1	1	0.98083	1	1	1	1	1	1	1	1	1	0.98203	1	1	0.91667	1	1	1	1	1	1	1	1	1	1	1	1	1	1	1	1	0.83333	1	1
1	0.072727	1	1	1	1	1	1	0.23636	0.92686	1	1	0.98985	0.99091	1	1	0.97015	1	0.91538	1	1	1	0.98077	1	1	0.23944	0.97015	1	1	0.96364	1	0.96364	1	1	0.97059	1	1	0.97143	1	1	1	1	1	1	1	0.96774	0.97059	0.85455	1	1
0.2	0.89091	0.4	1	1	1	1	1	0.81818	0.98005	1	1	0.98985	0.98636	1	1	0.97015	0.93363	0.97846	1	1	1	0.98077	1	1	0.84507	0.97015	0.93301	1	0.96364	0.5	0.96364	1	1	0.97059	1	1	0.97143	1	1	1	1	1	1	1	0.96774	0.97059	0.94545	1	1
1	0.072727	1	1	1	1	1	1	0.23636	0.92686	1	1	0.98985	0.99091	1	1	0.97015	1	0.91538	1	1	1	0.98718	1	1	0.23944	0.97015	1	1	0.96364	1	0.96364	1	1	0.97059	1	1	0.97143	1	1	1	1	1	1	1	0.96774	0.97059	0.83636	1	1
0.9127	1	0.95238	1	1	1	1	1	0.97619	0.99601	1	1	1	1	1	1	1	0.9882	0.99385	1	1	1	1	1	1	0.97619	1	0.98856	1	1	0.93651	1	1	1	1	1	1	1	1	1	1	1	1	1	1	1	1	0.80159	1	1
0.99646	0.99764	0.99764	0.99646	0.99764	0.99764	1	0.99764	0.99764	0.99646	0.99764	0.99764	0.95991	0.76061	0.99764	0.99764	0.99646	0.99646	0.99764	0.99646	0.99764	1	1	0.99764	1	0.99764	0.99646	0.99646	0.99764	0.96108	0.99646	0.94458	0.99764	1	0.99646	0.99764	0.99764	0.99646	0.99764	0.99764	0.99764	1	0.99764	0.99764	0.99764	0.99764	0.99646	1	0.99764	0.99764
0.14286	1	0.16071	1	1	1	1	1	1	1	1	1	0.98477	0.99091	1	1	0.97015	0.9174	1	1	1	1	0.98077	1	1	1	0.97015	0.9085	1	0.96429	0.31707	0.96429	1	1	0.97059	1	1	0.97143	1	1	1	1	1	1	1	0.96774	0.97059	0.92857	1	1
0.95833	0.96078	0.95745	0.99598	0.97531	0.96774	1	0.97183	0.95238	0.99734	0.9697	0.96825	1	1	0.96774	0.96364	0.86567	0.99705	0.99692	0.99701	0.99697	1	0.98718	0.99585	1	0.97183	0.85075	0.99673	0.96774	1	0.97561	1	0.97222	1	0.94118	0.96491	0.97403	0.94286	0.9726	0.96429	0.96667	1	0.96296	0.96667	0.95918	0.85484	0.86765	1	0.96	0.96552
0.95833	0.96078	0.95745	0.99598	0.97531	0.96774	0.92593	0.97183	0.95238	0.99734	0.9697	0.96825	1	1	0.96774	0.96364	1	0.99558	0.99692	0.99701	0.99697	1	0.98718	0.99585	1	0.97183	1	0.99673	0.96774	1	0.97561	1	0.97222	1	0.85294	0.96491	0.97403	0.78571	0.9726	0.96429	0.96667	1	0.96296	0.96667	0.95918	1	1	1	0.96	0.96552
1	0.17647	1	1	1	1	1	1	0.047619	0.94415	1	1	0.98985	0.99091	1	1	0.97015	1	0.93538	1	1	1	0.98718	1	1	0.40845	0.97015	1	1	0.95745	1	0.96226	1	1	0.97059	1	1	0.97143	1	1	1	1	1	1	1	0.96774	0.97059	0.85714	1	1
0.83582	1	0.85075	1	1	1	1	1	1	1	1	1	1	1	1	1	1	0.98083	1	1	1	1	1	1	1	1	1	0.98203	1	1	0.86585	1	1	1	1	1	1	1	1	1	1	1	1	1	1	1	1	0.65672	1	1
1	1	1	1	1	1	0.82639	1	1	1	1	1	1	1	1	1	1	1	1	1	1	0.75	1	1	0.74306	1	1	1	1	1	1	1	1	0.70139	1	1	1	1	1	1	1	1	1	1	1	1	1	1	1	1
0.09434	1	0.11321	1	1	1	1	1	1	1	1	1	0.98477	0.99091	1	1	0.97015	0.92183	1	1	1	1	0.98077	1	1	1	0.97015	0.9134	1	0.9434	0.35366	0.96226	1	1	0.97059	1	1	0.97143	1	1	1	1	1	1	1	0.96774	0.97059	0.9434	1	1
0.95833	0.96078	0.95745	1	1	1	1	1	0.95455	0.99734	1	1	0.98985	0.99091	1	1	0.34328	0.99705	0.99692	0.99701	0.99697	1	0.98077	0.99585	1	0.97183	0.34328	0.99673	1	0.95745	0.97561	0.96226	1	1	1	1	1	1	1	1	1	1	1	1	1	0.29032	0.35294	1	1	1
0.875	0.90196	0.89362	1	1	1	1	1	0.8913	0.99335	1	1	1	1	1	1	1	0.98968	0.99077	1	1	1	1	1	1	0.92958	1	0.9902	1	1	0.92683	1	1	1	1	1	1	1	1	1	1	1	1	1	1	1	1	0.34783	1	1
0.17241	1	0.18966	1	1	1	1	1	1	1	1	1	0.98477	0.99091	1	1	0.97015	0.91445	1	1	1	1	0.98077	1	1	1	0.97015	0.90523	1	0.96552	0.29268	0.96552	1	1	0.97059	1	1	0.97143	1	1	1	1	1	1	1	0.96774	0.97059	0.94828	1	1
1	1	1	1	1	1	0.78704	1	1	1	1	1	1	1	1	1	1	1	1	1	1	0.47887	1	1	0.46479	1	1	1	1	1	1	1	1	0.39437	1	1	1	1	1	1	1	1	1	1	1	1	1	1	1	1
1	1	1	1	1	1	1	1	1	1	1	1	0.98477	0.99091	1	1	0.9871	1	1	0.89686	0.88485	1	0.98077	0.8112	1	1	0.9871	1	1	0.98065	1	0.9871	1	1	0.9871	1	1	0.9871	1	1	1	1	1	1	1	0.9871	0.9871	1	1	1
1	1	1	1	1	1	1	1	1	1	1	0.36508	0.98985	0.99091	1	1	1	1	1	1	1	1	0.98077	1	1	1	1	1	0.35484	0.95745	1	0.96226	1	1	1	1	1	1	1	1	0.33333	1	1	0.33333	1	1	1	1	1	0.31034
1	1	1	0.91767	1	0.33871	1	1	1	1	1	1	0.98985	0.99091	0.33871	0.25455	1	1	1	1	1	1	0.90385	1	1	1	1	1	1	0.95745	1	0.96226	1	1	1	0.2807	1	1	1	0.26786	1	1	0.24074	1	0.16327	1	1	1	0.18	1
1	1	1	1	1	1	1	1	1	1	1	1	0.98985	0.99091	1	1	0.97015	1	1	0.90583	0.90303	1	0.98718	0.86722	1	1	0.97015	1	1	0.96875	1	0.96875	1	1	0.97059	1	1	0.97143	1	1	1	1	1	1	1	0.96875	0.97059	1	1	1
0.99667	0.99667	0.99667	1	1	1	0.995	1	0.99667	0.99734	1	1	0.995	0.995	1	1	0.90167	0.99705	0.99692	0.99701	0.99697	1	0.995	0.99667	1	0.99667	0.90667	0.99673	1	0.99667	0.99667	0.99667	1	1	1	1	1	0.99667	1	1	1	1	1	1	1	0.905	0.9	1	1	1
1	1	1	0.91566	1	0.32258	1	1	1	1	1	1	0.98985	0.99091	0.32258	0.23636	1	1	1	1	1	1	1	1	1	1	1	1	1	0.95745	1	0.96226	1	1	1	0.26316	1	1	1	0.25	1	1	0.22222	1	0.14286	1	1	1	0.16	1
0.97101	0.97101	0.97101	1	1	1	0.96296	1	0.97101	0.99734	1	1	0.98477	0.99091	1	1	0.072464	0.99705	0.99692	0.99701	0.99697	1	0.98077	0.99585	1	0.97183	0.086957	0.99673	1	0.97101	0.97561	0.97101	1	1	1	1	1	1	1	1	1	1	1	1	1	0.11594	0.057971	1	1	1
1	1	1	1	0.45679	1	1	0.38028	1	1	0.33333	1	0.98985	0.99091	1	1	1	1	1	1	1	1	0.86538	1	1	1	1	1	1	0.95745	1	0.96226	0.38889	1	1	1	0.42857	1	0.39726	1	1	1	1	1	1	1	1	1	1	1
1	1	1	0.91365	1	0.30645	1	1	1	1	1	1	0.98985	0.99091	0.30645	0.21818	1	1	1	1	1	1	0.9359	1	1	1	1	1	1	0.95745	1	0.96226	1	1	1	0.24561	1	1	1	0.23214	1	1	0.2037	1	0.12245	1	1	1	0.14	1
1	1	1	1	1	1	0.82407	1	1	1	1	1	1	1	1	1	1	1	1	1	1	0.13636	1	1	0.13333	1	1	1	1	1	1	1	1	0.20408	1	1	1	1	1	1	1	1	1	1	1	1	1	1	1	1
1	1	1	1	1	1	1	1	1	1	1	1	0.99492	0.99091	1	1	1	1	1	1	1	1	1	1	1	1	1	1	1	0.93617	1	1	1	1	1	1	1	1	1	1	1	0.25	1	1	1	1	1	1	1	1
1	1	1	1	1	1	1	1	1	1	1	0.4127	0.98985	0.99091	1	1	1	1	1	1	1	1	0.98718	1	1	1	1	1	0.40323	0.95745	1	0.96226	1	1	1	1	1	1	1	1	0.38333	1	1	0.38333	1	1	1	1	1	0.36207
0.18644	1	0.20339	1	1	1	1	1	1	1	1	1	0.98477	0.98636	1	1	0.97015	0.91298	1	1	1	1	0.98077	1	1	1	0.97015	0.90359	1	0.9661	0.28049	0.9661	1	1	0.97059	1	1	0.97143	1	1	1	1	1	1	1	0.96774	0.97059	0.9322	1	1
0.22807	0.91228	0.40351	1	1	1	1	1	0.84211	0.98271	1	1	0.98477	0.98636	1	1	0.97015	0.93068	0.98154	1	1	1	0.98077	1	1	0.85915	0.97015	0.92647	1	0.96491	0.46341	0.96491	1	1	0.97059	1	1	0.97143	1	1	1	1	1	1	1	0.96774	0.97059	0.92982	1	1
1	1	1	1	1	1	1	1	1	1	1	0.47619	0.98985	0.99091	1	1	1	1	1	1	1	1	0.98718	1	1	1	1	1	0.46774	0.97872	1	0.96226	1	1	1	1	1	1	1	1	0.45	1	1	0.45	1	1	1	1	1	0.43103
1	1	1	1	0.50617	1	1	0.43662	1	1	0.39394	1	0.98985	0.99091	1	1	1	1	1	1	1	1	0.9359	1	1	1	1	1	1	0.95745	1	0.96226	0.44444	1	1	1	0.48052	1	0.45205	1	1	1	1	1	1	1	1	1	1	1
1	1	1	0.91566	1	0.32258	1	1	1	1	1	1	0.98985	0.99091	0.32258	0.23636	1	1	1	1	1	1	1	1	1	1	1	1	1	0.95745	1	0.98113	1	1	1	0.26316	1	1	1	0.25	1	1	0.22222	1	0.14286	1	1	1	0.16	1
1	1	1	1	1	1	1	1	1	1	1	0.34921	0.98985	0.99091	1	1	1	1	1	1	1	1	0.98718	1	1	1	1	1	0.33871	0.95745	1	0.96226	1	1	1	1	1	1	1	1	0.31667	1	1	0.31667	1	1	1	1	1	0.2931
0.2381	1	0.25397	1	1	1	1	1	1	1	1	1	0.98477	0.98636	1	1	0.97015	0.90708	1	1	1	1	0.98077	1	1	1	0.97015	0.90033	1	0.95238	0.2561	0.96825	1	1	0.95588	1	1	0.97143	1	1	1	1	1	1	1	0.96825	0.97059	0.92063	1	1
1	0.31373	1	1	1	1	1	1	0.16667	0.95346	1	1	0.98985	0.99091	1	1	0.97015	1	0.94615	1	1	1	0.98718	1	1	0.50704	0.97015	1	1	0.95745	1	0.96226	1	1	0.97059	1	1	0.97143	1	1	1	1	1	1	1	0.96774	0.98529	0.80556	1	1
1	1	1	0.91165	1	0.29032	1	1	1	1	1	1	0.98985	0.99091	0.29032	0.2	1	1	1	1	1	1	1	1	1	1	1	1	1	0.95745	1	0.96226	1	1	1	0.22807	1	1	1	0.21429	1	1	0.18519	1	0.10204	1	1	1	0.12	1
1	1	1	1	0.53086	1	1	0.46479	1	1	0.42424	1	0.98985	0.99091	1	1	1	1	1	1	1	1	0.86538	1	1	1	1	1	1	0.95745	1	0.98113	0.47222	1	1	1	0.50649	1	0.47945	1	1	1	1	1	1	1	1	1	1	1
0.97826	0.97826	0.97826	1	1	1	0.92593	1	0.97826	0.99601	1	1	0.98477	0.98636	1	1	1	0.99558	0.99692	0.99552	0.99697	1	0.97436	0.99585	1	0.96739	1	0.9951	1	0.96739	0.96739	0.96739	1	1	0.33696	1	1	0.25	1	1	1	1	1	1	1	1	1	1	1	1
1	1	1	0.90964	1	0.27419	1	1	1	1	1	1	0.98985	0.99091	0.27419	0.18182	1	1	1	1	1	1	0.91026	1	1	1	1	1	1	0.95745	1	0.96226	1	1	1	0.21053	1	1	1	0.19643	1	1	0.16667	1	0.081633	1	1	1	0.1	1
1	1	1	1	0.54321	1	1	0.47887	1	1	0.43939	1	0.98985	0.99091	1	1	1	1	1	1	1	1	0.91026	1	1	1	1	1	1	0.95745	1	0.96226	0.48611	1	1	1	0.51948	1	0.49315	1	1	1	1	1	1	1	1	1	1	1
1	1	1	0.91566	1	0.32258	1	1	1	1	1	1	0.99492	0.99091	0.32258	0.23636	1	1	1	1	1	1	0.87821	1	1	1	1	1	1	0.95745	1	0.96226	1	1	1	0.26316	1	1	1	0.25	1	1	0.22222	1	0.14286	1	1	1	0.16	1
0.97368	0.97368	0.97368	1	1	1	1	1	0.97368	0.99734	1	1	0.98477	0.98636	1	1	0.13158	0.99558	0.99692	0.99552	0.99697	1	0.97436	0.99585	1	0.97368	0.13158	0.9951	1	0.96053	0.96341	0.96053	1	1	1	1	1	1	1	1	1	1	1	1	1	0.19737	0.17105	1	1	1
1	1	1	1	1	1	1	1	1	1	1	1	0.99492	0.99091	1	1	1	1	1	1	1	1	1	1	1	1	1	1	1	0.95745	1	1	1	1	1	1	1	1	1	1	1	0.0625	1	1	1	1	1	1	1	1
1	1	1	1	1	1	1	1	1	1	1	0.38095	0.98985	0.99091	1	1	1	1	1	1	1	1	0.98718	1	1	1	1	1	0.37097	0.95745	1	0.98113	1	1	1	1	1	1	1	1	0.35	1	1	0.35	1	1	1	1	1	0.32759
1	1	1	1	1	1	1	1	1	1	1	0.4127	0.99492	0.99091	1	1	1	1	1	1	1	1	0.98718	1	1	1	1	1	0.40323	0.95745	1	0.96226	1	1	1	1	1	1	1	1	0.38333	1	1	0.38333	1	1	1	1	1	0.36207
0.97826	0.97826	0.97826	1	1	1	0.94444	1	0.97826	0.99601	1	1	0.98477	0.98636	1	1	1	0.99558	0.99692	0.99552	0.99545	1	0.97436	0.99378	1	0.96739	1	0.9951	1	0.96739	0.96739	0.96739	1	1	0.32609	1	1	0.28261	1	1	1	1	1	1	1	1	1	1	1	1
0.97959	0.96939	0.97959	1	1	1	0.90741	1	0.97959	0.99601	1	1	0.98477	0.98636	1	1	1	0.99558	0.99538	0.99552	0.99545	1	0.97436	0.99378	1	0.96939	1	0.9951	1	0.96939	0.96939	0.96939	1	1	0.30612	1	1	0.28571	1	1	1	1	1	1	1	1	1	1	1	1
0.9798	0.9798	0.9798	1	1	1	0.9537	1	0.9798	0.99601	1	1	0.98477	0.99091	1	1	1	0.99558	0.99538	0.99552	0.99545	0.9798	0.97436	0.99378	0.9697	0.9697	1	0.9951	1	0.9798	0.9697	0.9697	1	1	0.34343	1	1	0.58586	1	1	1	1	1	1	1	1	1	1	1	1
1	1	1	1	1	1	1	1	1	1	1	0.85106	0.99291	0.99291	1	1	1	1	1	1	1	1	0.98582	1	1	1	1	1	0.85343	0.99291	1	0.99527	1	1	1	1	1	1	1	1	0.85816	1	1	0.85816	1	1	1	1	1	0.86288
0.083333	1	0.042553	1	1	1	1	1	1	1	1	1	0.98985	0.99091	1	1	0.97015	0.93363	1	1	1	1	0.98718	1	1	1	0.97015	0.92647	1	0.95745	0.45122	0.96226	1	1	0.97059	1	1	0.97143	1	1	1	1	1	1	1	0.96774	0.97059	0.93333	1	1
0.83636	1	0.74545	1	1	1	0.77778	1	1	1	1	1	1	1	1	1	1	0.96903	1	1	1	1	1	1	1	1	1	0.96569	1	1	0.73171	1	1	1	0.85294	1	1	0.9	1	1	1	1	1	1	1	1	1	1	1	1
1	1	1	1	0.86364	1	1	0.87311	1	1	0.88068	1	0.99432	0.99432	1	1	1	1	1	1	1	1	0.94697	1	1	1	1	1	1	0.99621	1	0.99621	0.87879	1	1	1	0.88258	1	0.88447	1	1	1	1	1	1	1	1	1	1	1
1	1	1	1	0.49383	1	1	0.42254	1	1	0.37879	1	0.98985	0.99091	1	1	1	1	1	1	1	1	0.92308	1	1	1	1	1	1	0.95745	1	0.98113	0.43056	1	1	1	0.46753	1	0.43836	1	1	1	1	1	1	1	1	1	1	1
1	1	1	1	1	1	0.86111	1	1	1	1	1	1	1	1	1	1	1	1	1	1	0.27273	1	1	0.37778	1	1	1	1	1	1	1	1	0.34694	1	1	1	1	1	1	1	1	1	1	1	1	1	1	1	1
1	1	1	1	1	1	1	1	1	1	1	0.58278	0.98477	0.98636	1	1	1	1	1	1	1	1	0.97436	1	1	1	1	1	0.5894	0.98013	1	0.98675	1	1	1	1	1	1	1	1	0.60927	1	1	0.61589	1	1	1	1	1	0.62252
1	1	1	0.99638	0.99638	0.99638	1	0.99638	1	1	0.99638	0.99638	1	1	0.99638	0.99638	1	1	1	1	1	1	0.99277	1	1	1	1	1	0.99638	1	1	0.99458	0.99638	1	1	0.99638	0.99638	1	0.99458	0.99638	0.99638	1	0.99638	0.99638	0.99638	1	1	1	0.99638	0.99638
1	1	1	1	1	1	1	1	1	1	1	0.125	0.98985	0.99091	1	1	1	1	1	1	1	1	0.96795	1	1	1	1	1	0.13889	0.95833	1	0.97222	1	1	1	1	1	1	1	1	0.18056	1	1	0.19444	1	1	1	1	1	0.20833
1	0.27451	1	1	1	1	1	1	0.11905	0.9508	1	1	0.98985	0.99091	1	1	0.97015	1	0.94308	1	1	1	0.98718	1	1	0.47887	0.97015	1	1	0.95745	1	0.96226	1	1	0.97059	1	1	0.97143	1	1	1	1	1	1	1	0.96774	0.97059	0.81081	1	1
0.97753	0.97753	0.97753	1	1	1	0.97222	1	0.97753	0.99734	1	1	0.98477	0.98636	1	1	0.34831	0.99558	0.99692	0.99701	0.99697	1	0.97436	0.99585	1	0.97753	0.38202	0.9951	1	0.96629	0.96629	0.96629	1	1	1	1	1	1	1	1	1	1	1	1	1	0.37079	0.34831	1	1	1
1	0.92641	1	1	1	1	1	1	0.93939	0.097074	1	1	0.99567	0.99567	1	1	0.99711	1	0.89033	1	1	1	0.99567	1	1	0.90476	0.99711	1	1	0.99711	1	0.99711	1	1	0.99711	1	1	0.99711	1	1	1	1	1	1	1	0.99711	0.99711	0.98846	1	1
0.27083	1	0.25532	1	1	1	1	1	1	1	1	1	0.99492	0.99545	1	1	0.97015	0.94838	1	1	1	1	0.98718	1	1	1	0.97015	0.94281	1	0.97872	0.57317	0.96226	1	1	0.97059	1	1	0.97143	1	1	1	1	1	1	1	0.96774	0.98529	0.91667	1	1
1	1	1	1	1	1	1	1	1	1	1	1	0.98985	0.99091	1	1	0.97015	1	1	0.93871	0.93788	1	0.98718	0.91494	1	1	0.97015	1	1	0.95745	1	0.96226	1	1	0.97059	1	1	0.97143	1	1	1	1	1	1	1	0.96774	0.97059	1	1	1
1	1	1	1	1	1	0.82407	1	1	1	1	1	1	1	1	1	1	1	1	1	1	0.068182	1	1	0.088889	1	1	1	1	1	1	1	1	0.16327	0.97059	1	1	1	1	1	1	1	1	1	1	1	1	1	1	1
1	1	1	1	1	1	1	1	1	1	1	1	0.99587	0.99587	1	1	0.99725	1	1	0.52617	0.87052	1	0.99587	0.89669	1	1	0.99725	1	1	0.99587	1	0.99725	1	1	0.99725	1	1	0.99725	1	1	1	1	1	1	1	0.99587	0.99725	1	1	1
0.99336	0.99336	0.99336	0.99398	0.99003	0.99336	1	0.99003	0.99336	0.99601	0.99003	0.99003	1	1	0.99003	0.99336	0.96013	0.99558	0.99692	0.99552	0.99545	1	0.99003	0.99378	1	0.99336	0.95017	0.9951	0.99003	1	0.99003	1	0.99003	1	0.98007	0.99003	0.99003	0.98007	0.99003	0.99336	0.99003	1	0.99003	0.99003	0.99336	0.96013	0.95681	1	0.99336	0.99336
1	1	1	0.99398	0.99007	0.99007	1	0.99007	1	1	0.99007	0.99007	0.99338	0.99338	0.99007	0.99338	0.99007	1	1	0.98655	0.98636	1	1	0.98133	1	1	0.99338	1	0.99338	0.99338	1	0.99338	0.99007	1	0.99007	0.99007	0.99007	0.99007	0.99007	0.99007	0.99338	1	0.99338	0.99338	0.99338	0.99338	0.99007	1	0.99338	0.99007
1	0.92117	1	1	1	1	1	1	0.93509	0.90559	1	1	0.99536	0.99691	1	1	0.99691	1	0.0061538	1	1	1	0.99536	1	1	0.89026	0.99691	1	1	0.99691	1	0.99691	1	1	0.99691	1	1	0.99691	1	1	1	1	1	1	1	0.99691	0.99691	0.98764	1	1
0.92899	1	0.93047	1	1	1	1	1	1	1	1	1	0.99556	0.99704	1	1	0.99704	0.85103	1	1	1	1	0.99556	1	1	1	0.99704	0.81065	1	0.99704	0.8787	0.99704	1	1	0.99556	1	1	0.99704	1	1	1	1	1	1	1	0.99556	0.99704	0.99408	1	1
0.93084	1	0.93228	1	1	1	1	1	1	1	1	1	0.99568	0.99568	1	1	0.99712	0.29683	1	1	1	1	0.99568	1	1	1	0.99568	0.87896	1	0.99568	0.89337	0.99712	1	1	0.99712	1	1	0.99568	1	1	1	1	1	1	1	0.99568	0.99712	0.99424	1	1
1	1	1	1	0.41975	1	1	0.33803	1	1	0.28788	1	0.98985	0.99091	1	1	1	1	1	1	1	1	0.83333	1	1	1	1	1	1	0.95745	1	0.96226	0.34722	1	1	1	0.38961	1	0.35616	1	1	1	1	1	1	1	1	1	1	1
1	1	1	0.91165	1	0.29032	1	1	1	1	1	1	0.98985	0.99091	0.29032	0.2	1	1	1	1	1	1	1	1	1	1	1	1	1	0.95745	1	0.96226	1	1	1	0.22807	1	1	1	0.21429	1	1	0.18519	1	0.10204	1	1	1	0.12	1
0.91504	1	0.91681	1	1	1	1	1	1	1	1	1	0.99469	0.99646	1	1	0.99646	0.87611	1	1	1	1	0.99646	1	1	1	0.99646	0.84314	1	0.99469	0.85487	0.99646	1	1	0.99646	1	1	0.99646	1	1	1	1	1	1	1	0.99646	0.99646	0.99469	1	1
1	1	1	1	1	1	1	1	1	1	1	1	0.99525	0.99525	1	1	0.99683	1	1	0.85949	0.22576	1	0.99366	0.86688	1	1	0.99683	1	1	0.99525	1	0.99683	1	1	0.99683	1	1	0.99525	1	1	1	1	1	1	1	0.99683	0.99683	1	1	1
0.9916	0.9916	0.9916	0.99398	0.98739	0.9916	0.97899	0.98739	0.9916	0.99601	0.98739	0.98739	1	1	0.98739	0.98739	1	0.99558	0.99692	0.99552	0.99545	1	0.98319	0.99378	1	0.9916	1	0.99673	0.98739	1	0.98739	1	0.98739	1	0.94118	0.98739	0.98739	0.95798	0.98739	0.98739	0.9916	1	0.98739	0.98739	0.98739	1	1	1	0.9916	0.9916
0.87209	1	0.89535	1	1	1	1	1	1	1	1	1	1	1	1	1	1	0.9823	1	1	1	1	1	1	1	1	1	0.98203	1	1	0.87209	1	1	1	1	1	1	1	1	1	1	1	1	1	1	1	1	0.81395	1	1
0.35135	1	0.36486	1	1	1	1	1	1	1	1	1	0.98477	0.98636	1	1	0.97297	0.89086	1	1	1	1	0.98077	1	1	1	0.97297	0.87908	1	0.95946	0.097561	0.97297	1	1	0.97297	1	1	0.97297	1	1	1	1	1	1	1	0.97297	0.97297	0.95946	1	1
1	0.38272	1	1	1	1	1	1	0.48148	0.91622	1	1	0.98985	0.99091	1	1	0.97531	1	0.88	1	1	1	0.98077	1	1	0.12346	0.97531	1	1	0.97531	1	0.97531	1	1	0.97531	1	1	0.97531	1	1	1	1	1	1	1	0.97531	0.97531	0.90123	1	1
0.29412	1	0.30882	1	1	1	1	1	1	1	1	1	0.98477	0.98636	1	1	0.97059	0.89971	1	1	1	1	0.98077	1	1	1	0.97059	0.88889	1	0.95588	0.17073	0.95588	1	1	0.97059	1	1	0.97143	1	1	1	1	1	1	1	0.97059	0.97059	0.95588	1	1
1	1	1	0.91165	1	0.88235	1	1	1	1	1	1	0.98985	0.99091	0.91176	0.93137	1	1	1	1	1	1	1	1	1	1	1	1	1	0.97059	1	1	1	1	1	0.93137	1	1	1	0.94118	1	0.80392	0.94118	1	0.95098	1	1	1	0.95098	1
0.31429	1	0.32857	1	1	1	1	1	1	1	1	1	0.98477	0.98636	1	1	0.97143	0.89676	1	1	1	1	0.98077	1	1	1	0.97143	0.88889	1	0.95714	0.17073	0.97143	1	1	0.97143	1	1	0.95714	1	1	1	1	1	1	1	0.97143	0.97143	0.94286	1	1
0.84211	0.96491	0.91228	1	1	1	1	1	0.92982	0.99468	1	1	1	1	1	1	1	0.98968	0.99231	1	1	1	1	1	1	0.94366	1	0.98856	1	1	0.91463	1	1	1	1	1	1	1	1	1	1	1	1	1	1	1	1	0.52632	1	1
1	1	1	0.90964	1	0.27419	1	1	1	1	1	1	0.98985	0.99091	0.27419	0.18182	1	1	1	1	1	1	1	1	1	1	1	1	1	0.95745	1	0.96226	1	1	1	0.21053	1	1	1	0.19643	1	1	0.16667	1	0.081633	1	1	1	0.1	1
0.95918	0.96078	0.95918	1	1	1	0.97222	1	0.95918	0.99734	1	1	0.98985	0.99091	1	1	1	0.99558	0.99692	0.99701	0.99697	1	0.98077	0.99585	1	0.97183	1	0.99673	1	0.95918	0.97561	0.96226	1	1	0.32353	1	1	0.31429	1	1	1	1	1	1	1	1	1	1	1	1
1	1	1	1	1	1	0.78704	1	1	1	1	1	1	1	1	1	1	1	1	1	1	0.63636	1	1	0.59596	1	1	1	1	1	1	1	1	0.61616	0.9697	1	1	1	1	1	1	1	1	1	1	1	1	1	1	1
1	1	1	1	1	1	1	1	1	1	1	1	0.9936	0.9936	1	1	0.9936	1	1	0.87593	0.86515	1	0.9936	0.3278	1	1	0.99574	1	1	0.9936	1	0.9936	1	1	0.99574	1	1	0.99574	1	1	1	1	1	1	1	0.99574	0.99574	1	1	1
0.28358	1	0.29851	1	1	1	1	1	1	1	1	1	0.98477	0.99091	1	1	0.97015	0.90118	1	1	1	1	0.98077	1	1	1	0.97015	0.89052	1	0.97015	0.18293	0.97015	1	1	0.97059	1	1	0.97143	1	1	1	1	1	1	1	0.97015	0.97059	0.95522	1	1
0.28358	1	0.29851	1	1	1	1	1	1	1	1	1	0.98477	0.98636	1	1	0.97015	0.90118	1	1	1	1	0.98077	1	1	1	0.97015	0.89379	1	0.95522	0.20732	0.97015	1	1	0.97059	1	1	0.97143	1	1	1	1	1	1	1	0.97015	0.97059	0.92537	1	1
1	1	1	0.91365	1	0.30645	1	1	1	1	1	1	0.98985	0.99091	0.30645	0.21818	1	1	1	1	1	1	1	1	1	1	1	1	1	0.95745	1	0.96226	1	1	1	0.24561	1	1	1	0.23214	1	1	0.2037	1	0.12245	1	1	1	0.14	1
1	1	1	1	0.39506	1	1	0.30986	1	1	0.25758	1	0.98985	0.99091	1	1	1	1	1	1	1	1	0.88462	1	1	1	1	1	1	0.95918	1	0.96226	0.31944	1	1	1	0.36364	1	0.32877	1	1	1	1	1	1	1	1	1	1	1
1	1	1	1	1	1	1	1	1	1	1	1	0.98477	0.98636	1	1	0.97059	1	1	0.89985	0.89697	1	0.98077	0.86307	1	1	0.97059	1	1	0.95588	1	0.97059	1	1	0.97059	1	1	0.97143	1	1	1	1	1	1	1	0.97059	0.97059	1	1	1
0.28358	1	0.29851	1	1	1	1	1	1	1	1	1	0.98477	0.98636	1	1	0.97015	0.90118	1	1	1	1	0.98077	1	1	1	0.95522	0.89542	1	0.95522	0.21951	0.95522	1	1	0.95588	1	1	0.97143	1	1	1	1	1	1	1	0.95522	0.97059	0.9403	1	1
1	1	1	1	0.38272	1	1	0.29577	1	1	0.24242	1	0.98985	0.99091	1	1	1	1	1	1	1	1	0.82051	1	1	1	1	1	1	0.96	1	0.96226	0.30556	1	1	1	0.35065	1	0.31507	1	1	1	1	1	1	1	1	1	1	1
1	1	1	1	1	1	0.66667	1	1	1	1	1	1	1	1	1	1	1	1	1	1	0.43548	1	1	0.27419	1	1	1	1	1	1	1	1	0.40323	0.92647	1	1	1	1	1	1	1	1	1	1	1	1	1	1	1
1	1	1	0.99398	0.96296	0.95161	1	0.95775	1	1	0.95455	0.95238	0.98985	0.99091	0.95161	0.96667	0.95522	1	1	0.97907	0.9803	1	1	0.97303	1	1	0.95522	1	0.96774	0.96667	1	0.96667	0.95833	1	0.95588	0.95	0.96104	0.97143	0.9589	0.95	0.96667	1	0.95	0.96667	0.96667	0.95161	0.95588	1	0.96667	0.96667
0.96491	0.96491	0.96491	1	1	1	0.91667	1	0.96491	0.99734	1	1	0.98985	0.99091	1	1	1	0.99705	0.99692	0.99701	0.99697	1	0.98077	0.99585	1	0.97183	1	0.99673	1	0.96491	0.97561	0.96491	1	1	0.55882	1	1	0.21429	1	1	1	1	1	1	1	1	1	1	1	1
1	1	1	0.99598	0.96296	0.95161	1	0.97183	1	1	0.9697	0.95238	0.98985	0.99091	0.95161	0.94545	0.95522	1	1	0.98505	0.98485	1	1	0.97925	1	1	0.97015	1	0.95161	0.95918	1	0.96226	0.97222	1	0.95588	0.96491	0.96104	0.97143	0.9589	0.94643	0.96667	1	0.96296	0.96667	0.95918	0.95161	0.97059	1	0.96	0.96552
0.99634	0.99756	0.99756	0.99634	0.99634	0.99634	1	0.99634	0.99756	0.99634	0.99634	0.99634	0.779	0.95849	0.99634	0.99756	0.99634	0.99634	0.99634	0.99756	0.99634	1	1	0.99634	1	0.99756	0.99634	0.99634	0.99634	0.96459	0.99634	0.9475	0.99756	1	0.99634	0.99634	0.99634	0.99634	0.99634	0.99634	0.99634	1	0.99756	0.99756	0.99756	0.99634	0.99634	1	0.99756	0.99756
0.9798	0.9798	0.9798	1	1	1	0.88889	1	0.9798	0.99601	1	1	0.98477	0.98636	1	1	1	0.99558	0.99692	0.99552	0.99545	1	0.97436	0.99378	1	0.9798	1	0.9951	1	0.9697	0.9697	0.9697	1	1	0.41414	1	1	0.29293	1	1	1	1	1	1	1	1	1	1	1	1
1	1	1	1	1	1	1	1	1	1	1	1	0.98477	0.99091	1	1	0.97015	1	1	0.90583	0.90455	1	0.98077	0.87137	1	1	0.97015	1	1	0.95238	1	0.96825	1	1	0.97059	1	1	0.97143	1	1	1	1	1	1	1	0.96825	0.97059	1	1	1
0.30435	1	0.31884	1	1	1	1	1	1	1	1	1	0.98477	0.98636	1	1	0.97101	0.89971	1	1	1	1	0.98077	1	1	1	0.95652	0.89216	1	0.95652	0.20732	0.95652	1	1	0.97101	1	1	0.97143	1	1	1	1	1	1	1	0.95652	0.97101	0.94203	1	1
0.96875	0.96875	0.96875	1	1	1	0.93519	1	0.96875	0.99734	1	1	0.98985	0.99091	1	1	1	0.99558	0.99692	0.99701	0.99697	1	0.98077	0.99585	0.9375	0.97183	1	0.99673	1	0.96875	0.97561	0.96875	1	1	0.088235	1	1	0.14286	1	1	1	1	1	1	1	1	1	1	1	1
1	1	1	0.90562	1	0.24194	1	1	1	1	1	1	0.98985	0.99091	0.24194	0.14545	1	1	1	1	1	1	0.98077	1	1	1	1	1	1	0.95745	1	0.96226	1	1	1	0.17544	1	1	1	0.16071	1	1	0.12963	1	0.040816	1	1	1	0.06	1
1	0.20312	1	1	1	1	1	1	0.34375	0.91622	1	1	0.98985	0.98636	1	1	0.97015	1	0.90154	1	1	1	0.98077	1	1	0.14085	0.97015	1	1	0.96875	1	0.96875	1	1	0.97059	1	1	0.97143	1	1	1	1	1	1	1	0.96875	0.97059	0.85938	1	1
1	1	1	1	1	1	1	1	1	1	1	1	0.97462	0.97273	1	1	1	1	1	1	1	1	1	1	1	1	1	1	1	0.87234	1	1	1	1	1	1	1	1	1	1	1	0.75	1	1	1	1	1	1	1	1
0.96078	0.96078	0.96078	1	1	1	0.96296	1	0.96078	0.99734	1	1	0.98985	0.99091	1	1	1	0.99705	0.99692	0.99701	0.99697	1	0.98077	0.99585	1	0.97183	1	0.99673	1	0.96078	0.97561	0.96226	1	1	0.51471	1	1	0.42857	1	1	1	1	1	1	1	1	1	1	1	1
0.29412	1	0.30882	1	1	1	1	1	1	1	1	1	0.98477	0.98636	1	1	0.97059	0.90118	1	1	1	1	0.98077	1	1	1	0.97059	0.89542	1	0.95588	0.21951	0.95588	1	1	0.97059	1	1	0.95714	1	1	1	1	1	1	1	0.97059	0.97059	0.94118	1	1
0.77551	1	0.79592	1	1	1	1	1	1	1	1	1	1	1	1	1	1	0.98083	1	1	1	1	1	1	1	1	1	0.98203	1	1	0.86585	1	1	1	1	1	1	1	1	1	1	1	1	1	1	1	1	0.61224	1	1
0.27273	1	0.28788	1	1	1	1	1	1	1	1	1	0.98477	0.98636	1	1	0.97015	0.90265	1	1	1	1	0.98077	1	1	1	0.97015	0.89379	1	0.95455	0.20732	0.95455	1	1	0.97059	1	1	0.95714	1	1	1	1	1	1	1	0.9697	0.97059	0.93939	1	1
0.96667	0.96667	0.96667	1	1	1	0.92593	1	0.96667	0.99734	1	1	0.98985	0.99091	1	1	1	0.99705	0.99692	0.99701	0.99697	1	0.98077	0.99585	0.96667	0.97183	1	0.99673	1	0.96667	0.97561	0.96667	1	1	0.16176	1	1	0.2	1	1	1	1	1	1	1	1	1	1	1	1
1	1	1	0.92169	1	0.37097	1	1	1	1	1	1	0.98985	0.99545	0.37097	0.29091	1	1	1	1	1	1	0.91026	1	1	1	1	1	1	0.95745	1	0.96226	1	1	1	0.31579	1	1	1	0.30357	1	1	0.27778	1	0.20408	1	1	1	0.22	1
1	1	1	1	1	1	1	1	1	1	1	0.42857	0.99492	0.99545	1	1	1	1	1	1	1	1	0.98718	1	1	1	1	1	0.41935	0.95745	1	0.96226	1	1	1	1	1	1	1	1	0.4	1	1	0.4	1	1	1	1	1	0.37931
0.80702	1	0.84211	1	1	1	1	1	1	1	1	1	1	1	1	1	1	0.98083	1	1	1	1	1	1	1	1	1	0.98203	1	1	0.86585	1	1	1	1	1	1	1	1	1	1	1	1	1	1	1	1	0.61404	1	1
0.99744	0.99744	0.99744	1	1	1	0.99488	1	0.99744	0.99744	1	1	0.99616	0.99616	1	1	0.95006	0.99744	0.99744	0.99744	0.99744	1	0.99616	0.99744	1	0.99744	0.94622	0.99744	1	0.99744	0.99744	0.99744	1	1	1	1	1	1	1	1	1	1	1	1	1	0.94366	0.94622	1	1	1
1	0.089286	1	1	1	1	1	1	0.25	0.92553	1	1	0.98477	0.99091	1	1	0.97015	1	0.91385	1	1	1	0.98718	1	1	0.22535	0.97015	1	1	0.96429	1	0.96429	1	1	0.97059	1	1	0.97143	1	1	1	1	1	1	1	0.96774	0.97059	0.83929	1	1
0.99714	0.99714	0.99714	1	1	1	1	1	0.99714	0.99734	1	0.97429	1	1	1	1	0.99429	0.99571	0.99714	0.99571	0.99714	1	0.91429	0.99714	1	0.99714	0.99571	0.99571	0.97429	1	0.99571	1	1	1	0.99571	1	1	0.99571	1	1	0.97429	1	1	0.97286	1	0.99429	0.99571	1	1	0.97143
1	1	1	1	1	1	1	1	1	1	1	0.34921	0.98985	0.99091	1	1	1	1	1	1	1	1	0.98077	1	1	1	1	1	0.33871	0.95745	1	0.96226	1	1	1	1	1	1	1	1	0.31667	1	1	0.31667	1	1	1	1	1	0.2931
1	1	1	1	1	1	1	1	1	1	1	0.49206	0.98985	0.99091	1	1	1	1	1	1	1	1	0.98718	1	1	1	1	1	0.48387	0.97872	1	0.96226	1	1	1	1	1	1	1	1	0.46667	1	1	0.46667	1	1	1	1	1	0.44828
1	0.10714	1	1	1	1	1	1	0.25	0.92553	1	1	0.98477	0.99091	1	1	0.97015	1	0.91385	1	1	1	0.98077	1	1	0.21127	0.97015	1	1	0.96429	1	0.96429	1	1	0.97059	1	1	0.97143	1	1	1	1	1	1	1	0.96774	0.97059	0.83929	1	1
1	1	1	1	0.45679	1	1	0.38028	1	1	0.33333	1	0.98985	0.99091	1	1	1	1	1	1	1	1	0.85256	1	1	1	1	1	1	0.95745	1	0.96226	0.38889	1	1	1	0.42857	1	0.39726	1	1	1	1	1	1	1	1	1	1	1
0.99735	0.99735	0.99735	1	1	1	0.9881	1	0.99735	0.99735	1	1	0.99603	0.99603	1	1	1	0.99735	0.99735	0.99603	0.99735	1	0.99471	0.99735	0.99603	0.99735	1	0.99603	1	0.99603	0.99735	0.99603	1	1	0.91005	1	1	0.90741	1	1	1	1	1	1	1	1	1	1	1	1
1	1	1	1	1	1	1	1	1	1	1	1	0.98477	0.98636	1	1	0.97015	1	1	0.90284	0.90152	1	0.98077	0.86929	1	1	0.97015	1	1	0.95385	1	0.96923	1	1	0.97059	1	1	0.97143	1	1	1	1	1	1	1	0.96923	0.97059	1	1	1
1	1	1	1	0.41975	1	1	0.33803	1	1	0.28788	1	0.98985	0.99091	1	1	1	1	1	1	1	1	0.83333	1	1	1	1	1	1	0.95745	1	0.96226	0.34722	1	1	1	0.38961	1	0.35616	1	1	1	1	1	1	1	1	1	1	1
1	1	1	1	0.34568	1	1	0.25352	1	1	0.19697	1	0.98985	0.99091	1	1	1	1	1	1	1	1	0.80128	1	1	1	1	1	1	0.96226	1	0.96226	0.26389	1	1	1	0.31169	1	0.27397	1	1	1	1	1	1	1	1	1	1	1
1	1	1	1	1	1	1	1	1	1	1	0.33333	0.98985	0.99091	1	1	1	1	1	1	1	1	0.98718	1	1	1	1	1	0.32258	0.95745	1	0.96226	1	1	1	1	1	1	1	1	0.3	1	1	0.3	1	1	1	1	1	0.27586
0.2	1	0.21667	1	1	1	1	1	1	1	1	1	0.98477	0.98636	1	1	0.97015	0.9115	1	1	1	1	0.98077	1	1	1	0.97015	0.90359	1	0.95	0.28049	0.95	1	1	0.97059	1	1	0.97143	1	1	1	1	1	1	1	0.96774	0.97059	0.93333	1	1
0.9726	0.9726	0.9726	1	1	1	0.97222	1	0.9726	0.99734	1	1	0.98477	0.99091	1	1	1	0.99705	0.99692	0.99701	0.99697	1	0.98077	0.99585	1	0.9726	1	0.9951	1	0.9589	0.97561	0.9589	1	1	0.16438	1	1	0.15068	1	1	1	1	1	1	1	1	1	1	1	1
0.96721	0.96721	0.96721	1	1	1	1	1	0.96721	0.99734	1	1	0.98477	0.98636	1	1	0.19403	0.99705	0.99692	0.99701	0.99697	1	0.98077	0.99585	1	0.97183	0.23881	0.99673	1	0.95082	0.97561	0.95082	1	1	1	1	1	1	1	1	1	1	1	1	1	0.12903	0.32353	1	1	1
1	1	1	1	0.37037	1	1	0.28169	1	1	0.22727	1	0.98985	0.99091	1	1	1	1	1	1	1	1	0.86538	1	1	1	1	1	1	0.96078	1	0.96226	0.29167	1	1	1	0.33766	1	0.30137	1	1	1	1	1	1	1	1	1	1	1
1	1	1	1	1	1	1	1	1	1	1	1	0.98477	0.98636	1	1	1	1	1	1	1	1	1	1	1	1	1	1	1	0.91489	1	0.98113	1	1	1	1	1	1	1	1	1	0.40625	1	1	1	1	1	1	1	1
1	1	1	0.91566	0.92593	0.35484	1	1	1	1	0.9697	1	0.98985	0.99091	0.32258	0.23636	1	1	1	1	1	1	0.86538	1	1	1	1	1	1	0.96154	1	0.96226	0.94444	1	1	0.15789	0.88312	1	0.91781	0.23214	1	1	0.2037	1	0.21154	1	1	1	0.23077	1
1	1	1	1	0.37037	1	1	0.30986	1	1	0.25758	1	0.98985	0.99091	1	1	1	1	1	1	1	1	0.87821	1	1	1	1	1	1	0.96226	1	0.96226	0.30556	1	1	1	0.31169	1	0.30137	1	1	1	1	1	1	1	1	1	1	1
1	0.072727	1	1	1	1	1	1	0.23636	0.92686	1	1	0.98477	0.99091	1	1	0.97015	1	0.91538	1	1	1	0.98077	1	1	0.23944	0.97015	1	1	0.96364	1	0.96364	1	1	0.97059	1	1	0.97143	1	1	1	1	1	1	1	0.96774	0.97059	0.85455	1	1
1	1	1	1	1	1	1	1	1	1	1	1	0.98985	0.98636	1	1	0.97015	1	1	0.90135	0.9	1	0.98077	0.86929	1	1	0.97015	1	1	0.95455	1	0.95455	1	1	0.97059	1	1	0.97143	1	1	1	1	1	1	1	0.9697	0.97059	1	1	1
1	1	1	1	1	1	1	1	1	1	1	0.31746	0.98985	0.99091	1	1	1	1	1	1	1	1	0.98077	1	1	1	1	1	0.30645	0.95745	1	0.96226	1	1	1	1	1	1	1	1	0.28333	1	1	0.28333	1	1	1	1	1	0.25862
0.89583	0.88235	0.89362	1	1	1	1	1	0.85714	0.99202	1	1	1	1	1	1	1	0.99263	0.98923	1	1	1	1	1	1	0.91549	1	0.99183	1	1	0.93902	1	1	1	1	1	1	1	1	1	1	1	1	1	1	1	1	0.25	1	1
1	1	1	1	1	1	1	1	1	1	1	1	0.9797	0.98182	1	1	1	1	1	1	1	1	1	1	1	1	1	1	1	0.89362	1	1	1	1	1	1	1	1	1	1	1	0.35897	1	1	1	1	1	1	1	1
0.93846	0.29231	0.96923	1	1	1	1	1	0.38462	0.92154	1	1	0.98477	0.98636	1	1	0.95522	0.99558	0.91231	1	1	1	0.98077	1	1	0.23944	0.97015	0.99837	1	0.95385	0.96341	0.95385	1	1	0.97059	1	1	0.97143	1	1	1	1	1	1	1	0.96923	0.97059	0.86154	1	1
0.875	0.90196	0.89362	1	1	1	1	1	0.88889	0.99202	1	1	1	1	1	1	1	0.99115	0.99077	1	1	1	1	1	1	0.92958	1	0.9902	1	1	0.91463	1	1	1	1	1	1	1	1	1	1	1	1	1	1	1	1	0.24444	1	1
1	1	1	1	1	1	0.87037	1	1	1	1	1	1	1	1	1	1	1	1	1	1	0.25	1	1	0.26667	1	1	1	1	1	1	1	1	0.32653	1	1	1	1	1	1	1	1	1	1	1	1	1	1	1	1
1	1	1	1	1	1	1	1	1	1	1	0.31746	0.98985	0.99091	1	1	1	1	1	1	1	1	0.98077	1	1	1	1	1	0.30645	0.95745	1	0.96226	1	1	1	1	1	1	1	1	0.28333	1	1	0.28333	1	1	1	1	1	0.25862
1	1	1	1	1	1	1	1	1	1	1	0.50794	0.99492	0.99545	1	1	1	1	1	1	1	1	0.98718	1	1	1	1	1	0.5	0.97872	1	0.96226	1	1	1	1	1	1	1	1	0.48333	1	1	0.48333	1	1	1	1	1	0.46552
1	1	1	1	1	1	0.83333	1	1	1	1	1	1	1	1	1	1	1	1	1	1	0.045455	1	1	0.088889	1	1	1	1	1	1	1	1	0.12245	1	1	1	1	1	1	1	1	1	1	1	1	1	1	1	1
1	1	1	1	0.51852	1	1	0.4507	1	1	0.40909	1	0.98985	0.99091	1	1	1	1	1	1	1	1	0.90385	1	1	1	1	1	1	0.95745	1	0.96226	0.45833	1	1	1	0.49351	1	0.46575	1	1	1	1	1	1	1	1	1	1	1
0.96667	0.96667	0.96667	1	1	1	1	1	0.96667	0.99734	1	1	0.98477	0.98636	1	1	0.1791	0.99705	0.99692	0.99701	0.99697	1	0.98077	0.99585	1	0.97183	0.13433	0.99673	1	0.96667	0.97561	0.96667	1	1	1	1	1	1	1	1	1	1	1	1	1	0.12903	0.19118	1	1	1
1	1	1	1	0.50617	1	1	0.43662	1	1	0.39394	1	0.98985	0.99091	1	1	1	1	1	1	1	1	0.92949	1	1	1	1	1	1	0.95745	1	0.96226	0.44444	1	1	1	0.48052	1	0.45205	1	1	1	1	1	1	1	1	1	1	1
1	1	1	1	1	1	1	1	1	1	1	1	0.98477	0.98636	1	1	0.97015	1	1	0.90433	0.90303	1	0.98077	0.87137	1	1	0.97015	1	1	0.95312	1	0.96875	1	1	0.97059	1	1	0.97143	1	1	1	1	1	1	1	0.96875	0.97059	1	1	1
1	1	1	1	1	1	0.85185	1	1	1	1	1	1	1	1	1	1	1	1	1	1	0.022727	1	1	0.13333	1	1	1	1	1	1	1	1	0.10204	1	1	1	1	1	1	1	1	1	1	1	1	1	1	1	1
0.9759	0.9759	0.9759	1	1	1	0.87963	1	0.9759	0.99601	1	1	0.98477	0.99091	1	1	1	0.99558	0.99692	0.99552	0.99545	1	0.98077	0.99585	1	0.9759	1	0.9951	1	0.96386	0.9759	0.96386	1	1	0.3253	1	1	0.15663	1	1	1	1	1	1	1	1	1	1	1	1
1	1	1	1	0.55556	1	1	0.49296	1	1	0.45455	1	0.98985	0.99091	1	1	1	1	1	1	1	1	0.89744	1	1	1	1	1	1	0.95745	1	0.98113	0.5	1	1	1	0.53247	1	0.50685	1	1	1	1	1	1	1	1	1	1	1
1	1	1	0.99683	0.99683	0.99683	1	0.99683	1	1	0.99683	0.99683	1	1	0.99683	0.99683	1	1	1	1	1	1	0.99524	1	1	1	1	1	0.99683	1	1	0.98889	0.99683	1	1	0.99683	0.99683	1	0.99683	0.99683	0.99683	1	0.99683	0.99683	0.99683	1	1	1	0.99683	0.99683
1	1	1	1	1	1	1	1	1	1	1	0.33333	0.98985	0.99091	1	1	1	1	1	1	1	1	0.98077	1	1	1	1	1	0.32258	0.95745	1	0.96226	1	1	1	1	1	1	1	1	0.3	1	1	0.3	1	1	1	1	1	0.27586
0.97368	0.97368	0.97368	1	1	1	0.93519	1	0.97368	0.99601	1	1	0.98477	0.98636	1	1	1	0.99558	0.99692	0.99552	0.99697	1	0.98077	0.99585	1	0.97368	1	0.9951	1	0.97368	0.96341	0.97368	1	1	0.15789	1	1	0.10526	1	1	1	1	1	1	1	1	1	1	1	1
1	1	1	1	1	1	1	1	1	1	1	0.44444	0.98985	0.99091	1	1	1	1	1	1	1	1	0.98718	1	1	1	1	1	0.43548	0.97872	1	0.96226	1	1	1	1	1	1	1	1	0.41667	1	1	0.41667	1	1	1	1	1	0.39655
1	1	1	0.91767	1	0.33871	1	1	1	1	1	1	0.98985	0.99091	0.33871	0.25455	1	1	1	1	1	1	1	1	1	1	1	1	1	0.95745	1	0.96226	1	1	1	0.2807	1	1	1	0.26786	1	1	0.24074	1	0.16327	1	1	1	0.18	1
0.96667	0.96667	0.96667	1	1	1	1	1	0.96667	0.99734	1	1	0.98477	0.99091	1	1	0.1791	0.99705	0.99692	0.99701	0.99697	1	0.98077	0.99585	1	0.97183	0.13433	0.99673	1	0.96667	0.97561	0.96667	1	1	1	1	1	1	1	1	1	1	1	1	1	0.096774	0.11765	1	1	1
1	1	1	1	0.5679	1	1	0.50704	1	1	0.4697	1	0.98985	0.99545	1	1	1	1	1	1	1	1	0.91026	1	1	1	1	1	1	0.97872	1	0.96226	0.51389	1	1	1	0.54545	1	0.52055	1	1	1	1	1	1	1	1	1	1	1
0.9873	0.96825	0.99048	1	1	1	1	1	0.9746	0.9867	1	1	1	1	1	1	1	0.99263	0.98462	1	1	1	1	1	1	0.97143	1	0.99183	1	1	0.98413	1	1	1	1	1	1	1	1	1	1	1	1	1	1	1	1	0.90159	1	1
1	1	1	1	1	1	1	1	1	1	1	0.88168	0.99427	0.99427	1	1	1	1	1	1	1	1	0.99237	1	1	1	1	1	0.88168	0.99618	1	0.99618	1	1	1	1	1	1	1	1	0.88931	1	1	0.89122	1	1	1	1	1	0.89313
0.96429	0.96429	0.96429	1	1	1	1	1	0.96429	0.99734	1	1	0.98477	0.99091	1	1	0.32836	0.99705	0.99692	0.99701	0.99697	1	0.98077	0.99585	1	0.97183	0.40299	0.99673	1	0.96429	0.97561	0.96429	1	1	1	1	1	1	1	1	1	1	1	1	1	0.27419	0.41176	1	1	1
1	1	1	1	1	1	0.75926	1	1	1	1	1	1	1	1	1	1	1	1	1	1	0.16981	1	1	0.22642	1	1	1	1	1	1	1	1	0.075472	1	1	1	1	1	1	1	1	1	1	1	1	1	1	1	1
0.9726	0.9726	0.9726	1	1	1	0.91667	1	0.9726	0.99734	1	1	0.98477	0.98636	1	1	1	0.99705	0.99692	0.99701	0.99697	1	0.98077	0.99585	0.9863	0.9726	1	0.9951	1	0.9726	0.97561	0.9726	1	1	0.068493	1	1	0.041096	1	1	1	1	1	1	1	1	1	1	1	1
1	1	1	1	1	1	1	1	1	1	1	0.063492	0.98985	0.99091	1	1	1	1	1	1	1	1	0.98077	1	1	1	1	1	0.048387	0.94915	1	0.9661	1	1	1	1	1	1	1	1	0.033333	1	1	0.05	1	1	1	1	1	0.050847
0.97297	0.97297	0.97297	1	1	1	0.92593	1	0.97297	0.99601	1	1	0.98477	0.98636	1	1	1	0.99558	0.99692	0.99701	0.99545	1	0.98077	0.99585	1	0.97297	1	0.9951	1	0.95946	0.96341	0.95946	1	1	0.12162	1	1	0.067568	1	1	1	1	1	1	1	1	1	1	1	1
0.93277	1	0.93417	1	1	1	1	1	1	1	1	1	0.9958	0.9972	1	1	0.9972	0.31092	1	1	1	1	0.9958	1	1	1	0.9972	0.88655	1	0.9972	0.89776	0.9972	1	1	0.9972	1	1	0.9958	1	1	1	1	1	1	1	0.9972	0.9972	0.9944	1	1
1	1	1	0.14859	1	0.85648	1	1	1	1	1	1	0.99306	0.99306	0.85648	0.87269	1	1	1	1	1	1	0.99537	1	1	1	1	1	1	0.99306	1	0.99306	1	1	1	0.86806	1	1	1	0.87037	1	1	0.875	1	0.88657	1	1	1	0.88426	1
1	1	1	1	0.837	1	1	0.84802	1	1	0.85683	1	0.99559	0.99559	1	1	1	1	1	1	1	1	0.94273	1	1	1	1	1	1	0.99559	1	0.99559	0.85463	1	1	1	0.85903	1	0.86123	1	1	1	1	1	1	1	1	1	1	1
1	1	1	1	1	1	1	1	1	1	1	1	0.98985	0.99091	1	1	0.97015	1	1	0.93722	0.93636	1	0.98718	0.91286	1	1	0.97015	1	1	0.95745	1	0.96226	1	1	0.97059	1	1	0.97143	1	1	1	1	1	1	1	0.96774	0.97059	1	1	1
1	1	1	1	1	1	1	1	1	1	1	1	0.98985	0.99091	1	1	0.97015	1	1	0.94021	0.93939	1	0.98718	0.91701	1	1	0.97015	1	1	0.95745	1	0.96226	1	1	0.97059	1	1	0.97143	1	1	1	1	1	1	1	0.96774	0.97059	1	1	1
0.93162	1	0.93305	1	1	1	1	1	1	1	1	1	0.99573	0.99573	1	1	0.99715	0.84615	1	1	1	1	0.99573	1	1	1	0.99715	0.85328	1	0.99573	0.88462	0.99715	1	1	0.99715	1	1	0.99715	1	1	1	1	1	1	1	0.99715	0.99715	0.99573	1	1
0.96774	0.96774	0.96774	1	1	1	0.9537	1	0.96774	0.99734	1	1	0.98985	0.99091	1	1	1	0.99705	0.99692	0.99552	0.99697	1	0.98077	0.99585	1	0.97183	1	0.99673	1	0.96774	0.96341	0.96774	1	1	0.17647	1	1	0.18571	1	1	1	1	1	1	1	1	1	1	1	1
1	1	1	1	0.23457	1	1	0.12676	1	1	0.060606	1	0.98477	0.99091	1	1	1	1	1	1	1	1	0.92308	1	1	1	1	1	1	0.96774	1	0.96774	0.13889	1	1	1	0.19481	1	0.15068	1	1	1	1	1	1	1	1	1	1	1
1	1	1	1	1	1	0.72222	1	1	1	1	1	1	1	1	1	1	1	1	1	1	0.27869	1	1	0.2623	1	1	1	1	1	1	1	1	0.2623	0.95588	1	1	1	1	1	1	1	1	1	1	1	1	1	1	1
1	0.99686	1	0.99398	0.99057	0.99057	1	0.99057	0.99686	0.99867	0.99057	0.99057	0.99057	0.99057	0.99057	0.99371	0.99057	1	1	0.98356	0.98485	1	1	0.97925	1	0.99686	0.99057	1	0.99057	0.99057	1	0.99371	0.98742	1	0.99057	0.99057	0.98742	0.99057	0.98742	0.99057	0.99057	1	0.99057	0.99057	0.99371	0.99057	0.99057	0.99057	0.99371	0.99057
1	1	1	0.88153	1	0.080645	1	1	1	1	1	1	0.98985	0.99091	0.032258	0.083333	1	1	1	1	1	1	0.87821	1	1	1	1	1	1	0.96667	1	0.96667	1	1	1	0.05	1	1	1	0.066667	1	1	0.1	1	0.18333	1	1	1	0.16667	1
0.29412	1	0.30882	1	1	1	1	1	1	1	1	1	0.98477	0.99091	1	1	0.97059	0.89971	1	1	1	1	0.98077	1	1	1	0.97059	0.88889	1	0.97059	0.17073	0.97059	1	1	0.97059	1	1	0.95714	1	1	1	1	1	1	1	0.97059	0.97059	0.94118	1	1
1	0.91883	1	1	1	1	1	1	0.93182	0.27261	1	1	0.99675	0.99675	1	1	0.99675	1	0.87077	1	1	1	0.99513	1	1	0.88474	0.99675	1	1	0.99675	1	0.99675	1	1	0.99675	1	1	0.99675	1	1	1	1	1	1	1	0.99675	0.99675	0.98701	1	1
1	1	1	1	1	1	1	1	1	1	1	1	0.99666	0.99498	1	1	0.99666	1	1	0.82063	0.8803	1	0.99498	0.88294	1	1	0.99666	1	1	0.99666	1	0.99666	1	1	0.99666	1	1	0.99666	1	1	1	1	1	1	1	0.99666	0.99666	1	1	1
1	0.91667	1	1	1	1	1	1	0.93137	0.89628	1	1	0.9951	0.9951	1	1	0.99673	1	0.072308	1	1	1	0.9951	1	1	0.88399	0.99673	1	1	0.9951	1	0.99673	1	1	0.99673	1	1	0.99673	1	1	1	1	1	1	1	0.99673	0.99673	0.98366	1	1
0.90661	1	0.90856	1	1	1	1	1	1	1	1	1	0.99416	0.99416	1	1	0.99611	0.88791	1	1	1	1	0.99416	1	1	1	0.99611	0.86111	1	0.99416	0.84436	0.99611	1	1	0.99611	1	1	0.99611	1	1	1	1	1	1	1	0.99611	0.99611	0.99222	1	1
1	1	1	1	1	1	1	1	1	1	1	0.44444	0.98985	0.99091	1	1	1	1	1	1	1	1	0.98718	1	1	1	1	1	0.43548	0.97872	1	0.96226	1	1	1	1	1	1	1	1	0.41667	1	1	0.41667	1	1	1	1	1	0.39655
0.97015	0.97015	0.97015	1	1	1	0.94444	1	0.97015	0.99734	1	1	0.98477	0.98636	1	1	1	0.99558	0.99692	0.99701	0.99697	1	0.98077	0.99585	1	0.97183	1	0.9951	1	0.97015	0.96341	0.97015	1	1	0.073529	1	1	0.042857	1	1	1	1	1	1	1	1	1	1	1	1
0.85417	0.94118	0.87234	1	1	1	1	1	0.90909	0.99468	1	1	1	1	1	1	1	0.98968	0.99231	1	1	1	1	1	1	0.94366	1	0.9902	1	1	0.91463	1	1	1	1	1	1	1	1	1	1	1	1	1	1	1	1	0.31818	1	1
1	1	1	0.93173	1	0.45161	1	1	1	1	1	1	0.98985	0.99091	0.45161	0.38182	1	1	1	1	1	1	0.91026	1	1	1	1	1	1	0.95745	1	0.98113	1	1	1	0.40351	1	1	1	0.39286	1	1	0.37037	1	0.30612	1	1	1	0.32	1
1	1	1	0.9257	1	0.40323	1	1	1	1	1	1	0.98985	0.99091	0.40323	0.32727	1	1	1	1	1	1	0.91667	1	1	1	1	1	1	0.95745	1	0.96226	1	1	1	0.35088	1	1	1	0.33929	1	1	0.31481	1	0.2449	1	1	1	0.26	1
1	1	1	0.92972	1	0.43548	1	1	1	1	1	1	0.98985	0.99091	0.43548	0.36364	1	1	1	1	1	1	0.90385	1	1	1	1	1	1	0.97872	1	0.96226	1	1	1	0.38596	1	1	1	0.375	1	1	0.35185	1	0.28571	1	1	1	0.3	1
0.90196	0.92157	0.90196	1	1	1	1	1	0.90196	0.99335	1	1	1	1	1	1	1	0.99115	0.99077	1	1	1	1	1	1	0.94366	1	0.9902	1	1	0.92683	1	1	1	1	1	1	1	1	1	1	1	1	1	1	1	1	0.39216	1	1
1	1	1	1	1	1	1	1	1	1	1	0.059701	0.98477	0.99091	1	1	1	1	1	1	1	1	0.97436	1	1	1	1	1	0.074627	0.97015	1	0.95522	1	1	1	1	1	1	1	1	0.10448	1	1	0.10448	1	1	1	1	1	0.13433
1	1	1	0.86747	1	0.088235	1	1	1	1	1	1	0.98477	0.99091	0.088235	0.19118	1	1	1	1	1	1	0.85897	1	1	1	1	1	1	0.95588	1	0.97059	1	1	1	0.16176	1	1	1	0.17647	1	1	0.20588	1	0.27941	1	1	1	0.26471	1
0.99794	0.99794	0.99794	1	1	1	1	1	0.99794	0.99794	1	0.98555	1	1	1	1	0.99587	0.9969	0.99794	0.9969	0.99794	1	0.93808	0.99794	1	0.99794	0.9969	0.9969	0.98555	1	0.9969	1	1	1	0.9969	1	1	0.9969	1	1	0.98762	1	1	0.98658	1	0.99587	0.9969	1	1	0.98452
0.97059	0.95588	0.97059	0.99398	0.96296	0.97059	0.96296	0.95775	0.97059	0.99734	0.95588	0.95588	1	1	0.97059	0.95588	1	0.99558	0.99692	0.99552	0.99545	1	0.97436	0.99585	1	0.97183	1	0.9951	0.95588	1	0.96341	1	0.95833	1	0.83824	0.97059	0.96104	0.8	0.9589	0.95588	0.95588	1	0.97059	0.97059	0.97059	1	1	1	0.95588	0.95588
1	1	1	0.93775	1	0.62903	1	1	1	1	1	1	0.99492	0.99545	0.5	0.38182	1	1	1	1	1	1	0.89744	1	1	1	1	1	1	0.97872	1	0.96226	1	1	1	0.40351	0.94805	1	0.9726	0.44643	1	1	0.40741	1	0.36735	1	1	1	0.38	1
0.97143	0.97143	0.97143	1	1	1	1	1	0.97143	0.99734	1	1	0.98477	0.98636	1	1	0.071429	0.99558	0.99692	0.99701	0.99697	1	0.97436	0.99585	1	0.97183	0.042857	0.9951	1	0.95714	0.97561	0.95714	1	1	1	1	1	1	1	1	1	1	1	1	1	0.11429	0.071429	1	1	1
1	1	1	1	1	1	0.62963	1	1	1	1	1	1	1	1	1	1	1	1	1	1	0.38889	1	1	0.40278	1	1	1	1	1	1	1	1	0.31944	0.98611	1	1	1	1	1	1	1	1	1	1	1	1	1	1	1
1	1	1	1	1	1	1	1	1	1	1	1	0.99065	0.99377	1	1	0.99377	1	1	0.88939	0.87576	1	0.99065	0.34025	1	1	0.99377	1	1	0.99065	1	0.99377	1	1	0.99377	1	1	0.99377	1	1	1	1	1	1	1	0.99377	0.99377	1	1	1
1	0.88312	1	0.99398	0.96296	0.96104	1	0.96104	0.92208	0.98936	0.96104	0.96104	0.98477	0.99091	0.96104	0.96104	0.96104	1	0.98769	0.99103	0.98939	1	1	0.98963	1	0.90909	0.96104	1	0.96104	0.96104	1	0.97403	0.96104	1	0.96104	0.96104	0.96104	0.96104	0.96104	0.96104	0.96104	1	0.97403	0.96104	0.96104	0.96104	0.96104	0.88312	0.96104	0.96104
1	1	1	0.99398	0.96296	0.95161	1	0.95775	1	1	0.95455	0.95238	0.98477	0.99091	0.95161	0.95	0.95522	1	1	0.98655	0.98636	1	1	0.98133	1	1	0.95522	1	0.95161	0.96667	1	0.96667	0.95833	1	0.95588	0.95	0.96104	0.95714	0.9589	0.96667	0.96667	1	0.96667	0.96667	0.96667	0.96774	0.95588	1	0.95	0.96667
0.2381	1	0.25397	1	1	1	1	1	1	1	1	1	0.98477	0.99091	1	1	0.97015	0.90708	1	1	1	1	0.98718	1	1	1	0.97015	0.89706	1	0.95238	0.23171	0.96825	1	1	0.97059	1	1	0.97143	1	1	1	1	1	1	1	0.96825	0.97059	0.93651	1	1
1	1	1	1	1	1	1	1	1	1	1	1	0.99424	0.99424	1	1	0.99424	1	1	0.8849	0.84091	1	0.99424	0.82988	1	1	0.99424	1	1	0.99424	1	0.99424	1	1	0.99424	1	1	0.99424	1	1	1	1	1	1	1	0.99424	0.99424	1	1	1
1	0.49505	1	1	1	1	1	1	0.58416	0.91622	1	1	0.98477	0.99091	1	1	0.9802	1	0.89077	1	1	1	0.98077	1	1	0.32673	0.9802	1	1	0.9703	1	0.9802	1	1	0.9802	1	1	0.9802	1	1	1	1	1	1	1	0.9802	0.9802	0.91089	1	1
0.95833	0.96078	0.95745	0.99598	0.97531	0.96774	0.93519	0.97183	0.95238	0.99734	0.9697	0.96825	1	1	0.96774	0.96364	1	0.99705	0.99692	0.99701	0.99697	1	0.98718	0.99585	1	0.97183	1	0.99673	0.96774	1	0.97561	1	0.97222	1	0.85294	0.96491	0.97403	0.8	0.9726	0.96429	0.96667	1	0.96296	0.96667	0.95918	1	1	1	0.96	0.96552
1	1	1	0.99598	0.97531	0.96774	1	0.97183	1	1	0.9697	0.96825	1	1	0.96774	0.96774	1	1	1	1	1	1	0.98077	1	1	1	1	1	0.96774	1	1	1	0.97222	1	1	0.96774	0.97403	1	0.9726	0.96774	0.96774	1	0.96774	0.96774	0.96774	1	1	1	0.96774	0.96774
1	1	1	1	1	1	0.80303	1	1	1	1	1	1	1	1	1	1	1	1	1	1	0.80808	1	1	0.80303	1	1	1	1	1	1	1	1	0.77778	1	1	1	1	1	1	1	1	1	1	1	1	1	1	1	1
0.16364	1	0.14545	1	1	1	1	1	1	1	1	1	0.98985	0.98636	1	1	0.97015	0.91888	1	1	1	1	0.98718	1	1	1	0.97015	0.91013	1	0.96364	0.32927	0.96364	1	1	0.97059	1	1	0.97143	1	1	1	1	1	1	1	0.96774	0.97059	0.94545	1	1
0.76923	1	0.80769	1	1	1	1	1	1	1	1	1	1	1	1	1	1	0.98083	1	1	1	1	1	1	1	1	1	0.98039	1	1	0.85366	1	1	1	1	1	1	1	1	1	1	1	1	1	1	1	1	0.55769	1	1
1	1	1	1	1	1	1	1	1	1	1	1	0.98477	0.99091	1	1	0.97015	1	1	0.90732	0.90606	1	0.98077	0.87137	1	1	0.97015	1	1	0.96774	1	0.95161	1	1	0.97059	1	1	0.97143	1	1	1	1	1	1	1	0.96774	0.97059	1	1	1
1	1	1	1	1	1	1	1	1	1	1	1	0.98477	0.98636	1	1	0.97015	1	1	0.9133	0.91212	1	0.98718	0.88174	1	1	0.97015	1	1	0.96552	1	0.94828	1	1	0.97059	1	1	0.97143	1	1	1	1	1	1	1	0.96774	0.97059	1	1	1
1	0.056604	1	1	1	1	1	1	0.20755	0.92952	1	1	0.98477	0.99091	1	1	0.97015	1	0.91846	1	1	1	0.98718	1	1	0.25352	0.97015	1	1	0.96226	1	0.96226	1	1	0.97059	1	1	0.97143	1	1	1	1	1	1	1	0.96774	0.97059	0.83019	1	1
1	1	1	1	1	1	0.73469	1	1	1	1	1	1	1	1	1	1	1	1	1	1	0.70748	1	1	0.70748	1	1	1	1	1	1	1	1	0.66667	1	1	1	1	1	1	1	1	1	1	1	1	1	1	1	1
1	1	1	1	1	1	1	1	1	1	1	1	0.98985	0.99091	1	1	0.97015	1	1	0.92078	0.9197	1	0.98077	0.89004	1	1	0.97015	1	1	0.96226	1	0.96226	1	1	0.97059	1	1	0.97143	1	1	1	1	1	1	1	0.96774	0.97059	1	1	1
1	1	1	1	1	1	0.77206	1	1	1	1	1	1	1	1	1	1	1	1	1	1	0.67647	1	1	0.66912	1	1	1	1	1	1	1	1	0.63971	0.99265	1	1	1	1	1	1	1	1	1	1	1	1	1	1	1
0.14286	1	0.16071	1	1	1	1	1	1	1	1	1	0.98477	0.98636	1	1	0.97015	0.9174	1	1	1	1	0.98077	1	1	1	0.97015	0.9085	1	0.94643	0.31707	0.96429	1	1	0.97059	1	1	0.97143	1	1	1	1	1	1	1	0.96774	0.97059	0.94643	1	1
1	1	1	1	0.5679	1	1	0.50704	1	1	0.4697	1	0.98985	0.99091	1	1	1	1	1	1	1	1	0.95513	1	1	1	1	1	1	0.95745	1	0.98113	0.51389	1	1	1	0.54545	1	0.52055	1	1	1	1	1	1	1	1	1	1	1
1	1	1	0.92771	1	0.41935	1	1	1	1	1	1	0.98985	0.99091	0.41935	0.34545	1	1	1	1	1	1	1	1	1	1	1	1	1	0.95745	1	0.98113	1	1	1	0.36842	1	1	1	0.35714	1	1	0.33333	1	0.26531	1	1	1	0.28	1
1	1	1	1	1	1	1	1	1	1	1	0.46032	0.98985	0.99091	1	1	1	1	1	1	1	1	0.98718	1	1	1	1	1	0.45161	0.95745	1	0.96226	1	1	1	1	1	1	1	1	0.43333	1	1	0.43333	1	1	1	1	1	0.41379
1	1	1	1	0.51852	1	1	0.4507	1	1	0.40909	1	0.98985	0.99091	1	1	1	1	1	1	1	1	0.86538	1	1	1	1	1	1	0.95745	1	0.96226	0.45833	1	1	1	0.49351	1	0.46575	1	1	1	1	1	1	1	1	1	1	1
1	1	1	1	0.67901	1	1	0.6338	1	1	0.60606	1	0.99492	0.99545	1	1	1	1	1	1	1	1	0.97436	1	1	1	1	1	1	0.95745	1	0.98113	0.63889	1	1	1	0.66234	1	0.64384	1	1	1	1	1	1	1	1	1	1	1
1	1	1	0.92169	1	0.37097	1	1	1	1	1	1	0.98985	0.99091	0.37097	0.29091	1	1	1	1	1	1	0.99359	1	1	1	1	1	1	0.95745	1	0.96226	1	1	1	0.31579	1	1	1	0.30357	1	1	0.27778	1	0.20408	1	1	1	0.22	1
0.99718	0.99718	0.99718	1	1	1	0.99296	1	0.99718	0.99734	1	1	0.99577	0.99577	1	1	1	0.99718	0.99718	0.99718	0.99718	1	0.99577	0.99718	1	0.99718	1	0.99718	1	0.99718	0.99718	0.99718	1	1	0.91268	1	1	0.92254	1	1	1	1	1	1	1	1	1	1	1	1
0.99682	0.99682	0.99682	1	1	1	1	1	0.99682	0.99734	1	0.96815	1	1	1	1	0.99522	0.99558	0.99692	0.99701	0.99697	1	0.96497	0.99682	1	0.99682	0.99522	0.99522	0.96975	1	0.99522	1	1	1	0.99522	1	1	0.99522	1	1	0.96815	1	1	0.96656	1	0.99522	0.99522	1	1	0.96497
1	0.15517	1	1	1	1	1	1	0.27586	0.92287	1	1	0.98477	0.99091	1	1	0.97015	1	0.91077	1	1	1	0.98077	1	1	0.1831	0.97015	1	1	0.96552	1	0.96552	1	1	0.97059	1	1	0.97143	1	1	1	1	1	1	1	0.96774	0.97059	0.86207	1	1
1	1	1	1	0.50617	1	1	0.43662	1	1	0.39394	1	0.98985	0.99091	1	1	1	1	1	1	1	1	0.95513	1	1	1	1	1	1	0.95745	1	0.96226	0.44444	1	1	1	0.48052	1	0.45205	1	1	1	1	1	1	1	1	1	1	1
1	1	1	0.92369	1	0.3871	1	1	1	1	1	1	0.98985	0.99091	0.3871	0.30909	1	1	1	1	1	1	0.90385	1	1	1	1	1	1	0.95745	1	0.98113	1	1	1	0.33333	1	1	1	0.32143	1	1	0.2963	1	0.22449	1	1	1	0.24	1
1	1	1	0.9257	1	0.40323	1	1	1	1	1	1	0.98985	0.99091	0.40323	0.32727	1	1	1	1	1	1	0.89744	1	1	1	1	1	1	0.95745	1	0.96226	1	1	1	0.35088	1	1	1	0.33929	1	1	0.31481	1	0.2449	1	1	1	0.26	1
1	1	1	1	1	1	0.73148	1	1	1	1	1	1	1	1	1	1	1	1	1	1	0.43056	1	1	0.375	1	1	1	1	1	1	1	1	0.45833	0.94444	1	1	1	1	1	1	1	1	1	1	1	1	1	1	1
1	1	1	1	0.49383	1	1	0.42254	1	1	0.37879	1	0.98985	0.99091	1	1	1	1	1	1	1	1	0.91026	1	1	1	1	1	1	0.95745	1	0.96226	0.43056	1	1	1	0.46753	1	0.43836	1	1	1	1	1	1	1	1	1	1	1
1	1	1	0.91767	1	0.33871	1	1	1	1	1	1	0.98985	0.99091	0.33871	0.25455	1	1	1	1	1	1	0.94231	1	1	1	1	1	1	0.95745	1	0.96226	1	1	1	0.2807	1	1	1	0.26786	1	1	0.24074	1	0.16327	1	1	1	0.18	1
1	1	1	1	1	1	1	1	1	1	1	0.34921	0.98985	0.99091	1	1	1	1	1	1	1	1	0.98718	1	1	1	1	1	0.33871	0.95745	1	0.96226	1	1	1	1	1	1	1	1	0.31667	1	1	0.31667	1	1	1	1	1	0.2931
1	1	1	0.996	0.996	0.99733	1	0.99733	1	1	0.99733	0.996	1	1	0.99733	0.99733	1	1	1	1	1	1	0.99467	1	1	1	1	1	0.99733	1	1	1	0.99733	1	1	0.99733	0.99733	1	0.99733	0.99733	0.99733	1	0.99733	0.99733	0.99733	1	1	1	0.99733	0.99733
1	1	1	0.91365	1	0.30645	1	1	1	1	1	1	0.98985	0.99091	0.30645	0.21818	1	1	1	1	1	1	0.91026	1	1	1	1	1	1	0.95745	1	0.96226	1	1	1	0.24561	1	1	1	0.23214	1	1	0.2037	1	0.12245	1	1	1	0.14	1
1	1	1	1	1	1	1	1	1	1	1	1	0.99492	0.99091	1	1	1	1	1	1	1	1	1	1	1	1	1	1	1	0.95745	1	1	1	1	1	1	1	1	1	1	1	0.15625	1	1	1	1	1	1	1	1
0.99685	0.99685	0.99685	1	1	1	1	1	0.99685	0.99734	1	1	0.99527	0.99527	1	1	0.8959	0.99558	0.99692	0.99701	0.99697	1	0.99527	0.99685	1	0.99685	0.90221	0.99685	1	0.99527	0.99685	0.99527	1	1	1	1	1	1	1	1	1	1	1	1	1	0.91325	0.90379	1	1	1
1	1	1	0.91365	1	0.30645	1	1	1	1	1	1	0.98985	0.99091	0.30645	0.21818	1	1	1	1	1	1	0.88462	1	1	1	1	1	1	0.95745	1	0.96226	1	1	1	0.24561	1	1	1	0.23214	1	1	0.2037	1	0.12245	1	1	1	0.14	1
1	0.098039	1	1	1	1	1	1	0.086957	0.93883	1	1	0.98985	0.99091	1	1	0.97015	1	0.92923	1	1	1	0.98718	1	1	0.35211	0.97015	1	1	0.95745	1	0.96226	1	1	0.97059	1	1	0.97143	1	1	1	1	1	1	1	0.96774	0.97059	0.84783	1	1
1	1	1	1	0.53086	1	1	0.46479	1	1	0.42424	1	0.98985	0.99091	1	1	1	1	1	1	1	1	0.89744	1	1	1	1	1	1	0.95745	1	0.96226	0.47222	1	1	1	0.50649	1	0.47945	1	1	1	1	1	1	1	1	1	1	1
1	1	1	0.91365	1	0.30645	1	1	1	1	1	1	0.98985	0.99091	0.30645	0.21818	1	1	1	1	1	1	1	1	1	1	1	1	1	0.95745	1	0.96226	1	1	1	0.24561	1	1	1	0.23214	1	1	0.2037	1	0.12245	1	1	1	0.14	1
0.97753	0.97753	0.97753	1	1	1	0.90741	1	0.97753	0.99601	1	1	0.98477	0.99091	1	1	1	0.99558	0.99692	0.99701	0.99545	1	0.98077	0.99585	1	0.97753	1	0.9951	1	0.96629	0.97753	0.97753	1	1	0.23596	1	1	0.21348	1	1	1	1	1	1	1	1	1	1	1	1
1	1	1	1	0.51852	1	1	0.4507	1	1	0.40909	1	0.98985	0.99091	1	1	1	1	1	1	1	1	0.90385	1	1	1	1	1	1	0.95745	1	0.96226	0.45833	1	1	1	0.49351	1	0.46575	1	1	1	1	1	1	1	1	1	1	1
1	1	1	1	1	1	1	1	1	1	1	0.36508	0.98985	0.99091	1	1	1	1	1	1	1	1	0.98718	1	1	1	1	1	0.35484	0.95745	1	0.96226	1	1	1	1	1	1	1	1	0.33333	1	1	0.33333	1	1	1	1	1	0.31034
1	0.13725	1	1	1	1	1	1	0.1087	0.93883	1	1	0.98985	0.99091	1	1	0.97015	1	0.92923	1	1	1	0.98718	1	1	0.35211	0.97015	1	1	0.95745	1	0.96226	1	1	0.97059	1	1	0.97143	1	1	1	1	1	1	1	0.96774	0.97059	0.84783	1	1
1	1	1	0.91365	1	0.30645	1	1	1	1	1	1	0.98985	0.99091	0.30645	0.21818	1	1	1	1	1	1	1	1	1	1	1	1	1	0.95745	1	0.96226	1	1	1	0.24561	1	1	1	0.23214	1	1	0.2037	1	0.12245	1	1	1	0.14	1
1	1	1	1	1	1	0.45385	1	1	1	1	1	1	1	1	1	1	1	1	1	1	0.70769	1	1	0.70769	1	1	1	1	1	1	1	1	0.66154	1	1	1	1	1	1	1	1	1	1	1	1	1	1	1	1
1	1	1	1	0.46914	1	1	0.39437	1	1	0.34848	1	0.98985	0.99091	1	1	1	1	1	1	1	1	0.87821	1	1	1	1	1	1	0.95745	1	0.96226	0.40278	1	1	1	0.44156	1	0.41096	1	1	1	1	1	1	1	1	1	1	1
1	1	1	0.91365	1	0.30645	1	1	1	1	1	1	0.98985	0.99091	0.30645	0.21818	1	1	1	1	1	1	0.90385	1	1	1	1	1	1	0.95745	1	0.96226	1	1	1	0.24561	1	1	1	0.23214	1	1	0.2037	1	0.12245	1	1	1	0.14	1
1	1	1	1	0.48148	1	1	0.40845	1	1	0.36364	1	0.98985	0.99091	1	1	1	1	1	1	1	1	0.85256	1	1	1	1	1	1	0.95745	1	0.96226	0.41667	1	1	1	0.45455	1	0.42466	1	1	1	1	1	1	1	1	1	1	1
0.97468	0.97468	0.97468	1	1	1	0.91667	1	0.97468	0.99601	1	1	0.98477	0.98636	1	1	1	0.99558	0.99692	0.99701	0.99545	1	0.98077	0.99585	1	0.97468	1	0.99673	1	0.96203	0.96341	0.96203	1	1	0.16456	1	1	0.12658	1	1	1	1	1	1	1	1	1	1	1	1
1	1	1	1	1	1	1	1	1	1	1	1	0.98477	0.99091	1	1	0.97015	1	1	0.92676	0.92576	1	0.98718	0.89834	1	1	0.97015	1	1	0.93878	1	0.96226	1	1	0.97059	1	1	0.97143	1	1	1	1	1	1	1	0.96774	0.97059	1	1	1
0.15789	1	0.17544	1	1	1	1	1	1	1	1	1	0.98477	0.98636	1	1	0.97015	0.91593	1	1	1	1	0.98077	1	1	1	0.97015	0.90686	1	0.94737	0.30488	0.96491	1	1	0.97059	1	1	0.97143	1	1	1	1	1	1	1	0.96774	0.97059	0.94737	1	1
1	1	1	0.92169	0.82716	0.3871	1	0.85915	1	1	0.84848	1	0.98985	0.99091	0.37097	0.27273	1	1	1	1	1	1	0.85256	1	1	1	1	1	1	0.96226	1	0.96226	0.80556	1	1	0.2807	0.81818	1	0.80822	0.26786	1	1	0.27778	1	0.30189	1	1	1	0.28302	1
1	1	1	1	1	1	0.72932	1	1	1	1	1	1	1	1	1	1	1	1	1	1	0.70677	1	1	0.69173	1	1	1	1	1	1	1	1	0.68421	1	1	1	1	1	1	1	1	1	1	1	1	1	1	1	1
1	1	1	1	1	1	1	1	1	1	1	1	0.98985	0.99091	1	1	0.97015	1	1	0.92227	0.92121	1	0.98077	0.89212	1	1	0.97015	1	1	0.96154	1	0.96226	1	1	0.97059	1	1	0.97143	1	1	1	1	1	1	1	0.96774	0.97059	0.98077	1	1
0.97403	0.97403	0.97403	1	1	1	0.93519	1	0.97403	0.99734	1	1	0.98477	0.99091	1	1	1	0.99558	0.99692	0.99701	0.99697	1	0.98077	0.99585	1	0.97403	1	0.99673	1	0.96104	0.97561	0.97403	1	1	0.12987	1	1	0.090909	1	1	1	1	1	1	1	1	1	1	1	1
1	1	1	1	1	1	1	1	1	1	1	0.42857	0.99492	0.99545	1	1	1	1	1	1	1	1	0.98718	1	1	1	1	1	0.41935	0.95745	1	0.96226	1	1	1	1	1	1	1	1	0.4	1	1	0.4	1	1	1	1	1	0.37931
1	1	1	1	1	1	1	1	1	1	1	1	0.98985	0.99091	1	1	0.97015	1	1	0.93722	0.93636	1	0.98077	0.91286	1	1	0.97015	1	1	0.95745	1	0.96226	1	1	0.97059	1	1	0.97143	1	1	1	1	1	1	1	0.96774	0.97059	1	1	1
0.97531	0.97531	0.97531	1	1	1	1	1	0.97531	0.99734	1	1	0.98477	0.98636	1	1	0.19753	0.99558	0.99692	0.99701	0.99697	1	0.98077	0.99585	1	0.97531	0.24691	0.9951	1	0.97531	0.97561	0.97531	1	1	1	1	1	1	1	1	1	1	1	1	1	0.33333	0.25926	1	1	1
1	1	1	0.90562	1	0.24194	1	1	1	1	1	1	0.98985	0.99091	0.24194	0.14545	1	1	1	1	1	1	0.94872	1	1	1	1	1	1	0.95745	1	0.96226	1	1	1	0.17544	1	1	1	0.16071	1	1	0.12963	1	0.040816	1	1	1	0.06	1
1	1	1	1	1	1	0.73148	1	1	1	1	1	1	1	1	1	1	1	1	1	1	0.54651	1	1	0.48837	1	1	1	1	1	1	1	1	0.51163	0.94186	1	1	1	1	1	1	1	1	1	1	1	1	1	1	1
0.9726	0.9726	0.9726	1	1	1	0.96296	1	0.9726	0.99601	1	1	0.98477	0.99091	1	1	1	0.99558	0.99692	0.99552	0.99697	1	0.97436	0.99585	1	0.9726	1	0.9951	1	0.9726	0.96341	0.9726	1	1	0.13699	1	1	0.09589	1	1	1	1	1	1	1	1	1	1	1	1
1	1	1	1	0.65432	1	1	0.56338	1	1	0.5303	0.95238	0.98985	0.99091	1	1	1	1	1	1	1	1	0.97436	1	1	1	1	1	0.93548	0.95745	1	0.96226	0.61111	1	1	1	0.62338	1	0.64384	1	0.85	1	1	0.9	1	1	1	1	1	0.91379
1	1	1	1	0.41975	1	1	0.33803	1	1	0.28788	1	0.98985	0.99091	1	1	1	1	1	1	1	1	0.82692	1	1	1	1	1	1	0.95745	1	0.96226	0.34722	1	1	1	0.38961	1	0.35616	1	1	1	1	1	1	1	1	1	1	1
1	1	1	1	1	1	1	1	1	1	1	0.39683	0.98985	0.99091	1	1	1	1	1	1	1	1	0.98077	1	1	1	1	1	0.3871	0.95745	1	0.96226	1	1	1	1	1	1	1	1	0.36667	1	1	0.36667	1	1	1	1	1	0.34483
1	1	1	1	0.41975	1	1	0.33803	1	1	0.28788	1	0.98985	0.99091	1	1	1	1	1	1	1	1	0.90385	1	1	1	1	1	1	0.95745	1	0.96226	0.34722	1	1	1	0.38961	1	0.35616	1	1	1	1	1	1	1	1	1	1	1
0.97333	0.97333	0.97333	1	1	1	0.93519	1	0.97333	0.99734	1	1	0.98477	0.98636	1	1	1	0.99705	0.99692	0.99701	0.99697	0.98667	0.98077	0.99585	0.93333	0.97333	1	0.9951	1	0.97333	0.97561	0.97333	1	1	0.093333	1	1	0.093333	1	1	1	1	1	1	1	1	1	1	1	1
0.0625	1	0	1	1	1	1	1	1	1	1	1	0.98477	0.99091	1	1	0.97015	0.93068	1	1	1	1	0.98718	1	1	1	0.97015	0.9232	1	0.95745	0.42683	0.96226	1	1	0.97059	1	1	0.97143	1	1	1	1	1	1	1	0.96774	0.97059	0.93617	1	1
0.97183	0.97183	0.97183	1	1	1	1	1	0.97183	0.99734	1	1	0.98477	0.98636	1	1	0.056338	0.99705	0.99692	0.99701	0.99697	1	0.98077	0.99585	1	0.97183	0.056338	0.99673	1	0.95775	0.97561	0.95775	1	1	1	1	1	1	1	1	1	1	1	1	1	0.14085	0.11268	1	1	1
1	0.31373	1	1	1	1	1	1	0.16667	0.95346	1	1	0.98985	0.99091	1	1	0.97015	1	0.94615	1	1	1	0.98718	1	1	0.50704	0.97015	1	1	0.95745	1	0.96226	1	1	0.97059	1	1	0.97143	1	1	1	1	1	1	1	0.96774	0.97059	0.80556	1	1
0.083333	1	0.021277	1	1	1	1	1	1	1	1	1	0.98477	0.99091	1	1	0.97015	0.93215	1	1	1	1	0.98718	1	1	1	0.97015	0.92484	1	0.95745	0.43902	0.96226	1	1	0.97059	1	1	0.97143	1	1	1	1	1	1	1	0.96774	0.97059	0.93478	1	1
1	1	1	1	1	1	1	1	1	1	1	1	1	1	1	1	1	1	1	1	1	1	1	1	1	1	1	1	1	1	1	1	1	1	1	1	1	1	1	1	1	0.66216	1	1	1	1	1	1	1	1
0.96825	0.96825	0.96825	1	1	1	0.99074	1	0.96825	0.99734	1	1	0.98477	0.98636	1	1	0.059701	0.99705	0.99692	0.99701	0.99697	1	0.98077	0.99585	1	0.97183	0.1791	0.99673	1	0.95238	0.97561	0.96825	1	1	1	1	1	1	1	1	1	1	1	1	1	0.015873	0.10294	1	1	1
1	1	1	1	1	1	0.82407	1	1	1	1	1	1	1	1	1	1	1	1	1	1	0.090909	1	1	0.11111	1	1	1	1	1	1	1	1	0.18367	1	1	1	1	1	1	1	1	1	1	1	1	1	1	1	1
0.97222	0.97222	0.97222	1	1	1	0.91667	1	0.97222	0.99601	1	1	0.98477	0.98636	1	1	1	0.99558	0.99692	0.99701	0.99697	1	0.98077	0.99585	0.98611	0.97222	1	0.99673	1	0.97222	0.97561	0.97222	1	1	0.15278	1	1	0.041667	1	1	1	1	1	1	1	1	1	1	1	1
1	1	1	1	1	1	1	1	1	1	1	1	0.98985	0.99091	1	1	0.97015	1	1	0.94021	0.93939	1	0.98718	0.91701	1	1	0.97015	1	1	0.95745	1	0.96226	1	1	0.97059	1	1	0.97143	1	1	1	1	1	1	1	0.96774	0.97059	1	1	1
1	1	1	1	1	1	1	1	1	1	1	0.87647	0.99412	0.99412	1	1	1	1	1	1	1	1	0.98824	1	1	1	1	1	0.87843	0.99412	1	0.99412	1	1	1	1	1	1	1	1	0.88235	1	1	0.88235	1	1	1	1	1	0.88627
0.97222	0.97222	0.97222	1	1	1	0.90741	1	0.97222	0.99601	1	1	0.98985	0.99091	1	1	1	0.99558	0.99692	0.99701	0.99697	1	0.98077	0.99585	1	0.97222	1	0.9951	1	0.97222	0.96341	0.97222	1	1	0.26389	1	1	0.027778	1	1	1	1	1	1	1	1	1	1	1	1
1	0.2549	1	1	1	1	1	1	0.095238	0.94947	1	1	0.98985	0.99091	1	1	0.97015	1	0.94154	1	1	1	0.98718	1	1	0.46479	0.97015	1	1	0.95745	1	0.96226	1	1	0.97059	1	1	0.97143	1	1	1	1	1	1	1	0.96774	0.97059	0.81579	1	1
1	1	1	1	1	1	0.80556	1	1	1	1	1	1	1	1	1	1	1	1	1	1	0.045455	1	1	0.088889	1	1	1	1	1	1	1	1	0.14286	0.97059	1	1	1	1	1	1	1	1	1	1	1	1	1	1	1
1	1	1	0.99598	0.99544	0.99544	1	0.99544	1	1	0.99544	0.99544	1	1	0.99544	0.99544	1	1	1	1	1	1	0.99089	1	1	1	1	1	0.99544	1	1	1	0.99317	1	1	0.99544	0.99544	1	0.99317	0.99544	0.99544	1	0.99544	0.99544	0.99544	1	1	1	0.99544	0.99544
1	1	1	0.051724	1	0.88123	1	1	1	1	1	1	0.99617	0.99617	0.88697	0.89655	1	1	1	1	1	1	0.99617	1	1	1	1	1	1	0.99617	1	0.99617	1	1	1	0.89655	1	1	1	0.90038	1	1	0.90038	1	0.90805	1	1	1	0.90613	1
1	1	1	1	0.83795	1	1	0.84861	1	1	0.85928	1	0.9936	0.9936	1	1	1	1	1	1	1	1	0.97868	1	1	1	1	1	1	0.9936	1	0.99574	0.85501	1	1	1	0.86141	1	0.8678	1	1	1	1	1	1	1	1	1	1	1
1	1	1	1	1	1	1	1	1	1	1	0.2125	0.98477	0.99091	1	1	1	1	1	1	1	1	0.96795	1	1	1	1	1	0.225	0.975	1	0.975	1	1	1	1	1	1	1	1	0.25	1	1	0.25	1	1	1	1	1	0.275
0.95429	1	0.93714	1	1	1	0.89143	1	1	1	1	1	1	1	1	1	1	0.84808	1	1	1	0.84571	1	1	0.85714	1	1	0.95098	1	1	0.85714	1	1	0.83429	1	1	1	1	1	1	1	1	1	1	1	1	1	1	1	1
1	1	1	1	0.28395	1	1	0.1831	1	1	0.12121	1	0.98985	0.99091	1	1	1	1	1	1	1	1	0.89744	1	1	1	1	1	1	0.96552	1	0.96552	0.19444	1	1	1	0.24675	1	0.20548	1	1	1	1	1	1	1	1	1	1	1
1	1	1	1	0.25926	1	1	0.15493	1	1	0.090909	1	0.98985	0.99091	1	1	1	1	1	1	1	1	0.91667	1	1	1	1	1	1	0.96667	1	0.96667	0.16667	1	1	1	0.23377	1	0.19178	1	1	1	1	1	1	1	1	1	1	1
1	1	1	1	0.32099	1	1	0.22535	1	1	0.16667	1	0.98985	0.99091	1	1	1	1	1	1	1	1	0.87821	1	1	1	1	1	1	0.96364	1	0.96364	0.23611	1	1	1	0.28571	1	0.24658	1	1	1	1	1	1	1	1	1	1	1
1	1	1	1	1	1	0.80556	1	1	1	1	1	1	1	1	1	1	1	1	1	1	0.090909	1	1	0.11111	1	1	1	1	1	1	1	1	0.14286	1	1	1	1	1	1	1	1	1	1	1	1	1	1	1	1
0.97101	0.97101	0.97101	1	1	1	1	1	0.97101	0.99734	1	1	0.98477	0.98636	1	1	0.057971	0.99558	0.99692	0.99701	0.99697	1	0.98077	0.99585	1	0.97183	0.028986	0.99673	1	0.95652	0.97561	0.95652	1	1	1	1	1	1	1	1	1	1	1	1	1	0.10145	0.072464	1	1	1
1	1	1	1	1	1	1	1	1	1	1	0.047619	0.98477	0.99091	1	1	1	1	1	1	1	1	0.97436	1	1	1	1	1	0.032258	0.96774	1	0.96774	1	1	1	1	1	1	1	1	0.032258	1	1	0.032258	1	1	1	1	1	0.064516
1	1	1	0.87952	1	0.032258	1	1	1	1	1	1	0.98985	0.99091	0.064516	0.1	1	1	1	1	1	1	0.87821	1	1	1	1	1	1	0.95	1	0.96667	1	1	1	0.1	1	1	1	0.13333	1	1	0.13333	1	0.2	1	1	1	0.18333	1
1	0.92459	1	1	1	1	1	1	0.93665	0.12367	1	1	0.99548	0.99698	1	1	0.99698	1	0.8914	1	1	1	0.99548	1	1	0.90347	0.99698	1	1	0.99698	1	0.99698	1	1	0.99698	1	1	0.99698	1	1	1	1	1	1	1	0.99698	0.99698	0.98944	1	1
1	1	1	1	1	1	0.77778	1	1	1	1	1	1	1	1	1	1	1	1	1	1	0.13636	1	1	0.13333	1	1	1	1	1	1	1	1	0.14286	1	1	1	1	1	1	1	1	1	1	1	1	1	1	1	1
0.97015	0.97015	0.97015	1	1	1	0.96296	1	0.97015	0.99734	1	1	0.98477	0.99091	1	1	0.13433	0.99705	0.99692	0.99701	0.99697	1	0.98077	0.99585	1	0.97183	0.1791	0.99673	1	0.97015	0.97561	0.97015	1	1	1	1	1	1	1	1	1	1	1	1	1	0.14925	0.088235	1	1	1
0.875	0.90196	0.89362	1	1	1	1	1	0.88095	0.99335	1	1	1	1	1	1	1	0.99115	0.99077	1	1	1	1	1	1	0.92958	1	0.9902	1	1	0.92683	1	1	1	1	1	1	1	1	1	1	1	1	1	1	1	1	0.25	1	1
0.97143	0.97143	0.97143	1	1	1	0.91667	1	0.97143	0.99601	1	1	0.98985	0.99091	1	1	1	0.99558	0.99692	0.99701	0.99697	1	0.98077	0.99585	1	0.97183	1	0.9951	1	0.97143	0.97561	0.97143	1	1	0.071429	1	1	0	1	1	1	1	1	1	1	1	1	1	1	1
0.89583	0.88235	0.91489	1	1	1	1	1	0.88095	0.99202	1	1	1	1	1	1	1	0.99115	0.99077	1	1	1	1	1	1	0.92958	1	0.99183	1	1	0.93902	1	1	1	1	1	1	1	1	1	1	1	1	1	1	1	1	0.33333	1	1
1	1	1	1	0.33333	1	1	0.23944	1	1	0.18182	1	0.98985	0.99091	1	1	1	1	1	1	1	1	0.83333	1	1	1	1	1	1	0.96296	1	0.96296	0.25	1	1	1	0.2987	1	0.26027	1	1	1	1	1	1	1	1	1	1	1
0.91892	1	0.92061	1	1	1	1	1	1	1	1	1	0.99493	0.99493	1	1	0.99662	0.40265	1	1	1	1	0.99662	1	1	1	0.99662	0.84477	1	0.99493	0.86318	0.99662	1	1	0.99662	1	1	0.99493	1	1	1	1	1	1	1	0.99662	0.99662	0.99324	1	1
0.91823	1	0.91993	1	1	1	1	1	1	1	1	1	0.99489	0.99659	1	1	0.99659	0.87316	1	1	1	1	0.99489	1	1	1	0.99659	0.050654	1	0.99659	0.86031	0.99659	1	1	0.99659	1	1	0.99659	1	1	1	1	1	1	1	0.99659	0.99659	0.99319	1	1
1	1	1	0.93976	0.69136	0.62903	1	0.66197	1	1	0.62121	1	0.98985	0.99091	0.54839	0.54545	1	1	1	1	1	1	0.87821	1	1	1	1	1	1	0.96364	1	0.96364	0.65278	1	1	0.47368	0.66234	1	0.60274	0.53571	1	1	0.54545	1	0.58182	1	1	1	0.6	1
1	1	1	1	1	1	1	1	1	1	1	0.095238	0.98985	0.99091	1	1	1	1	1	1	1	1	0.98077	1	1	1	1	1	0.080645	0.9661	1	0.9661	1	1	1	1	1	1	1	1	0.016667	1	1	0.016667	1	1	1	1	1	0.016949
0.96	0.96078	0.96	0.99598	0.96296	0.96774	1	0.97183	0.96	0.99734	0.95455	0.95238	0.90863	0.88182	0.95161	0.96364	0.95522	0.99705	0.99692	0.99701	0.99697	1	1	0.99585	1	0.97183	0.95522	0.99673	0.96774	0.62	0.97561	0.15094	0.97222	1	0.97059	0.96491	0.96104	0.97143	0.9726	0.96429	0.95	1	0.96296	0.96667	0.96	0.95161	0.97059	1	0.96	0.94828
1	1	1	0.98394	0.82292	0.92708	1	0.85417	1	1	0.85417	1	1	1	0.90625	0.89583	1	1	1	1	1	1	0.74359	1	1	1	1	1	1	1	1	1	0.82292	1	1	0.88542	0.76042	1	0.78125	0.90625	1	1	0.90625	1	0.91667	1	1	1	0.90625	1
1	1	1	1	0.32099	1	1	0.22535	1	1	0.16667	1	0.98985	0.99091	1	1	1	1	1	1	1	1	0.8141	1	1	1	1	1	1	0.96364	1	0.96364	0.23611	1	1	1	0.28571	1	0.24658	1	1	1	1	1	1	1	1	1	1	1
1	1	1	0.8996	1	0.19355	1	1	1	1	1	1	0.98985	0.99091	0.19355	0.090909	1	1	1	1	1	1	0.9359	1	1	1	1	1	1	0.96	1	0.96226	1	1	1	0.12281	1	1	1	0.10714	1	1	0.074074	1	0.06	1	1	1	0.04	1
0.29412	1	0.30882	1	1	1	1	1	1	1	1	1	0.98477	0.98636	1	1	0.97059	0.89971	1	1	1	1	0.98077	1	1	1	0.97059	0.88889	1	0.95588	0.17073	0.97059	1	1	0.97059	1	1	0.97143	1	1	1	1	1	1	1	0.97059	0.97059	0.95588	1	1
1	1	1	0.90361	1	0.22581	1	1	1	1	1	1	0.98985	0.99091	0.22581	0.12727	1	1	1	1	1	1	0.95513	1	1	1	1	1	1	0.95833	1	0.96226	1	1	1	0.15789	1	1	1	0.14286	1	1	0.11111	1	0.040816	1	1	1	0.06	1
1	1	1	1	1	1	0.59292	1	1	1	1	1	1	1	1	1	1	1	1	1	1	0.63717	1	1	0.68142	1	1	1	1	1	1	1	1	0.57522	1	1	1	1	1	1	1	1	1	1	1	1	1	1	1	1
1	1	1	1	1	1	1	1	1	1	1	1	0.99329	0.99329	1	1	0.99553	1	1	0.85052	0.85	1	0.99329	0.84232	1	1	0.99553	1	1	0.99329	1	0.99553	1	1	0.99553	1	1	0.99553	1	1	1	1	1	1	1	0.99553	0.99553	1	1	1
1	1	1	0.8996	1	0.19355	1	1	1	1	1	1	0.98985	0.99091	0.19355	0.090909	1	1	1	1	1	1	1	1	1	1	1	1	1	0.96	1	0.96226	1	1	1	0.12281	1	1	1	0.10714	1	1	0.074074	1	0.02	1	1	1	0.02	1
1	1	1	1	0.35802	1	1	0.26761	1	1	0.21212	1	0.98985	0.99091	1	1	1	1	1	1	1	1	0.87179	1	1	1	1	1	1	0.96154	1	0.96226	0.27778	1	1	1	0.32468	1	0.28767	1	1	1	1	1	1	1	1	1	1	1
0.97101	0.97101	0.97101	1	1	1	0.89815	1	0.97101	0.99601	1	1	0.98985	0.99091	1	1	1	0.99558	0.99692	0.99701	0.99697	1	0.98077	0.99585	1	0.97183	1	0.9951	1	0.97101	0.96341	0.97101	1	1	0.043478	1	1	0.014286	1	1	1	1	1	1	1	1	1	1	1	1
0.96429	0.96429	0.96429	0.99398	0.96296	0.95161	0.92593	0.95775	0.96429	0.99734	0.95455	0.95238	1	1	0.95161	0.94643	1	0.99558	0.99692	0.99552	0.99545	1	0.97436	0.99585	1	0.97183	1	0.9951	0.95161	1	0.96341	1	0.95833	1	0.75	0.94737	0.96104	0.81429	0.9589	0.94643	0.95	1	0.96429	0.95	0.96429	1	1	1	0.94643	0.94828
0.96078	0.96078	0.96078	0.99398	0.96296	0.96774	1	0.95775	0.96078	0.99601	0.95455	0.95238	1	1	0.95161	0.94545	0.83582	0.99558	0.99692	0.99701	0.99545	1	0.98077	0.99585	1	0.97183	0.8209	0.9951	0.95161	1	0.97561	1	0.95833	1	0.91176	0.96491	0.96104	0.91429	0.9589	0.94643	0.95	1	0.96296	0.95	0.94118	0.82258	0.83824	1	0.94118	0.94828
1	0.82609	1	0.99398	0.96296	0.95652	1	0.95775	0.86957	0.98404	0.95652	0.95652	0.98477	0.98636	0.95652	0.95652	0.95652	1	0.98154	0.99402	0.99242	1	1	0.9917	1	0.85915	0.95652	1	0.95652	0.95652	1	0.97101	0.95833	1	0.95652	0.95652	0.96104	0.95714	0.9589	0.95652	0.95652	1	0.95652	0.97101	0.97101	0.95652	0.95652	0.82609	0.97101	0.95652
0.99771	0.99771	0.99771	0.99771	0.99656	0.99771	1	0.99771	0.99771	0.99656	0.99771	0.99771	0.93922	0.93234	0.99656	0.99771	0.99656	0.99656	0.99656	0.99656	0.99771	1	1	0.99771	1	0.99656	0.99656	0.99656	0.99771	0.9461	0.99656	0.97133	0.99656	1	0.99656	0.99771	0.99771	0.99656	0.99771	0.99771	0.99771	0.99885	0.99771	0.99771	0.99771	0.99656	0.99656	1	0.99771	0.99771
1	1	1	0.96386	0.22222	1	1	0.7625	1	1	0.425	1	0.98477	0.99091	1	1	1	1	1	1	1	1	0.87821	1	1	1	1	1	1	0.975	1	0.975	0.325	1	1	0.9375	0.375	1	0.35	0.825	1	1	0.9125	1	1	1	1	1	1	1
1	1	1	0.89558	1	0.16129	1	1	1	1	1	1	0.98985	0.99091	0.16129	0.054545	1	1	1	1	1	1	1	1	1	1	1	1	1	0.96154	1	0.96226	1	1	1	0.087719	1	1	1	0.071429	1	1	0.037037	1	0.057692	1	1	1	0.038462	1
0.96491	0.96491	0.96491	1	1	1	1	1	0.96491	0.99734	1	1	0.98477	0.98636	1	1	0.31343	0.99705	0.99692	0.99701	0.99697	1	0.98077	0.99585	1	0.97183	0.28358	0.99673	1	0.96491	0.97561	0.96491	1	1	1	1	1	1	1	1	1	1	1	1	1	0.22581	0.29412	1	1	1
0.2	1	0.21667	1	1	1	1	1	1	1	1	1	0.98985	0.99091	1	1	0.97015	0.9115	1	1	1	1	0.98718	1	1	1	0.97015	0.90196	1	0.96667	0.26829	0.96667	1	1	0.97059	1	1	0.97143	1	1	1	1	1	1	1	0.96774	0.97059	0.95	1	1
1	1	1	0.98795	0.79012	0.91935	1	0.78873	1	1	0.77273	1	1	1	0.91935	0.90909	1	1	1	1	1	1	0.92308	1	1	1	1	1	1	1	1	1	0.76389	1	1	0.89474	0.71429	1	0.73973	0.89286	1	1	0.88889	1	0.89796	1	1	1	0.9	1
1	1	1	1	0.25926	1	1	0.15493	1	1	0.090909	1	0.98477	0.99091	1	1	1	1	1	1	1	1	0.82051	1	1	1	1	1	1	0.96667	1	0.96667	0.16667	1	1	1	0.22078	1	0.17808	1	1	1	1	1	1	1	1	1	1	1
0.96078	0.96078	0.96078	0.99398	0.96296	0.95161	1	0.95775	0.96078	0.99734	0.95455	0.95238	1	1	0.95161	0.96364	0.83582	0.99558	0.99692	0.99552	0.99697	1	0.97436	0.99585	1	0.97183	0.8209	0.99673	0.95161	1	0.97561	1	0.95833	1	0.91176	0.94737	0.96104	0.9	0.9589	0.96429	0.95	1	0.96296	0.95	0.96078	0.82258	0.83824	1	0.96078	0.96552
1	0.9	1	0.99398	0.96296	0.95161	1	0.95775	0.93333	0.99335	0.9697	0.95238	0.98477	0.98636	0.96774	0.96667	0.95522	1	0.99231	0.98655	0.98636	1	1	0.9834	1	0.92958	0.95522	1	0.96774	0.95	1	0.96667	0.95833	1	0.95588	0.95	0.96104	0.95714	0.9589	0.96667	0.96667	1	0.96667	0.95	0.96667	0.95161	0.95588	0.9	0.96667	0.95
0.96875	0.96875	0.96875	1	1	1	0.97222	1	0.96875	0.99734	1	1	0.98477	0.98636	1	1	0.1791	0.99705	0.99692	0.99701	0.99697	1	0.98077	0.99585	1	0.97183	0.1791	0.9951	1	0.96875	0.97561	0.96875	1	1	1	1	1	1	1	1	1	1	1	1	1	0.125	0.088235	1	1	1
1	1	1	1	1	1	1	1	1	1	1	0.19048	0.98985	0.99091	1	1	1	1	1	1	1	1	0.98718	1	1	1	1	1	0.17742	0.96078	1	0.96226	1	1	1	1	1	1	1	1	0.15	1	1	0.15	1	1	1	1	1	0.12069
0.95833	0.96078	0.95745	0.99598	0.96296	0.96774	0.92593	0.97183	0.95238	0.99734	0.9697	0.96825	1	1	0.96774	0.96364	1	0.99558	0.99692	0.99701	0.99545	1	0.98077	0.99585	1	0.97183	1	0.99673	0.96774	1	0.97561	1	0.95833	1	0.80882	0.96491	0.97403	0.81429	0.9589	0.96429	0.96667	1	0.96296	0.96667	0.95918	1	1	1	0.96	0.96552
0.96078	0.96078	0.96078	0.99398	0.96296	0.96774	1	0.95775	0.96078	0.99601	0.95455	0.95238	1	1	0.95161	0.94545	0.83582	0.99558	0.99692	0.99552	0.99545	1	0.98077	0.99585	1	0.97183	0.83582	0.9951	0.95161	1	0.97561	1	0.95833	1	0.91176	0.94737	0.96104	0.91429	0.9589	0.96429	0.95	1	0.96296	0.96667	0.96078	0.83871	0.85294	1	0.94118	0.96552
1	0.90625	1	0.99398	0.96296	0.95312	1	0.97183	0.9375	0.99335	0.95455	0.95312	0.98985	0.99091	0.95312	0.96875	0.95522	1	0.99231	0.98804	0.98788	1	1	0.9834	1	0.92958	0.97015	1	0.95312	0.96875	1	0.96875	0.95833	1	0.95588	0.95312	0.96104	0.95714	0.9589	0.95312	0.96875	1	0.95312	0.96875	0.96875	0.95312	0.95588	0.90625	0.95312	0.96875
1	1	1	1	1	1	0.60185	1	1	1	1	1	1	1	1	1	1	1	1	1	1	0.35385	1	1	0.43077	1	1	1	1	1	1	1	1	0.26154	1	1	1	1	1	1	1	1	1	1	1	1	1	1	1	1
1	0.86788	1	1	1	1	1	1	0.89119	0.90691	1	1	0.99223	0.99482	1	1	0.99482	1	0.40769	1	1	1	0.99223	1	1	0.81606	0.99482	1	1	0.99482	1	0.99482	1	1	0.99482	1	1	0.99482	1	1	1	1	1	1	1	0.99482	0.99482	0.97668	1	1
0.95833	0.96078	0.95745	0.99398	0.97531	0.96774	0.94444	0.97183	0.95238	0.99734	0.9697	0.96825	1	1	0.96774	0.96364	1	0.99705	0.99692	0.99701	0.99697	1	0.98077	0.99585	1	0.97183	1	0.99673	0.96774	1	0.97561	1	0.97222	1	0.80882	0.96491	0.96104	0.85714	0.9589	0.94643	0.96667	1	0.96296	0.96667	0.95918	1	1	1	0.96	0.96552
1	1	1	0.89759	1	0.17742	1	1	1	1	1	1	0.98985	0.99091	0.17742	0.072727	1	1	1	1	1	1	1	1	1	1	1	1	1	0.96078	1	0.96226	1	1	1	0.10526	1	1	1	0.089286	1	1	0.055556	1	0.039216	1	1	1	0.019608	1
1	1	1	1	1	1	1	1	1	1	1	0.12698	0.98985	0.99091	1	1	1	1	1	1	1	1	0.97436	1	1	1	1	1	0.1129	0.96364	1	0.96364	1	1	1	1	1	1	1	1	0.083333	1	1	0.083333	1	1	1	1	1	0.051724
1	0.89286	1	0.99398	0.96296	0.96774	1	0.95775	0.92857	0.99335	0.95455	0.96825	0.98477	0.99091	0.96774	0.96429	0.95522	1	0.99231	0.98954	0.98788	1	1	0.98548	1	0.92958	0.95522	1	0.96774	0.96429	1	0.96429	0.95833	1	0.97059	0.94737	0.96104	0.95714	0.9589	0.96429	0.95	1	0.94643	0.96667	0.96429	0.95161	0.95588	0.89286	0.96429	0.96552
0.95833	0.96078	0.95745	0.99598	0.96296	0.96774	0.96296	0.95775	0.95745	0.99601	0.95455	0.96825	1	1	0.96774	0.96364	1	0.99558	0.99692	0.99552	0.99697	1	0.98077	0.99585	1	0.97183	1	0.99673	0.96774	1	0.97561	1	0.95833	1	0.82353	0.94737	0.96104	0.85714	0.9589	0.96429	0.96667	1	0.96296	0.96667	0.95918	1	1	1	0.96	0.96552
1	1	1	1	1	1	1	1	1	1	1	0.19048	0.98985	0.99091	1	1	1	1	1	1	1	1	0.97436	1	1	1	1	1	0.17742	0.96078	1	0.96226	1	1	1	1	1	1	1	1	0.15	1	1	0.15	1	1	1	1	1	0.12069
1	1	1	0.89759	1	0.17742	1	1	1	1	1	1	0.98985	0.99091	0.17742	0.072727	1	1	1	1	1	1	1	1	1	1	1	1	1	0.96078	1	0.96226	1	1	1	0.10526	1	1	1	0.089286	1	1	0.055556	1	0.039216	1	1	1	0.019608	1
1	1	1	1	0.2716	1	1	0.16901	1	1	0.10606	1	0.98985	0.99091	1	1	1	1	1	1	1	1	0.85256	1	1	1	1	1	1	0.9661	1	0.9661	0.18056	1	1	1	0.23377	1	0.19178	1	1	1	1	1	1	1	1	1	1	1
0.98033	0.98361	0.98361	1	1	1	1	1	0.98361	0.99202	1	1	1	1	1	1	1	0.99115	0.99077	1	1	1	1	1	1	0.98361	1	0.98856	1	1	0.98033	1	1	1	1	1	1	1	1	1	1	1	1	1	1	1	1	0.89836	1	1
0.12727	1	0.14545	1	1	1	1	1	1	1	1	1	0.98985	0.98636	1	1	0.97015	0.91888	1	1	1	1	0.98718	1	1	1	0.97015	0.91013	1	0.96364	0.32927	0.96364	1	1	0.97059	1	1	0.97143	1	1	1	1	1	1	1	0.96774	0.97059	0.92727	1	1
0.91071	0.875	1	0.99398	0.96296	0.95161	1	0.95775	0.89286	0.98936	0.95455	0.96825	0.98985	0.98636	0.95161	0.96429	0.95522	0.99705	0.98615	0.99103	0.99242	1	1	0.98963	1	0.91549	0.97015	1	0.96774	0.96429	0.96341	0.96429	0.95833	1	0.95588	0.94737	0.96104	0.95714	0.9589	0.96429	0.96667	1	0.96429	0.96667	0.96429	0.95161	0.97059	0.875	0.96429	0.96552
1	1	1	1	1	1	1	1	1	1	1	1	0.99452	0.99178	1	1	0.99452	1	1	0.8849	0.86364	1	0.99178	0.8029	1	1	0.99452	1	1	0.99452	1	0.99452	1	1	0.99452	1	1	0.99452	1	1	1	1	1	1	1	0.99452	0.99452	1	1	1
1	0.33766	1	1	1	1	1	1	0.45455	0.90957	1	1	0.98985	0.98636	1	1	0.97403	1	0.88308	1	1	1	0.98077	1	1	0.077922	0.97403	1	1	0.97403	1	0.97403	1	1	0.97403	1	1	0.97403	1	1	1	1	1	1	1	0.97403	0.97403	0.87013	1	1
1	0.21538	1	1	1	1	1	1	0.35385	0.91622	1	1	0.98985	0.99091	1	1	0.97015	1	0.9	1	1	1	0.98077	1	1	0.12676	0.97015	1	1	0.96923	1	0.96923	1	1	0.97059	1	1	0.97143	1	1	1	1	1	1	1	0.96923	0.97059	0.84615	1	1
0.95833	0.96078	0.95745	0.99598	0.97531	0.96774	0.96296	0.97183	0.95238	0.99601	0.9697	0.96825	1	1	0.96774	0.96364	1	0.99705	0.99538	0.99701	0.99697	1	0.98077	0.99585	1	0.97183	1	0.99673	0.96774	1	0.97561	1	0.97222	1	0.82353	0.96491	0.96104	0.85714	0.9589	0.96429	0.96667	1	0.96296	0.96667	0.95918	1	1	1	0.96	0.96552
1	1	1	1	1	1	1	1	1	1	1	0.20635	0.98985	0.99091	1	1	1	1	1	1	1	1	0.98077	1	1	1	1	1	0.19355	0.96	1	0.96226	1	1	1	1	1	1	1	1	0.16667	1	1	0.16667	1	1	1	1	1	0.13793
1	1	1	0.8996	1	0.19355	1	1	1	1	1	1	0.98985	0.99091	0.19355	0.090909	1	1	1	1	1	1	0.94231	1	1	1	1	1	1	0.96	1	0.96226	1	1	1	0.12281	1	1	1	0.10714	1	1	0.074074	1	0.04	1	1	1	0.02	1
0.99622	0.99748	0.99748	1	1	1	1	1	0.99748	0.99622	1	0.97856	1	1	1	1	0.99496	0.99622	0.99748	0.99748	0.99748	1	0.91425	0.99748	1	0.99748	0.99622	0.99622	0.97856	1	0.99622	1	1	1	0.99622	1	1	0.99496	1	1	0.98108	1	1	0.9773	1	0.99496	0.99622	1	1	0.97604
1	1	1	1	0.24691	1	1	0.14085	1	1	0.075758	1	0.98477	0.99091	1	1	1	1	1	1	1	1	0.87821	1	1	1	1	1	1	0.96721	1	0.96721	0.15278	1	1	1	0.20779	1	0.16438	1	1	1	1	1	1	1	1	1	1	1
0.97015	0.97015	0.97015	1	1	1	0.89815	1	0.97015	0.99734	1	1	0.98985	0.99091	1	1	1	0.99558	0.99692	0.99701	0.99697	1	0.98077	0.99585	1	0.97183	1	0.9951	1	0.97015	0.97561	0.97015	1	1	0.073529	1	1	0.11429	1	1	1	1	1	1	1	1	1	1	1	1
1	1	1	1	1	1	0.77647	1	1	1	1	1	1	1	1	1	1	1	1	1	1	0.84314	1	1	0.82353	1	1	1	1	1	1	1	1	0.83529	0.98431	1	1	1	1	1	1	1	1	1	1	1	1	1	1	1
1	1	1	1	1	1	1	1	1	1	1	0.19048	0.98985	0.99091	1	1	1	1	1	1	1	1	0.98077	1	1	1	1	1	0.17742	0.96078	1	0.96226	1	1	1	1	1	1	1	1	0.15	1	1	0.15	1	1	1	1	1	0.12069
1	1	1	1	1	1	1	1	1	1	1	1	1	1	1	1	1	1	1	1	1	1	1	1	1	1	1	1	1	1	1	1	1	1	1	1	1	1	1	1	1	0.21875	1	1	1	1	1	1	1	1
0.99719	0.99719	0.99719	1	1	1	0.99158	1	0.99719	0.99734	1	1	0.99579	0.99719	1	1	1	0.99579	0.99719	0.99719	0.99719	1	0.99579	0.99719	1	0.99719	1	0.99719	1	0.99579	0.99719	0.99719	1	1	0.91164	1	1	0.91024	1	1	1	1	1	1	1	1	1	1	1	1
1	1	1	1	1	1	1	1	1	1	1	1	0.98477	0.99091	1	1	0.97368	1	1	0.89387	0.88485	1	0.98077	0.84647	1	1	0.97368	1	1	0.96053	1	0.97368	1	1	0.97368	1	1	0.97368	1	1	1	1	1	1	1	0.97368	0.97368	1	1	1
0.9661	0.9661	0.9661	1	1	1	0.96296	1	0.9661	0.99734	1	1	0.98477	0.99091	1	1	1	0.99705	0.99692	0.99701	0.99697	1	0.98077	0.99585	1	0.97183	1	0.99673	1	0.9661	0.97561	0.9661	1	1	0.17647	1	1	0.2	1	1	1	1	1	1	1	1	1	1	1	1
1	1	1	1	1	1	1	1	1	1	1	1	0.98477	0.99091	1	1	0.97015	1	1	0.9133	0.91212	1	0.98077	0.87967	1	1	0.97015	1	1	0.94828	1	0.96552	1	1	0.97059	1	1	0.97143	1	1	1	1	1	1	1	0.96774	0.97059	1	1	1
1	1	1	1	1	1	1	1	1	1	1	1	0.99492	0.99091	1	1	1	1	1	1	1	1	1	1	1	1	1	1	1	0.95745	1	1	1	1	1	1	1	1	1	1	1	0.15625	1	1	1	1	1	1	1	1
1	1	1	0.90361	1	0.22581	1	1	1	1	1	1	0.98985	0.99091	0.22581	0.12727	1	1	1	1	1	1	0.90385	1	1	1	1	1	1	0.95833	1	0.96226	1	1	1	0.15789	1	1	1	0.14286	1	1	0.11111	1	0.020408	1	1	1	0.04	1
0.97333	0.97333	0.97333	1	1	1	0.93519	1	0.97333	0.99734	1	1	0.98477	0.99091	1	1	1	0.99558	0.99692	0.99701	0.99697	1	0.98077	0.99585	0.97333	0.97333	1	0.99673	1	0.96	0.97561	0.97333	1	1	0.093333	1	1	0.066667	1	1	1	1	1	1	1	1	1	1	1	1
1	1	1	1	1	1	1	1	1	1	1	0.20635	0.98985	0.99091	1	1	1	1	1	1	1	1	0.98077	1	1	1	1	1	0.19355	0.96	1	0.96226	1	1	1	1	1	1	1	1	0.16667	1	1	0.16667	1	1	1	1	1	0.13793
1	1	1	1	1	1	1	1	1	1	1	0.15873	0.98985	0.99091	1	1	1	1	1	1	1	1	0.98077	1	1	1	1	1	0.14516	0.96226	1	0.96226	1	1	1	1	1	1	1	1	0.11667	1	1	0.11667	1	1	1	1	1	0.086207
1	0.15	1	1	1	1	1	1	0.3	0.92154	1	1	0.98477	0.99091	1	1	0.97015	1	0.90923	1	1	1	0.98718	1	1	0.19718	0.97015	1	1	0.96667	1	0.96667	1	1	0.97059	1	1	0.97143	1	1	1	1	1	1	1	0.96774	0.97059	0.81667	1	1
1	1	1	1	0.32099	1	1	0.22535	1	1	0.16667	1	0.98985	0.99091	1	1	1	1	1	1	1	1	0.85897	1	1	1	1	1	1	0.96364	1	0.96364	0.23611	1	1	1	0.28571	1	0.24658	1	1	1	1	1	1	1	1	1	1	1
1	1	1	1	1	1	1	1	1	1	1	0.12698	0.98985	0.99091	1	1	1	1	1	1	1	1	0.98077	1	1	1	1	1	0.12903	0.96491	1	0.96491	1	1	1	1	1	1	1	1	0.066667	1	1	0.05	1	1	1	1	1	0.034483
0.99696	0.99696	0.99696	1	1	1	0.98936	1	0.99696	0.99734	1	1	0.99544	0.99544	1	1	0.90729	0.99705	0.99696	0.99701	0.99697	1	0.99544	0.99696	1	0.99696	0.91489	0.99696	1	0.99696	0.99696	0.99696	1	1	1	1	1	0.99392	1	1	1	1	1	1	1	0.91185	0.90881	1	1	1
1	1	1	1	1	1	1	1	1	1	1	0.19048	0.98985	0.99091	1	1	1	1	1	1	1	1	0.98077	1	1	1	1	1	0.17742	0.96078	1	0.96226	1	1	1	1	1	1	1	1	0.15	1	1	0.15	1	1	1	1	1	0.12069
1	1	1	1	1	1	0.67593	1	1	1	1	1	1	1	1	1	1	1	1	1	1	0.58491	1	1	0.62264	1	1	1	1	1	1	1	1	0.53774	1	1	1	1	1	1	1	1	1	1	1	1	1	1	1	1
1	1	1	1	1	1	1	1	1	1	1	1	0.98477	0.99091	1	1	0.97015	1	1	0.9148	0.91364	1	0.98718	0.88174	1	1	0.97015	1	1	0.96491	1	0.96491	1	1	0.97059	1	1	0.97143	1	1	1	1	1	1	1	0.96774	0.97059	1	1	1
1	1	1	1	1	1	0.75	1	1	1	1	1	1	1	1	1	1	1	1	1	1	0.57609	1	1	0.51087	1	1	1	1	1	1	1	1	0.53261	0.95652	1	1	1	1	1	1	1	1	1	1	1	1	1	1	1
1	0.13559	1	1	1	1	1	1	0.28814	0.92154	1	1	0.98985	0.98636	1	1	0.97015	1	0.90923	1	1	1	0.98077	1	1	0.21127	0.97015	1	1	0.94915	1	0.9661	1	1	0.97059	1	1	0.97143	1	1	1	1	1	1	1	0.96774	0.97059	0.83051	1	1
1	1	1	1	1	1	1	1	1	1	1	0.14286	0.98985	0.99091	1	1	1	1	1	1	1	1	0.98077	1	1	1	1	1	0.12903	0.96296	1	0.96296	1	1	1	1	1	1	1	1	0.1	1	1	0.1	1	1	1	1	1	0.068966
0.97436	0.97436	0.97436	1	1	1	1	1	0.97436	0.99734	1	1	0.98477	0.98636	1	1	0.14103	0.99705	0.99692	0.99701	0.99697	1	0.98077	0.99585	1	0.97436	0.14103	0.9951	1	0.96154	0.97561	0.97436	1	1	1	1	1	1	1	1	1	1	1	1	1	0.20513	0.14103	1	1	1
0.21311	1	0.22951	1	1	1	1	1	1	1	1	1	0.98985	0.98636	1	1	0.97015	0.91003	1	1	1	1	0.98077	1	1	1	0.97015	0.90033	1	0.96721	0.2561	0.96721	1	1	0.97059	1	1	0.97143	1	1	1	1	1	1	1	0.96774	0.97059	0.93443	1	1
1	1	1	1	1	1	1	1	1	1	1	1	0.98667	0.98667	1	1	0.99111	1	1	0.9417	0.95	1	0.98667	0.92946	1	1	0.99111	1	1	0.99111	1	0.99111	1	1	0.99111	1	1	0.99111	1	1	1	1	1	1	1	0.99111	0.99111	1	1	1
1	0.074074	1	1	1	1	1	1	0.22222	0.92819	1	1	0.98477	0.99091	1	1	0.95522	1	0.91846	1	1	1	0.97436	1	1	0.26761	0.97015	1	1	0.96296	1	0.96296	1	1	0.97059	1	1	0.97143	1	1	1	1	1	1	1	0.96774	0.97059	0.85185	1	1
0.89583	0.84314	0.91489	1	1	1	1	1	0.83333	0.98936	1	1	1	1	1	1	1	0.9941	0.98769	1	1	1	1	1	1	0.90141	1	0.99183	1	1	0.93902	1	1	1	1	1	1	1	1	1	1	1	1	1	1	1	1	0.22222	1	1
0.97143	0.97143	0.97143	1	1	1	0.9537	1	0.97143	0.99734	1	1	0.98985	0.99091	1	1	1	0.99705	0.99692	0.99701	0.99697	1	0.98077	0.99585	0.97143	0.97183	1	0.99673	1	0.97143	0.97561	0.97143	1	1	0.028571	1	1	0.17143	1	1	1	1	1	1	1	1	1	1	1	1
1	1	1	1	1	1	0.86111	1	1	1	1	1	1	1	1	1	1	1	1	1	1	0.090909	1	1	0.088889	1	1	1	1	1	1	1	1	0.2449	0.95588	1	1	1	1	1	1	1	1	1	1	1	1	1	1	1
0.22581	1	0.24194	1	1	1	1	1	1	1	1	1	0.98477	0.98636	1	1	0.97015	0.90855	1	1	1	1	0.98077	1	1	1	0.97015	0.89869	1	0.95161	0.2439	0.95161	1	1	0.97059	1	1	0.97143	1	1	1	1	1	1	1	0.96774	0.97059	0.93548	1	1
1	1	1	0.8996	1	0.20968	1	1	1	1	1	1	0.98985	0.99091	0.19355	0.10714	1	1	1	1	1	1	0.92308	1	1	1	1	1	1	0.96429	1	0.96429	1	1	1	0.10526	1	1	1	0.089286	1	1	0.10714	1	0.125	1	1	1	0.10714	1
1	0.13559	1	1	1	1	1	1	0.28814	0.92154	1	1	0.98477	0.99091	1	1	0.97015	1	0.90923	1	1	1	0.98077	1	1	0.21127	0.97015	1	1	0.9661	1	0.9661	1	1	0.97059	1	1	0.97143	1	1	1	1	1	1	1	0.96774	0.97059	0.83051	1	1
1	0.19608	1	1	1	1	1	1	0.02381	0.94548	1	1	0.98985	0.99091	1	1	0.97015	1	0.93692	1	1	1	0.98718	1	1	0.42254	0.97015	1	1	0.95745	1	0.96226	1	1	0.97059	1	1	0.97143	1	1	1	1	1	1	1	0.96774	0.97059	0.80488	1	1
1	1	1	1	1	1	1	1	1	1	1	1	0.98985	0.99091	1	1	1	1	1	1	1	1	1	1	1	1	1	1	1	0.93617	1	1	1	1	1	1	1	1	1	1	1	0.1875	1	1	1	1	1	1	1	1
0.083333	1	0.042553	1	1	1	1	1	1	1	1	1	0.98985	0.99091	1	1	0.97015	0.93363	1	1	1	1	0.98718	1	1	1	0.97015	0.92647	1	0.95745	0.45122	0.96226	1	1	0.97059	1	1	0.97143	1	1	1	1	1	1	1	0.96774	0.97059	0.93333	1	1
1	1	1	1	1	1	0.85185	1	1	1	1	1	1	1	1	1	1	1	1	1	1	0.13636	1	1	0.15556	1	1	1	1	1	1	1	1	0.28571	0.95588	1	1	1	1	1	1	1	1	1	1	1	1	1	1	1
0.97059	0.97059	0.97059	1	1	1	0.94444	1	0.97059	0.99734	1	1	0.98985	0.99091	1	1	1	0.99705	0.99692	0.99701	0.99697	1	0.98077	0.99585	0.95588	0.97183	1	0.9951	1	0.97059	0.97561	0.97059	1	1	0.073529	1	1	0.085714	1	1	1	1	1	1	1	1	1	1	1	1
0.083333	1	0.042553	1	1	1	1	1	1	1	1	1	0.98477	0.99091	1	1	0.97015	0.93363	1	1	1	1	0.98718	1	1	1	0.97015	0.92647	1	0.95745	0.45122	0.96226	1	1	0.97059	1	1	0.97143	1	1	1	1	1	1	1	0.96774	0.97059	0.93333	1	1
0.97143	0.97143	0.97143	1	1	1	0.9537	1	0.97143	0.99734	1	1	0.98985	0.99091	1	1	1	0.99705	0.99692	0.99701	0.99697	1	0.98077	0.99585	0.97143	0.97183	1	0.9951	1	0.97143	0.97561	0.97143	1	1	0.028571	1	1	0.2	1	1	1	1	1	1	1	1	1	1	1	1
1	1	1	0.18876	1	0.84729	1	1	1	1	1	1	0.99261	0.99261	0.84729	0.86453	1	1	1	1	1	1	1	1	1	1	1	1	1	0.99261	1	0.99261	1	1	1	0.85961	1	1	1	0.86207	1	1	0.867	1	0.87931	1	1	1	0.87685	1
1	1	1	1	1	1	1	1	1	1	1	0.83657	0.99446	0.99446	1	1	1	1	1	1	1	1	0.99169	1	1	1	1	1	0.83934	0.99446	1	0.99446	1	1	1	1	1	1	1	1	0.84765	1	1	0.85042	1	1	1	1	1	0.85319
1	1	1	1	1	1	0.80556	1	1	1	1	1	1	1	1	1	1	1	1	1	1	0	1	1	0.13333	1	1	1	1	1	1	1	1	0.10204	1	1	1	1	1	1	1	1	1	1	1	1	1	1	1	1
1	1	1	1	0.72727	1	1	0.76094	1	1	0.77778	1	0.9899	0.9899	1	1	1	1	1	1	1	1	0.86869	1	1	1	1	1	1	0.9899	1	0.9899	0.75758	1	1	1	0.75084	1	0.75421	1	1	1	1	1	1	1	1	1	1	1
0.16667	1	0.14894	1	1	1	1	1	1	1	1	1	0.98985	0.99091	1	1	0.97015	0.941	1	1	1	1	0.98718	1	1	1	0.97015	0.93464	1	0.95745	0.5122	0.96226	1	1	0.97059	1	1	0.97143	1	1	1	1	1	1	1	0.96774	0.97059	0.925	1	1
1	1	1	0.8494	1	0.225	1	1	1	1	1	1	0.98477	0.99091	0.225	0.3125	1	1	1	1	1	1	0.91667	1	1	1	1	1	1	0.9625	1	0.9625	1	1	1	0.2875	1	1	1	0.3	1	1	0.325	1	0.3875	1	1	1	0.375	1
0.93324	1	0.93463	1	1	1	1	1	1	1	1	1	0.99583	0.99583	1	1	0.99722	0.13491	1	1	1	1	0.99583	1	1	1	0.99722	0.88178	1	0.99583	0.89569	0.99583	1	1	0.99722	1	1	0.99583	1	1	1	1	1	1	1	0.99722	0.99583	0.99444	1	1
1	0.92163	1	1	1	1	1	1	0.93417	0.89495	1	1	0.99687	0.99687	1	1	0.99687	1	0.88462	1	1	1	0.9953	1	1	0.89812	0.99687	1	1	0.99687	1	0.99687	1	1	0.99687	1	1	0.99687	1	1	1	1	1	1	1	0.99687	0.99687	0.98746	1	1
1	1	1	1	0.44444	1	1	0.3662	1	1	0.31818	1	0.98985	0.99091	1	1	1	1	1	1	1	1	0.95513	1	1	1	1	1	1	0.95745	1	0.96226	0.375	1	1	1	0.41558	1	0.38356	1	1	1	1	1	1	1	1	1	1	1
0.9257	1	0.92724	1	1	1	1	1	1	1	1	1	0.99536	0.99536	1	1	0.9969	0.85103	1	1	1	1	0.99536	1	1	1	0.9969	0.45046	1	0.99536	0.87307	0.99536	1	1	0.9969	1	1	0.99536	1	1	1	1	1	1	1	0.9969	0.9969	0.99381	1	1
0.99134	0.99134	0.99134	0.99398	0.98701	0.98701	0.97835	0.98701	0.99134	0.99734	0.98701	0.99134	1	1	0.98701	0.99134	1	0.99558	0.99692	0.99552	0.99545	1	0.98268	0.99585	1	0.99134	1	0.9951	0.98701	1	0.98701	1	0.98701	1	0.94372	0.98701	0.98701	0.95671	0.98701	0.98701	0.98701	1	0.98701	0.98701	0.98701	1	1	1	0.99134	0.99134
1	0.98723	1	0.99398	0.98723	0.98723	1	0.98723	0.99149	0.99734	0.98723	0.98723	0.98723	0.99149	0.98723	0.98723	0.98723	1	0.99692	0.98356	0.98485	1	1	0.98133	1	0.98723	0.98723	1	0.98723	0.99149	1	0.99149	0.98723	1	0.98723	0.98723	0.98723	0.98723	0.98723	0.98723	0.98723	1	0.99149	0.98723	0.99149	0.98723	0.98723	0.98298	0.98723	0.98723
1	1	1	1	1	1	1	1	1	1	1	1	0.9951	0.9951	1	1	0.99673	1	1	0.085202	0.88333	1	0.9951	0.89379	1	1	0.99673	1	1	0.99673	1	0.99673	1	1	0.99673	1	1	0.9951	1	1	1	1	1	1	1	0.99673	0.99673	1	1	1
1	1	1	1	1	1	0.80556	1	1	1	1	1	1	1	1	1	1	1	1	1	1	0.23077	1	1	0.36538	1	1	1	1	1	1	1	1	0.076923	1	1	1	1	1	1	1	1	1	1	1	1	1	1	1	1
1	1	1	1	1	1	0.75	1	1	1	1	1	1	1	1	1	1	1	1	1	1	0.25424	1	1	0.25424	1	1	1	1	1	1	1	1	0.16949	0.97059	1	1	1	1	1	1	1	1	1	1	1	1	1	1	1
1	0.90925	1	1	1	1	1	1	0.92527	0.90027	1	1	0.99466	0.99466	1	1	0.99644	1	0.82308	1	1	1	0.99466	1	1	0.87367	0.99644	1	1	0.99644	1	0.99466	1	1	0.99644	1	1	0.99644	1	1	1	1	1	1	1	0.99644	0.99644	0.98221	1	1
0.34247	1	0.35616	1	1	1	1	1	1	1	1	1	0.98477	0.98636	1	1	0.9726	0.89233	1	1	1	1	0.98077	1	1	1	0.9726	0.88235	1	0.9589	0.12195	0.9726	1	1	0.9726	1	1	0.9726	1	1	1	1	1	1	1	0.9726	0.9726	0.94521	1	1
1	0.34615	1	1	1	1	1	1	0.46154	0.90691	1	1	0.98477	0.98636	1	1	0.97436	1	0.88923	1	1	1	0.98077	1	1	0.12821	0.97436	1	1	0.96154	1	0.97436	1	1	0.97436	1	1	0.96154	1	1	1	1	1	1	1	0.97436	0.97436	0.87179	1	1
1	1	1	1	1	1	1	1	1	1	1	1	0.98477	0.98636	1	1	0.97778	1	1	0.87892	0.87273	1	0.98077	0.83195	1	1	0.97778	1	1	0.96667	1	0.96667	1	1	0.97778	1	1	0.97778	1	1	1	1	1	1	1	0.97778	0.97778	1	1	1
1	1	1	1	1	1	1	1	1	1	1	0.095238	0.98985	0.99091	1	1	1	1	1	1	1	1	0.97436	1	1	1	1	1	0.080645	0.94737	1	0.96491	1	1	1	1	1	1	1	1	0.066667	1	1	0.066667	1	1	1	1	1	0.068966
1	1	1	1	1	1	0.76852	1	1	1	1	1	1	1	1	1	1	1	1	1	1	0.21429	1	1	0.21429	1	1	1	1	1	1	1	1	0.125	0.98529	1	1	1	1	1	1	1	1	1	1	1	1	1	1	1
1	1	1	1	1	1	0.8254	1	1	1	1	1	1	1	1	1	1	1	1	1	1	0.71429	1	1	0.69048	1	1	1	1	1	1	1	1	0.6746	0.99206	1	1	1	1	1	1	1	1	1	1	1	1	1	1	1
1	1	1	1	1	1	1	1	1	1	1	0.42857	0.99492	0.99091	1	1	1	1	1	1	1	1	0.98718	1	1	1	1	1	0.41935	0.95745	1	0.96226	1	1	1	1	1	1	1	1	0.4	1	1	0.4	1	1	1	1	1	0.37931
1	1	1	1	0.58025	1	1	0.52113	1	1	0.48485	1	0.98985	0.99091	1	1	1	1	1	1	1	1	0.94231	1	1	1	1	1	1	0.95745	1	0.96226	0.52778	1	1	1	0.55844	1	0.53425	1	1	1	1	1	1	1	1	1	1	1
1	1	1	1	1	1	1	1	1	1	1	1	1	1	1	1	1	1	1	1	1	1	1	1	1	1	1	1	1	0.97872	1	1	1	1	1	1	1	1	1	1	1	0.15625	1	1	1	1	1	1	1	1
1	1	1	0.91165	1	0.29032	1	1	1	1	1	1	0.98985	0.99091	0.29032	0.2	1	1	1	1	1	1	0.87179	1	1	1	1	1	1	0.95745	1	0.96226	1	1	1	0.22807	1	1	1	0.21429	1	1	0.18519	1	0.10204	1	1	1	0.12	1
1	0.26087	1	1	1	1	1	1	0.3913	0.91489	1	1	0.98477	0.98636	1	1	0.97101	1	0.90154	1	1	1	0.98077	1	1	0.14085	0.97101	1	1	0.95652	1	0.97101	1	1	0.97101	1	1	0.97143	1	1	1	1	1	1	1	0.97101	0.97101	0.82609	1	1
1	1	1	0.93373	1	0.75806	1	1	1	1	1	1	0.98985	0.99091	0.46774	0.4	1	1	1	1	1	1	0.90385	1	1	1	1	1	1	0.95745	1	0.98113	1	1	1	0.42105	0.98701	1	0.86301	0.41071	1	1	0.42593	1	0.34694	1	1	1	0.34	1
1	1	1	0.91165	1	0.29032	1	1	1	1	1	1	0.98985	0.99091	0.29032	0.2	1	1	1	1	1	1	0.89103	1	1	1	1	1	1	0.95745	1	0.96226	1	1	1	0.22807	1	1	1	0.21429	1	1	0.18519	1	0.10204	1	1	1	0.12	1
1	1	1	1	0.64198	1	1	0.60563	1	1	0.56061	1	0.98985	0.99545	1	1	1	1	1	1	1	1	0.89744	1	1	1	1	1	1	0.97872	1	0.98113	0.59722	1	1	0.96491	0.62338	1	0.60274	1	1	1	1	1	1	1	1	1	1	1
0.31429	1	0.32857	1	1	1	1	1	1	1	1	1	0.98477	0.98636	1	1	0.97143	0.89676	1	1	1	1	0.98077	1	1	1	0.97143	0.88725	1	0.95714	0.15854	0.97143	1	1	0.97143	1	1	0.97143	1	1	1	1	1	1	1	0.97143	0.97143	0.94286	1	1
1	1	1	1	1	1	0.59259	1	1	1	1	1	1	1	1	1	1	1	1	1	1	0.65686	1	1	0.58824	1	1	1	1	1	1	1	1	0.60784	0.94118	1	1	0.9902	1	1	1	1	1	1	1	1	1	1	1	1
1	1	1	0.99398	0.95349	0.96512	1	0.96512	1	1	0.96512	0.96512	0.98477	0.98636	0.96512	0.96512	0.96512	1	1	0.97758	0.97879	1	0.96154	0.97095	1	1	0.97674	1	0.96512	0.96512	1	0.97674	0.95349	1	0.96512	0.96512	0.95349	0.96512	0.96512	0.97674	0.96512	1	0.97674	0.96512	0.96512	0.96512	0.97674	1	0.96512	0.96512
0.96721	0.96721	0.96721	0.99398	0.96296	0.95161	0.92593	0.95775	0.96721	0.99734	0.95455	0.96825	1	1	0.95161	0.96721	1	0.99558	0.99692	0.99552	0.99545	1	0.97436	0.99378	1	0.97183	1	0.9951	0.96774	1	0.97561	1	0.95833	1	0.76471	0.95082	0.96104	0.81429	0.9589	0.95082	0.95082	1	0.95082	0.95082	0.95082	1	1	1	0.96721	0.96721
0.95833	0.96078	0.95745	0.99398	0.96296	0.96774	0.96296	0.95775	0.95745	0.99734	0.95455	0.95238	1	1	0.95161	0.94545	1	0.99558	0.99692	0.99552	0.99545	1	0.97436	0.99585	1	0.97183	1	0.9951	0.95161	1	0.96341	1	0.95833	1	0.86765	0.96491	0.96104	1	0.9589	0.94643	0.95	1	0.96296	0.96667	0.95918	1	1	1	0.94	0.96552
1	0.89189	1	0.99398	0.96296	0.95946	1	0.95946	0.93243	0.99069	0.95946	0.95946	0.98477	0.99091	0.95946	0.95946	0.95946	1	0.98923	0.98954	0.98939	1	1	0.98755	1	0.91892	0.97297	1	0.95946	0.97297	1	0.97297	0.95946	1	0.95946	0.95946	0.96104	0.95946	0.95946	0.97297	0.95946	1	0.97297	0.95946	0.95946	0.95946	0.97297	0.90541	0.95946	0.95946
1	1	1	1	1	1	1	1	1	1	1	1	0.99219	0.99479	1	1	0.99479	1	1	0.86996	0.83788	1	0.99219	0.8195	1	1	0.99479	1	1	0.99219	1	0.99479	1	1	0.99479	1	1	0.99219	1	1	1	1	1	1	1	0.99479	0.99479	1	1	1
0.25	1	0.26562	1	1	1	1	1	1	1	1	1	0.98985	0.99091	1	1	0.97015	0.9056	1	1	1	1	0.98077	1	1	1	0.97015	0.89542	1	0.96875	0.21951	0.96875	1	1	0.97059	1	1	0.97143	1	1	1	1	1	1	1	0.96875	0.97059	0.9375	1	1
0.96078	0.96078	0.96078	0.99598	0.96296	0.96774	0.96296	0.97183	0.96078	0.99734	0.9697	0.95238	1	1	0.96774	0.94545	1	0.99558	0.99692	0.99552	0.99545	0.98039	0.98077	0.99585	0.90196	0.97183	1	0.99673	0.95161	1	0.97561	1	0.95833	1	0.77941	0.96491	0.96104	1	0.9589	0.94643	0.95	1	0.96296	0.96667	0.96078	1	1	1	0.94118	0.96552
0.2381	1	0.25397	1	1	1	1	1	1	1	1	1	0.98985	0.99091	1	1	0.97015	0.90708	1	1	1	1	0.98077	1	1	1	0.97015	0.89706	1	0.96825	0.23171	0.96825	1	1	0.97059	1	1	0.97143	1	1	1	1	1	1	1	0.96825	0.97059	0.95238	1	1
1	0.88571	1	0.99398	0.96296	0.95714	1	0.95775	0.91429	0.98936	0.97143	0.95714	0.98477	0.99091	0.95714	0.95714	0.95714	1	0.98769	0.99253	0.99091	1	1	0.98963	1	0.91549	0.97143	1	0.97143	0.95714	1	0.97143	0.95833	1	0.97143	0.95714	0.96104	0.95714	0.9589	0.95714	0.97143	1	0.95714	0.97143	0.97143	0.95714	0.95714	0.88571	0.97143	0.97143
1	0.13559	1	1	1	1	1	1	0.28814	0.92154	1	1	0.98477	0.98636	1	1	0.97015	1	0.91077	1	1	1	0.98718	1	1	0.21127	0.97015	1	1	0.94915	1	0.94915	1	1	0.97059	1	1	0.97143	1	1	1	1	1	1	1	0.96774	0.97059	0.83051	1	1
1	1	1	1	1	1	1	1	1	1	1	1	0.98477	0.98636	1	1	0.97333	1	1	0.88939	0.88788	1	0.98077	0.85477	1	1	0.97333	1	1	0.96	1	0.97333	1	1	0.97333	1	1	0.97333	1	1	1	1	1	1	1	0.97333	0.97333	1	1	1
1	0.10526	1	1	1	1	1	1	0.26316	0.9242	1	1	0.98477	0.99091	1	1	0.97015	1	0.91231	1	1	1	0.98077	1	1	0.22535	0.97015	1	1	0.96491	1	0.96491	1	1	0.97059	1	1	0.97143	1	1	1	1	1	1	1	0.96774	0.97059	0.84211	1	1
0.22581	1	0.24194	1	1	1	1	1	1	1	1	1	0.98477	0.98636	1	1	0.97015	0.90855	1	1	1	1	0.98077	1	1	1	0.97015	0.89869	1	0.96774	0.2439	0.96774	1	1	0.97059	1	1	0.95714	1	1	1	1	1	1	1	0.96774	0.97059	0.93548	1	1
0.84722	1	0.875	1	1	1	1	1	1	1	1	1	1	1	1	1	1	0.98083	1	1	1	1	1	1	1	1	1	0.98203	1	1	0.86585	1	1	1	1	1	1	1	1	1	1	1	1	1	1	1	1	0.73611	1	1
1	1	1	1	1	1	0.65161	1	1	1	1	1	1	1	1	1	1	1	1	1	1	0.76129	1	1	0.72258	1	1	1	1	1	1	1	1	0.76774	0.96129	1	1	1	1	1	1	1	1	1	1	1	1	1	1	1
1	1	1	1	1	1	0.62992	1	1	1	1	1	1	1	1	1	1	1	1	1	1	0.69291	1	1	0.69291	1	1	1	1	1	1	1	1	0.64567	1	1	1	1	1	1	1	1	1	1	1	1	1	1	1	1
0.18644	1	0.20339	1	1	1	1	1	1	1	1	1	0.98985	0.99091	1	1	0.97015	0.91298	1	1	1	1	0.98718	1	1	1	0.97015	0.90359	1	0.9661	0.28049	0.9661	1	1	0.97059	1	1	0.97143	1	1	1	1	1	1	1	0.96774	0.97059	0.94915	1	1
0.79167	0.98039	0.82979	1	1	1	1	1	0.95238	0.99734	1	1	1	1	1	1	1	0.98525	0.99538	1	1	1	1	1	1	0.97183	1	0.98693	1	1	0.89024	1	1	1	1	1	1	1	1	1	1	1	1	1	1	1	1	0.55556	1	1
0.99709	0.99709	0.99709	1	1	1	0.99564	1	0.99709	0.99734	1	1	0.99709	0.99564	1	1	1	0.99709	0.99709	0.99709	0.99709	0.99855	0.99564	0.99709	0.99564	0.99709	1	0.99709	1	0.99709	0.99709	0.99709	1	1	0.91134	1	1	0.91715	1	1	1	1	1	1	1	1	1	1	1	1
1	1	1	0.91566	1	0.3871	1	1	1	1	1	1	0.98985	0.99091	0.32258	0.25455	1	1	1	1	1	1	0.89744	1	1	1	1	1	1	0.95745	1	0.96226	1	1	1	0.26316	1	1	1	0.28571	1	1	0.22222	1	0.16327	1	1	1	0.16	1
1	1	1	1	1	1	1	1	1	1	1	1	1	1	1	1	1	1	1	1	1	1	1	1	1	1	1	1	1	1	1	1	1	1	1	1	1	1	1	1	1	0.09375	1	1	1	1	1	1	1	1
1	0.074074	1	1	1	1	1	1	0.22222	0.92819	1	1	0.98477	0.99091	1	1	0.97015	1	0.91692	1	1	1	0.98718	1	1	0.25352	0.97015	1	1	0.96296	1	0.96296	1	1	0.97059	1	1	0.97143	1	1	1	1	1	1	1	0.96774	0.97059	0.87037	1	1
0.99705	0.99705	0.99705	1	1	1	1	1	0.99705	0.99734	1	1	0.99557	0.99557	1	1	0.91728	0.99705	0.99705	0.99705	0.99705	1	0.99557	0.99705	1	0.99705	0.93353	0.99705	1	0.99705	0.99705	0.99705	1	1	1	1	1	1	1	1	1	1	1	1	1	0.92762	0.92467	1	1	1
1	1	1	1	1	1	1	1	1	1	1	0.47619	0.99492	0.99545	1	1	1	1	1	1	1	1	0.98718	1	1	1	1	1	0.46774	0.95745	1	0.98113	1	1	1	1	1	1	1	1	0.45	1	1	0.45	1	1	1	1	1	0.43103
1	1	1	0.9257	1	0.40323	1	1	1	1	1	1	0.98985	0.99091	0.40323	0.32727	1	1	1	1	1	1	0.96795	1	1	1	1	1	1	0.97872	1	0.96226	1	1	1	0.35088	1	1	1	0.33929	1	1	0.31481	1	0.2449	1	1	1	0.26	1
1	1	1	0.9257	1	0.40323	1	1	1	1	1	1	0.98985	0.99091	0.40323	0.32727	1	1	1	1	1	1	0.90385	1	1	1	1	1	1	0.97872	1	0.96226	1	1	1	0.35088	1	1	1	0.33929	1	1	0.31481	1	0.2449	1	1	1	0.26	1
1	1	1	1	1	1	1	1	1	1	1	1	0.98477	0.98636	1	1	0.97015	1	1	0.90135	0.9	1	0.98077	0.86929	1	1	0.97015	1	1	0.9697	1	0.9697	1	1	0.97059	1	1	0.97143	1	1	1	1	1	1	1	0.9697	0.97059	1	1	1
1	1	1	1	1	1	1	1	1	1	1	1	0.98477	0.99091	1	1	0.97059	1	1	0.89836	0.89697	1	0.98077	0.86307	1	1	0.97059	1	1	0.97059	1	0.97059	1	1	0.97059	1	1	0.97143	1	1	1	1	1	1	1	0.97059	0.97059	1	1	1
0.875	0.88235	0.89362	1	1	1	1	1	0.85714	0.99202	1	1	1	1	1	1	1	0.99115	0.98923	1	1	1	1	1	1	0.91549	1	0.99183	1	1	0.92683	1	1	1	1	1	1	1	1	1	1	1	1	1	1	1	1	0.13889	1	1
1	1	1	1	1	1	0.4537	1	1	1	1	1	1	1	1	1	1	1	1	1	1	0.53684	1	1	0.52632	1	1	1	1	1	1	1	1	0.48421	0.97895	1	1	1	1	1	1	1	1	1	1	1	1	1	1	1
0.97183	0.97183	0.97183	1	1	1	0.96296	1	0.97183	0.99734	1	1	0.98985	0.99091	1	1	1	0.99705	0.99692	0.99701	0.99697	1	0.98077	0.99585	0.95775	0.97183	1	0.99673	1	0.97183	0.97561	0.97183	1	1	0.056338	1	1	0.12676	1	1	1	1	1	1	1	1	1	1	1	1
1	1	1	0.92169	1	0.37097	1	1	1	1	1	1	0.98985	0.99091	0.37097	0.29091	1	1	1	1	1	1	0.99359	1	1	1	1	1	1	0.95745	1	0.96226	1	1	1	0.31579	1	1	1	0.30357	1	1	0.27778	1	0.20408	1	1	1	0.22	1
1	1	1	1	0.55556	1	1	0.49296	1	1	0.45455	1	0.98985	0.99091	1	1	1	1	1	1	1	1	0.95513	1	1	1	1	1	1	0.95745	1	0.98113	0.5	1	1	1	0.53247	1	0.50685	1	1	1	1	1	1	1	1	1	1	1
0.96825	0.96825	0.96825	1	1	1	0.9537	1	0.96825	0.99734	1	1	0.98477	0.99091	1	1	1	0.99705	0.99692	0.99701	0.99697	0.95238	0.98077	0.99585	0.90476	0.97183	1	0.99673	1	0.96825	0.97561	0.96825	1	1	0.10294	1	1	0.25714	1	1	1	1	1	1	1	1	1	1	1	1
1	1	1	0.91365	1	0.30645	1	1	1	1	1	1	0.98985	0.99091	0.30645	0.21818	1	1	1	1	1	1	0.96154	1	1	1	1	1	1	0.95745	1	0.96226	1	1	1	0.24561	1	1	1	0.23214	1	1	0.2037	1	0.12245	1	1	1	0.14	1
1	1	1	1	1	1	1	1	1	1	1	0.39683	0.98985	0.99091	1	1	1	1	1	1	1	1	0.98077	1	1	1	1	1	0.3871	0.97872	1	0.96226	1	1	1	1	1	1	1	1	0.36667	1	1	0.36667	1	1	1	1	1	0.34483
1	1	1	1	0.50617	1	1	0.43662	1	1	0.39394	1	0.98985	0.99091	1	1	1	1	1	1	1	1	0.92308	1	1	1	1	1	1	0.95745	1	0.96226	0.44444	1	1	1	0.48052	1	0.45205	1	1	1	1	1	1	1	1	1	1	1
0.31429	1	0.32857	1	1	1	1	1	1	1	1	1	0.98477	0.98636	1	1	0.97143	0.89676	1	1	1	1	0.98077	1	1	1	0.97143	0.88889	1	0.95714	0.17073	0.97143	1	1	0.97143	1	1	0.95714	1	1	1	1	1	1	1	0.97143	0.97143	0.94286	1	1
0.97101	0.97101	0.97101	1	1	1	0.99074	1	0.97101	0.99734	1	1	0.98477	0.98636	1	1	0.24638	0.99705	0.99692	0.99701	0.99697	1	0.98077	0.99585	1	0.97183	0.33333	0.99673	1	0.97101	0.97561	0.97101	1	1	1	1	1	1	1	1	1	1	1	1	1	0.28986	0.33333	1	1	1
1	1	1	0.90562	1	0.24194	1	1	1	1	1	1	0.98985	0.99091	0.22581	0.12727	1	1	1	1	1	1	0.97436	1	1	1	1	1	1	0.95833	1	0.96226	1	1	1	0.15789	1	1	1	0.14286	1	1	0.11111	1	0.020408	1	1	1	0.04	1
1	1	1	0.90361	1	0.24194	1	1	1	1	1	1	0.98985	0.99091	0.22581	0.12727	1	1	1	1	1	1	1	1	1	1	1	1	1	0.95833	1	0.96226	1	1	1	0.15789	1	1	1	0.14286	1	1	0.11111	1	0.020408	1	1	1	0.04	1
1	1	1	1	1	1	1	1	1	1	1	0.39683	0.98985	0.99091	1	1	1	1	1	1	1	1	0.98077	1	1	1	1	1	0.3871	0.95745	1	0.96226	1	1	1	1	1	1	1	1	0.36667	1	1	0.36667	1	1	1	1	1	0.34483
1	1	1	0.90161	1	0.22581	1	1	1	1	1	1	0.98985	0.99091	0.19355	0.10909	1	1	1	1	1	1	0.98718	1	1	1	1	1	1	0.96078	1	0.96226	1	1	1	0.10526	1	1	1	0.089286	1	1	0.074074	1	0.058824	1	1	1	0.039216	1
0.96552	0.96552	0.96552	1	1	1	0.92593	1	0.96552	0.99734	1	1	0.98985	0.99091	1	1	1	0.99558	0.99692	0.99701	0.99697	1	0.98077	0.99585	1	0.97183	1	0.99673	1	0.96552	0.97561	0.96552	1	1	0.14706	1	1	0.17143	1	1	1	1	1	1	1	1	1	1	1	1
0.31429	1	0.32857	1	1	1	1	1	1	1	1	1	0.98477	0.98636	1	1	0.97143	0.89676	1	1	1	1	0.98077	1	1	1	0.97143	0.88889	1	0.95714	0.17073	0.95714	1	1	0.97143	1	1	0.95714	1	1	1	1	1	1	1	0.97143	0.97143	0.94286	1	1
1	1	1	0.90161	1	0.22581	1	1	1	1	1	1	0.98985	0.99091	0.19355	0.10909	1	1	1	1	1	1	0.95513	1	1	1	1	1	1	0.96078	1	0.96226	1	1	1	0.10526	1	1	1	0.089286	1	1	0.074074	1	0.058824	1	1	1	0.039216	1
1	1	1	1	0.30864	1	1	0.21127	1	1	0.15152	1	0.98985	0.99091	1	1	1	1	1	1	1	1	0.83974	1	1	1	1	1	1	0.96429	1	0.96429	0.22222	1	1	1	0.27273	1	0.23288	1	1	1	1	1	1	1	1	1	1	1
0.9697	0.9697	0.9697	1	1	1	1	1	0.9697	0.99734	1	1	0.98477	0.98636	1	1	0.10448	0.99558	0.99692	0.99701	0.99697	1	0.98077	0.99585	1	0.97183	0.10448	0.99673	1	0.9697	0.97561	0.9697	1	1	1	1	1	1	1	1	1	1	1	1	1	0.060606	0.19118	1	1	1
1	1	1	1	1	1	1	1	1	1	1	1	0.99492	0.99091	1	1	1	1	1	1	1	1	1	1	1	1	1	1	1	0.93617	1	1	1	1	1	1	1	1	1	1	1	0.125	1	1	1	1	1	1	1	1
1	0.092593	1	1	1	1	1	1	0.22222	0.92819	1	1	0.98477	0.99091	1	1	0.97015	1	0.91692	1	1	1	0.98718	1	1	0.23944	0.97015	1	1	0.96296	1	0.96296	1	1	0.97059	1	1	0.97143	1	1	1	1	1	1	1	0.96774	0.97059	0.85185	1	1
1	1	1	1	1	1	1	1	1	1	1	1	1	1	1	1	1	1	1	1	1	1	1	1	1	1	1	1	1	1	1	1	1	1	1	1	1	1	1	1	1	0.17647	1	1	1	1	1	1	1	1
1	1	1	0.92369	1	0.3871	1	1	1	1	1	1	0.99492	0.99545	0.3871	0.30909	1	1	1	1	1	1	1	1	1	1	1	1	1	0.97872	1	0.96226	1	1	1	0.33333	1	1	1	0.32143	1	1	0.2963	1	0.22449	1	1	1	0.24	1
1	1	1	1	1	1	1	1	1	1	1	0.50794	0.98985	0.99091	1	1	1	1	1	1	1	1	0.98718	1	1	1	1	1	0.5	0.95745	1	0.98113	1	1	1	1	1	1	1	1	0.48333	1	1	0.48333	1	1	1	1	1	0.46552
0.97059	0.97059	0.97059	1	1	1	0.96296	1	0.97059	0.99734	1	1	0.98477	0.98636	1	1	0.11765	0.99558	0.99692	0.99701	0.99697	1	0.98077	0.99585	1	0.97183	0.058824	0.9951	1	0.97059	0.97561	0.95588	1	1	1	1	1	1	1	1	1	1	1	1	1	0.10294	0.029412	1	1	1
0.96825	0.96825	0.96825	1	1	1	0.91667	1	0.96825	0.99734	1	1	0.98985	0.99091	1	1	1	0.99558	0.99692	0.99701	0.99697	1	0.98077	0.99585	0.96825	0.97183	1	0.99673	1	0.96825	0.97561	0.96825	1	1	0.17647	1	1	0.2	1	1	1	1	1	1	1	1	1	1	1	1
1	1	1	0.90763	1	0.25806	1	1	1	1	1	1	0.98985	0.99091	0.25806	0.16364	1	1	1	1	1	1	0.99359	1	1	1	1	1	1	0.95745	1	0.96226	1	1	1	0.19298	1	1	1	0.17857	1	1	0.14815	1	0.061224	1	1	1	0.08	1
1	0.13559	1	1	1	1	1	1	0.28814	0.92154	1	1	0.98477	0.98636	1	1	0.97015	1	0.91077	1	1	1	0.98718	1	1	0.21127	0.97015	1	1	0.94915	1	0.94915	1	1	0.97059	1	1	0.97143	1	1	1	1	1	1	1	0.96774	0.97059	0.84746	1	1
1	1	1	1	1	1	1	1	1	1	1	0.19048	0.98985	0.99091	1	1	1	1	1	1	1	1	0.98077	1	1	1	1	1	0.17742	0.96078	1	0.96226	1	1	1	1	1	1	1	1	0.15	1	1	0.15	1	1	1	1	1	0.12069
1	1	1	0.90562	1	0.24194	1	1	1	1	1	1	0.98985	0.99091	0.24194	0.14545	1	1	1	1	1	1	0.91026	1	1	1	1	1	1	0.95745	1	0.96226	1	1	1	0.17544	1	1	1	0.16071	1	1	0.12963	1	0.040816	1	1	1	0.06	1
1	1	1	1	0.2963	1	1	0.21127	1	1	0.15152	1	0.98985	0.99091	1	1	1	1	1	1	1	1	0.78846	1	1	1	1	1	1	0.96491	1	0.96491	0.22222	1	1	1	0.25974	1	0.21918	1	1	1	1	1	1	1	1	1	1	1
1	1	1	0.10912	1	0.88909	1	1	1	1	1	1	0.99642	0.99642	0.88909	0.90161	1	1	1	1	1	1	0.99821	1	1	1	1	1	1	0.99463	1	0.99642	1	1	1	0.89803	1	1	1	0.89982	1	1	0.9034	1	0.91234	1	1	1	0.91055	1
0.97015	0.97015	0.97015	1	1	1	0.90741	1	0.97015	0.99734	1	1	0.98985	0.99091	1	1	1	0.99558	0.99692	0.99701	0.99697	1	0.98077	0.99585	1	0.97183	1	0.99673	1	0.97015	0.97561	0.97015	1	1	0.33824	1	1	0.085714	1	1	1	1	1	1	1	1	1	1	1	1
1	1	1	1	1	1	1	1	1	1	1	0.1	0.98985	0.98636	1	1	1	1	1	1	1	1	0.97436	1	1	1	1	1	0.11429	0.95714	1	0.97143	1	1	1	1	1	1	1	1	0.14286	1	1	0.17143	1	1	1	1	1	0.18571
1	1	1	0.85944	1	0.13889	1	1	1	1	1	1	0.98985	0.99091	0.13889	0.23611	1	1	1	1	1	1	0.95513	1	1	1	1	1	1	0.97222	1	0.97222	1	1	1	0.20833	1	1	1	0.22222	1	1	0.25	1	0.31944	1	1	1	0.30556	1
0.31429	1	0.32857	1	1	1	1	1	1	1	1	1	0.98477	0.98636	1	1	0.97143	0.89676	1	1	1	1	0.98077	1	1	1	0.97143	0.89052	1	0.95714	0.18293	0.97143	1	1	0.95714	1	1	0.97143	1	1	1	1	1	1	1	0.97143	0.97143	0.92857	1	1
1	1	1	1	0.87023	1	1	0.87786	1	1	0.88359	1	0.99618	0.99618	1	1	1	1	1	1	1	1	0.97519	1	1	1	1	1	1	0.99427	1	0.99618	0.88168	1	1	1	0.8874	1	0.8874	1	1	1	1	1	1	1	1	1	1	1
1	1	1	1	1	1	1	1	1	1	1	0.015873	0.98985	0.99091	1	1	1	1	1	1	1	1	0.97436	1	1	1	1	1	0.016129	0.96774	1	0.96774	1	1	1	1	1	1	1	1	0.064516	1	1	0.064516	1	1	1	1	1	0.096774
0.97059	0.97059	0.97059	1	1	1	0.91667	1	0.97059	0.99734	1	1	0.98477	0.99091	1	1	1	0.99705	0.99692	0.99701	0.99697	1	0.98077	0.99585	0.94118	0.97183	1	0.99673	1	0.97059	0.97561	0.97059	1	1	0.029412	1	1	0.085714	1	1	1	1	1	1	1	1	1	1	1	1
1	0.11765	1	1	1	1	1	1	0.066667	0.94016	1	1	0.98985	0.99091	1	1	0.97015	1	0.93077	1	1	1	0.98718	1	1	0.3662	0.97015	1	1	0.95745	1	0.96226	1	1	0.97059	1	1	0.97143	1	1	1	1	1	1	1	0.96774	0.97059	0.86667	1	1
1	1	1	0.87349	1	0.11765	1	1	1	1	1	1	0.98985	0.98636	0.088235	0.19118	1	1	1	1	1	1	0.85897	1	1	1	1	1	1	0.95588	1	0.97059	1	1	1	0.16176	1	1	1	0.17647	1	1	0.20588	1	0.27941	1	1	1	0.26471	1
0.96875	0.96875	0.96875	1	1	1	0.92593	1	0.96875	0.99734	1	1	0.98477	0.99091	1	1	1	0.99705	0.99692	0.99701	0.99697	1	0.98077	0.99585	1	0.97183	1	0.99673	1	0.96875	0.97561	0.96875	1	1	0.058824	1	1	0.1	1	1	1	1	1	1	1	1	1	1	1	1
1	0.17647	1	1	1	1	1	1	0.02381	0.94548	1	1	0.98985	0.99091	1	1	0.97015	1	0.93538	1	1	1	0.98718	1	1	0.40845	0.97015	1	1	0.95745	1	0.96226	1	1	0.97059	1	1	0.97143	1	1	1	1	1	1	1	0.96774	0.97059	0.80952	1	1
1	0.15686	1	1	1	1	1	1	0.023256	0.94282	1	1	0.98985	0.99091	1	1	0.97015	1	0.93385	1	1	1	0.98718	1	1	0.39437	0.97015	1	1	0.95745	1	0.96226	1	1	0.97059	1	1	0.97143	1	1	1	1	1	1	1	0.96774	0.97059	0.83721	1	1
1	1	1	1	1	1	1	1	1	1	1	1	0.9797	0.97727	1	1	1	1	1	1	1	1	1	1	1	1	1	1	1	0.92982	1	1	1	1	1	1	1	1	1	1	1	0.70175	1	1	1	1	1	1	1	1
0.96721	0.96721	0.96721	1	1	1	0.98148	1	0.96721	0.99734	1	1	0.98477	0.98636	1	1	0.1791	0.99705	0.99692	0.99701	0.99697	1	0.98077	0.99585	1	0.97183	0.1791	0.9951	1	0.96721	0.97561	0.96721	1	1	1	1	1	1	1	1	1	1	1	1	1	0.12903	0.16176	1	1	1
1	1	1	1	1	1	1	1	1	1	1	1	0.98985	0.99545	1	1	0.97015	1	1	0.95067	0.95	1	0.98718	0.93154	1	1	0.97015	1	1	0.95745	1	0.96226	1	1	0.97059	1	1	0.97143	1	1	1	1	1	1	1	0.96774	0.97059	1	1	1
0.96875	0.96875	0.96875	1	1	1	0.91667	1	0.96875	0.99601	1	1	0.98985	0.99091	1	1	1	0.99558	0.99692	0.99701	0.99697	1	0.98077	0.99585	1	0.97183	1	0.99673	1	0.96875	0.97561	0.96875	1	1	0.058824	1	1	0.085714	1	1	1	1	1	1	1	1	1	1	1	1
1	1	1	1	1	1	0.81481	1	1	1	1	1	1	1	1	1	1	1	1	1	1	0.18182	1	1	0.15556	1	1	1	1	1	1	1	1	0.20408	1	1	1	1	1	1	1	1	1	1	1	1	1	1	1	1
1	0.15686	1	1	1	1	1	1	0.023256	0.94282	1	1	0.98985	0.99091	1	1	0.97015	1	0.93385	1	1	1	0.98718	1	1	0.39437	0.97015	1	1	0.95745	1	0.96226	1	1	0.97059	1	1	0.97143	1	1	1	1	1	1	1	0.96774	0.97059	0.81395	1	1
0.10417	1	0.06383	1	1	1	1	1	1	1	1	1	0.98985	0.99091	1	1	0.97015	0.9351	1	1	1	1	0.98718	1	1	1	0.97015	0.9281	1	0.95745	0.46341	0.96226	1	1	0.97059	1	1	0.97143	1	1	1	1	1	1	1	0.96774	0.97059	0.93182	1	1
1	1	1	1	0.30864	1	1	0.21127	1	1	0.15152	1	0.98985	0.99091	1	1	1	1	1	1	1	1	0.86538	1	1	1	1	1	1	0.94643	1	0.96429	0.22222	1	1	1	0.27273	1	0.23288	1	1	1	1	1	1	1	1	1	1	1
1	1	1	0.89759	1	0.17742	1	1	1	1	1	1	0.98477	0.99091	0.17742	0.072727	1	1	1	1	1	1	0.97436	1	1	1	1	1	1	0.96078	1	0.96226	1	1	1	0.10526	1	1	1	0.089286	1	1	0.055556	1	0.058824	1	1	1	0.039216	1
0.91667	0.37255	1	1	1	1	1	1	0.095238	0.94947	1	1	0.98985	0.99091	1	1	0.97015	0.99558	0.94154	1	1	1	0.98718	1	1	0.50704	0.97015	1	1	0.95745	0.97561	0.96226	1	1	0.97059	1	1	0.97143	1	1	1	1	1	1	1	0.96774	0.97059	0.81579	1	1
0.92453	1	0.9261	1	1	1	1	1	1	1	1	1	0.99528	0.99528	1	1	0.99686	0.072271	1	1	1	1	0.99528	1	1	1	0.99686	0.82704	1	0.99528	0.87107	0.99528	1	1	0.99686	1	1	0.99528	1	1	1	1	1	1	1	0.99686	0.99686	0.99371	1	1
1	1	1	1	0.38272	1	1	0.29577	1	1	0.24242	1	0.98985	0.99091	1	1	1	1	1	1	1	1	0.94872	1	1	1	1	1	1	0.96	1	0.96226	0.30556	1	1	1	0.35065	1	0.31507	1	1	1	1	1	1	1	1	1	1	1
1	1	1	1	1	1	1	1	1	1	1	1	0.99555	0.99555	1	1	0.99703	1	1	0.43175	0.8457	1	0.99555	0.88427	1	1	0.99555	1	1	0.99555	1	0.99555	1	1	0.99703	1	1	0.99555	1	1	1	1	1	1	1	0.99703	0.99703	1	1	1
1	1	1	1	1	1	1	1	1	1	1	0.031746	0.98477	0.99091	1	1	1	1	1	1	1	1	0.98077	1	1	1	1	1	0.016129	0.96721	1	0.96721	1	1	1	1	1	1	1	1	0.065574	1	1	0.065574	1	1	1	1	1	0.081967
0.97101	0.97101	0.97101	1	1	1	0.9537	1	0.97101	0.99734	1	1	0.98477	0.98636	1	1	0.13043	0.99705	0.99692	0.99701	0.99697	1	0.98077	0.99585	1	0.97183	0.11594	0.99673	1	0.95652	0.97561	0.97101	1	1	1	1	1	1	1	1	1	1	1	1	1	0.13043	0.11594	1	1	1
1	0.91943	1	1	1	1	1	1	0.93365	0.90957	1	1	0.99684	0.99684	1	1	0.99684	1	0.026154	1	1	1	0.99526	1	1	0.88784	0.99684	1	1	0.99684	1	0.99684	1	1	0.99684	1	1	0.99684	1	1	1	1	1	1	1	0.99684	0.99684	0.98578	1	1
0.92258	1	0.92419	1	1	1	1	1	1	1	1	1	0.99516	0.99516	1	1	0.99677	0.84808	1	1	1	1	0.99516	1	1	1	0.99677	0.75484	1	0.99516	0.86774	0.99677	1	1	0.99677	1	1	0.99516	1	1	1	1	1	1	1	0.99677	0.99677	0.99355	1	1
1	0.21311	1	1	1	1	1	1	0.31148	0.92553	1	1	0.98985	0.99091	1	1	0.97015	1	0.90615	1	1	1	0.98718	1	1	0.14085	0.97015	1	1	0.96721	1	0.96721	1	1	0.97059	1	1	0.97143	1	1	1	1	1	1	1	0.96774	0.97059	0.86885	1	1
0.97391	0.98261	0.98261	0.99398	0.97391	0.98261	1	0.97391	0.98261	0.99601	0.98261	0.97391	0.71574	0.73182	0.97391	0.98261	0.97391	0.99558	0.99538	0.99552	0.99545	1	1	0.99585	1	0.98261	0.97391	0.9951	0.97391	0.6	0.97391	0.73913	0.97391	1	0.97391	0.98261	0.97391	0.97391	0.97391	0.98261	0.98261	1	0.97391	0.97391	0.98261	0.97391	0.97391	1	0.98261	0.98261
0.92982	0.85965	0.92982	1	1	1	1	1	0.87719	0.98936	1	1	1	1	1	1	1	0.9941	0.98769	1	1	1	1	1	1	0.90141	1	0.99346	1	1	0.95122	1	1	1	1	1	1	1	1	1	1	1	1	1	1	1	1	0.42105	1	1
0.99771	0.99771	0.99771	1	1	1	0.9897	1	0.99771	0.99771	1	1	0.99657	0.99771	1	1	1	0.99771	0.99771	0.99657	0.99771	1	0.99657	0.99771	1	0.99771	1	0.99657	1	0.99771	0.99771	0.99771	1	1	0.92449	1	1	0.92334	1	1	1	1	1	1	1	1	1	1	1	1
1	1	1	1	1	1	1	1	1	1	1	1	0.97462	0.97727	1	1	1	1	1	1	1	1	1	1	1	1	1	1	1	0.95833	1	1	1	1	1	1	1	1	1	1	1	0.83333	1	1	1	1	1	1	1	1
0.97561	0.97561	0.97561	1	1	1	1	1	0.97561	0.99734	1	1	0.98477	0.98636	1	1	0.20732	0.99558	0.99692	0.99701	0.99697	1	0.97436	0.99585	1	0.97561	0.19512	0.9951	1	0.96341	0.96341	0.96341	1	1	1	1	1	1	1	1	1	1	1	1	1	0.2439	0.20732	1	1	1
1	0.89103	1	1	1	1	1	1	0.91026	0.9016	1	1	0.99359	0.99359	1	1	0.99359	1	0.85231	1	1	1	0.99359	1	1	0.84829	0.99573	1	1	0.99359	1	0.99359	1	1	0.99573	1	1	0.99573	1	1	1	1	1	1	1	0.99573	0.99573	0.97863	1	1
0.26154	1	0.27692	1	1	1	1	1	1	1	1	1	0.98477	0.98636	1	1	0.97015	0.90413	1	1	1	1	0.98077	1	1	1	0.97015	0.89379	1	0.95385	0.20732	0.95385	1	1	0.97059	1	1	0.95714	1	1	1	1	1	1	1	0.96923	0.97059	0.93846	1	1
1	1	1	1	0.20988	1	1	0.098592	1	1	0.030303	1	0.98477	0.99091	1	1	1	1	1	1	1	1	0.80128	1	1	1	1	1	1	0.96875	1	0.96875	0.11111	1	1	1	0.16883	1	0.12329	1	1	1	1	1	1	1	1	1	1	1
1	1	1	0.99598	0.98857	0.98857	1	0.98857	1	1	0.98857	0.98857	1	1	0.98857	0.98857	1	1	1	1	1	1	0.98286	1	1	1	1	1	0.98857	1	1	1	0.98857	1	1	0.98857	0.98857	1	0.98857	0.98857	0.98857	1	0.98857	0.98857	0.98857	1	1	1	0.98857	0.98857
0.21311	1	0.22951	1	1	1	1	1	1	1	1	1	0.98477	0.98636	1	1	0.97015	0.91003	1	1	1	1	0.98077	1	1	1	0.97015	0.90359	1	0.95082	0.28049	0.96721	1	1	0.97059	1	1	0.97143	1	1	1	1	1	1	1	0.96774	0.97059	0.91803	1	1
1	1	1	1	1	1	1	1	1	1	1	0.063492	0.98477	0.99091	1	1	1	1	1	1	1	1	0.98077	1	1	1	1	1	0.048387	0.9661	1	0.9661	1	1	1	1	1	1	1	1	0.066667	1	1	0.083333	1	1	1	1	1	0.084746
1	0.92444	1	1	1	1	1	1	0.93778	0.12367	1	1	0.99556	0.99556	1	1	0.99704	1	0.88148	1	1	1	0.99556	1	1	0.8963	0.99704	1	1	0.99556	1	0.99556	1	1	0.99704	1	1	0.99556	1	1	1	1	1	1	1	0.99704	0.99704	0.98667	1	1
[truncated: 1,045 more columns]
