# Supplementary material for: Novel trajectory clustering method based on distance dependent Chinese restaurant process
Source: PeerJ Comput Sci. 2019 Aug 12;5:e206. doi: 10.7717/peerj-cs.206 (PMC7924552; doi:10.7717/peerj-cs.206)
Supplement: Supplemental Information 1 — Programming code [file peerj-cs-05-206-s001.zip › data/Lankershim/MH.csv]

0	9.9772	2.0427	69.299	59.611	70.251	45.794	58.835	8.5088	8.5286	59.343	48.183	53.007	52.851	69.691	69.684	35.416	1.7831	8.7358	18.636	17.765	56.859	41.458	19.443	55.813	9.1491	35.688	2.0551	47.919	53.002	1.8512	51.767	59.661	57.985	35.579	69.145	59.76	36.802	60.37	69.336	49.796	115.11	69.585	48.447	69.514	34.907	36.031	55.2	69.72	47.41
9.9772	0	11.631	59.454	49.734	60.363	51.041	48.954	2.0064	3.0025	49.46	38.316	56.916	56.606	59.817	59.802	37.084	11.233	1.8689	8.8439	7.9199	60.864	39.64	9.3271	59.963	1.4656	36.981	11.753	38.049	56.801	11.104	55.39	49.788	61.903	34.749	59.269	49.883	36.023	50.501	59.465	39.898	110.38	59.712	38.551	59.629	36.289	37.776	61.501	59.841	37.527
2.0427	11.631	0	71.074	61.344	71.973	39.936	60.569	10.171	10.21	61.014	49.795	58.678	58.472	71.428	71.389	39.78	1.8859	11.15	20.845	20.272	50.007	43.963	21.713	48.994	11.079	39.894	2.2729	49.533	58.699	1.5129	57.102	61.357	51.067	38.244	70.839	61.461	39.716	62.045	71.05	51.432	121.39	71.341	50.138	71.247	39.175	40.147	62.394	71.445	49.091
69.299	59.454	71.074	0	9.834	1.3138	141.52	10.67	60.957	62.033	9.9896	21.124	78.61	98.017	0.9592	1.0078	60.587	70.833	61.498	51.278	52.121	154.73	74.859	50.189	154.8	60.428	64.694	71.277	21.4	52.237	70.591	58.998	9.6854	156.57	59.189	1.1743	10.01	57.558	9.0072	0.91408	19.584	26.812	1.3148	21.51	1.6204	62.498	66.9	76.923	0.99664	21.959
59.611	49.734	61.344	9.834	0	10.658	101.05	1.1531	51.235	52.019	0.89747	11.432	70.573	89.869	10.119	10.131	55.122	60.83	51.23	41.269	42.04	109.73	40.417	40.389	109.06	50.538	55.154	61.085	11.704	53.234	60.717	52.333	0.74154	110.66	49.634	9.6424	0.79545	48.004	1.1416	9.7537	9.8767	63.69	9.9895	11.234	9.9931	55.643	57.354	82.658	10.161	12.225
70.251	60.363	71.973	1.3138	10.658	0	110.28	11.448	61.868	62.567	10.908	22.071	80.11	99.53	1.1127	1.1515	63.752	71.464	61.775	51.844	52.59	118.56	49.374	51.012	117.82	61.124	65.918	71.716	22.342	52.715	71.288	57.411	10.632	119.38	60.407	1.4559	10.566	58.818	9.9525	1.5157	20.505	55.944	1.292	21.852	1.3535	64.286	68.121	90.41	1.3185	22.865
45.794	51.041	39.936	141.52	101.05	110.28	0	98.356	49.382	29.269	97.518	86.814	80.71	79.101	107.26	105.39	67.011	20.031	29.86	40.069	38.957	8.0394	59.741	40.535	6.8541	40.215	62.215	19.807	86.42	91.402	32.042	77.018	96.921	8.6061	59.62	104.04	93.375	60.123	95.071	102.88	85.506	154.92	104.09	84.456	102.58	64.024	61.133	88.762	102.53	82.836
58.835	48.954	60.569	10.67	1.1531	11.448	98.356	0	50.453	51.035	0.92623	10.665	70.006	89.279	10.897	10.914	56.028	60.087	50.526	40.311	41.253	106.73	40.239	39.625	106.03	49.748	55.557	60.334	10.931	54.066	59.884	52.582	1.2557	107.59	48.97	10.408	1.2518	47.354	1.8047	10.515	9.1037	66.691	10.754	10.46	10.752	56.545	56.659	84.092	10.937	11.459
8.5088	2.0064	10.171	60.957	51.235	61.868	49.382	50.453	0	0.94685	50.927	39.776	57.448	57.175	61.32	61.302	37.628	9.7316	0.85475	10.354	9.6027	59.159	40.214	11.314	58.258	1.5817	37.61	9.989	39.508	57.369	9.5139	55.927	51.242	60.205	35.405	60.733	51.382	36.736	51.975	60.949	41.388	112.14	61.218	40.048	61.133	36.833	38.326	61.855	61.34	39.032
8.5286	3.0025	10.21	62.033	52.019	62.567	29.269	51.035	0.94685	0	51.23	39.669	92.877	92.176	62.042	61.615	64.097	8.8936	0.86763	10.746	9.8957	36.375	54.577	11.985	34.626	1.6709	64.224	9.5092	39.412	92.692	9.5176	88.948	52.152	34.699	51.058	61.475	52.073	54.021	52.24	61.575	41.328	142.22	62.416	40.298	62.133	63.791	65.172	106.11	61.939	39.146
59.343	49.46	61.014	9.9896	0.89747	10.908	97.518	0.92623	50.927	51.23	0	11.194	70.686	90.001	10.355	10.367	58.017	60.632	50.651	40.851	41.528	105.58	40.554	40.181	104.85	50.302	57.5	60.886	11.47	55.881	60.348	53.954	1	106.38	49.62	9.8552	1.0309	47.988	1.326	10.037	9.602	68.474	10.258	10.983	10.228	58.479	58.117	86.449	10.409	11.938
48.183	38.316	49.795	21.124	11.432	22.071	86.814	10.665	39.776	39.669	11.194	0	61.517	80.587	21.5	21.525	49.347	49.491	39.504	29.716	30.398	95.252	37.844	29.037	94.53	39.164	48.944	49.738	0.88325	55.32	49.207	52.85	11.499	96.137	38.424	21.022	11.779	36.874	12.313	21.276	2.0061	76.457	21.465	1.5518	21.467	49.87	49.666	79.004	21.704	1.4592
53.007	56.916	58.678	78.61	70.573	80.11	80.71	70.006	57.448	92.877	70.686	61.517	0	17.321	79.196	79.504	31.029	96.706	115.37	91.891	108.54	91.006	41.667	130.31	92.097	77.374	32.551	122.68	61.457	1.2229	76.336	8.4242	70.565	93.801	42.623	78.728	70.799	40.307	71.503	78.368	62.888	99.809	79.157	61.884	78.738	32.242	30.563	24.093	79.234	60.772
52.851	56.606	58.472	98.017	89.869	99.53	79.101	89.279	57.175	92.176	90.001	80.587	17.321	0	98.608	98.927	35.957	96.242	114.54	90.538	107.16	88.393	40.745	128.81	89.575	76.823	34.968	122.19	80.579	15.088	76.024	5.1249	89.866	91.633	47.233	98.136	90.107	43.12	90.822	97.781	82.042	118.08	98.579	81.01	98.144	37.404	36.755	23.663	98.645	79.87
69.691	59.817	71.428	0.9592	10.119	1.1127	107.26	10.897	61.32	62.042	10.355	21.5	79.196	98.608	0	1.0204	64.942	70.965	61.343	51.291	52.237	115.15	48.544	50.5	114.35	60.648	65.306	71.208	21.773	53.546	70.826	56.785	10.068	115.88	59.742	1.0557	10.005	58.153	9.38	0.94135	19.945	59.533	1.1434	21.313	1.2536	65.45	67.509	92.178	1.0247	22.315
69.684	59.802	71.389	1.0078	10.131	1.1515	105.39	10.914	61.302	61.615	10.367	21.525	79.504	98.927	1.0204	0	67.659	70.965	61.067	51.184	51.877	112.8	48.705	50.51	112.01	60.642	67.002	71.221	21.785	56.684	70.763	57	10.063	113.5	59.831	1.2295	9.9919	58.263	9.3869	1.1994	19.947	63.692	1.1932	21.295	1.1697	68.096	67.621	95.525	0.79492	22.299
35.416	37.084	39.78	60.587	55.122	63.752	67.011	56.028	37.628	64.097	58.017	49.347	31.029	35.957	64.942	67.659	0	66.475	86.441	65.95	81.8	82.319	42.194	103.62	81.915	54.117	1.714	92.358	49.185	32.992	53.704	32.14	58.166	84.082	13.553	67.432	62.55	12.227	61.096	68.717	53.632	86.473	68.339	53.726	69.852	1.5494	2.3714	31.141	70.361	53.226
1.7831	11.233	1.8859	70.833	60.83	71.464	20.031	60.087	9.7316	8.8936	60.632	49.491	96.706	96.242	70.965	70.965	66.475	0	9.2482	19.607	18.656	27.253	62.126	20.164	25.553	10.268	66.17	0.9009	49.227	96.702	1.1729	93	60.974	25.635	53.869	70.451	61.061	56.921	61.694	70.656	51.078	150.77	71.09	49.678	70.827	65.524	66.297	108.07	71.024	48.695
8.7358	1.8689	11.15	61.498	51.23	61.775	29.86	50.526	0.85475	0.86763	50.651	39.504	115.37	114.54	61.343	61.067	86.441	9.2482	0	10.48	9.3775	37.025	53.462	11.051	35.274	1.039	86.485	10.042	39.242	115.15	9.9109	111.36	51.028	35.318	73.489	60.466	51.469	76.533	51.708	61.44	41.116	158.81	61.196	39.753	61.549	85.845	86.989	128.41	61.644	39.041
18.636	8.8439	20.845	51.278	41.269	51.844	40.069	40.311	10.354	10.746	40.851	29.716	91.891	90.538	51.291	51.184	65.95	19.607	10.48	0	1.3004	47.251	44.232	1.4476	45.507	9.8645	66.186	20.243	29.44	91.646	20.249	87.478	41.393	45.538	53.095	50.722	41.323	55.444	41.874	50.847	31.286	134.36	51.654	29.901	51.393	66.391	67.783	107.39	51.225	28.909
17.765	7.9199	20.272	52.121	42.04	52.59	38.957	41.253	9.6027	9.8957	41.528	30.398	108.54	107.16	52.237	51.877	81.8	18.656	9.3775	1.3004	0	46.023	44.58	1.5999	44.292	8.5927	81.94	19.072	30.133	108.29	19.216	104.1	42.038	44.352	68.793	51.356	42.756	71.44	42.597	52.157	32.008	147.86	52.128	30.634	52.265	81.85	83.21	123.51	52.337	29.662
56.859	60.864	50.007	154.73	109.73	118.56	8.0394	106.73	59.159	36.375	105.58	95.252	91.006	88.393	115.15	112.8	82.319	27.253	37.025	47.251	46.023	0	70.605	47.571	1.5669	46.962	77.451	26.899	94.848	104.78	39.443	90.748	104.91	1.506	71.462	111.36	100.54	73.707	102.56	109.97	93.303	166.65	111.31	92.19	109.49	79.267	76.488	97.788	109.4	90.53
41.458	39.64	43.963	74.859	40.417	49.374	59.741	40.239	40.214	54.577	40.554	37.844	41.667	40.745	48.544	48.705	42.194	62.126	53.462	44.232	44.58	70.605	0	42.043	69.341	43.906	41.664	61.635	37.926	41.346	48.548	35.798	40.442	71.52	40.72	47.793	40.649	40.161	40.795	48.185	38.19	102.8	48.614	37.942	48.162	42.958	42.056	64.704	48.579	37.593
19.443	9.3271	21.713	50.189	40.389	51.012	40.535	39.625	11.314	11.985	40.181	29.037	130.31	128.81	50.5	50.51	103.62	20.164	11.051	1.4476	1.5999	47.571	42.043	0	45.871	10.091	103.7	20.721	28.771	130.13	20.258	125.78	40.502	45.877	90.745	49.988	40.612	93.541	41.215	50.475	30.625	164.8	50.407	29.259	50.355	103.41	104.73	145.24	50.557	28.263
55.813	59.963	48.994	154.8	109.06	117.82	6.8541	106.03	58.258	34.626	104.85	94.53	92.097	89.575	114.35	112.01	81.915	25.553	35.274	45.507	44.292	1.5669	69.341	45.871	0	46.154	76.849	25.201	94.112	103.79	38.564	89.286	104.14	2.3737	70.875	110.54	99.751	73.217	101.75	109.13	92.552	166.22	110.49	91.44	108.66	78.852	75.692	99.111	108.56	89.779
9.1491	1.4656	11.079	60.428	50.538	61.124	40.215	49.748	1.5817	1.6709	50.302	39.164	77.374	76.823	60.648	60.642	54.117	10.268	1.039	9.8645	8.5927	46.962	43.906	10.091	46.154	0	54.099	10.816	38.901	77.22	10.224	74.806	50.642	47.904	47.719	60.128	50.752	49.598	51.365	60.457	40.758	128.02	60.546	39.371	60.51	53.468	54.829	85.449	60.708	38.39
35.688	36.981	39.894	64.694	55.154	65.918	62.215	55.557	37.61	64.224	57.5	48.944	32.551	34.968	65.306	67.002	1.714	66.17	86.485	66.186	81.94	77.451	41.664	103.7	76.849	54.099	0	91.589	48.756	34.159	53.632	33.338	57.542	79.229	13.237	66.705	61.906	11.825	60.42	67.97	53.148	91.661	67.63	53.284	69.082	1.7275	1.7149	32.714	69.605	52.79
2.0551	11.753	2.2729	71.277	61.085	71.716	19.807	60.334	9.989	9.5092	60.886	49.738	122.68	122.19	71.208	71.221	92.358	0.9009	10.042	20.243	19.072	26.899	61.635	20.721	25.201	10.816	91.589	0	49.477	122.65	0.77108	118.94	61.217	25.245	79.709	70.699	61.32	82.719	61.936	71.338	51.33	170.53	71.12	49.955	71.125	91.169	91.275	133.89	71.278	48.974
47.919	38.049	49.533	21.4	11.704	22.342	86.42	10.931	39.508	39.412	11.47	0.88325	61.457	80.579	21.773	21.785	49.185	49.227	39.242	29.44	30.133	94.848	37.926	28.771	94.112	38.901	48.756	49.477	0	55.609	48.953	53.035	11.773	95.703	38.186	21.261	11.959	36.608	12.52	21.482	2.2311	76.988	21.69	1.299	21.674	49.683	49.495	78.904	21.888	1.1292
53.002	56.801	58.699	52.237	53.234	52.715	91.402	54.066	57.369	92.692	55.881	55.32	1.2229	15.088	53.546	56.684	32.992	96.702	115.15	91.646	108.29	104.78	41.346	130.13	103.79	77.22	34.159	122.65	55.609	0	76.325	7.8247	55.42	106.18	33.939	56.583	59.38	32.414	57.101	57.197	58.309	59.592	57.047	60.773	58.562	33.826	32.771	46.121	58.968	60.454
1.8512	11.104	1.5129	70.591	60.717	71.288	32.042	59.884	9.5139	9.5176	60.348	49.207	76.336	76.024	70.826	70.763	53.704	1.1729	9.9109	20.249	19.216	39.443	48.548	20.258	38.564	10.224	53.632	0.77108	48.953	76.325	0	74.013	60.698	40.449	48.673	70.193	60.834	50.601	61.437	70.613	50.827	134.86	70.712	49.457	70.675	52.987	53.775	82.723	70.784	48.478
51.767	55.39	57.102	58.998	52.333	57.411	77.018	52.582	55.927	88.948	53.954	52.85	8.4242	5.1249	56.785	57	32.14	93	111.36	87.478	104.1	90.748	35.798	125.78	89.286	74.806	33.338	118.94	53.035	7.8247	74.013	0	53.107	92.125	35.365	56.438	56.181	33.274	54.168	56.259	55.218	77.835	56.805	57.577	56.503	33.726	32.288	40.117	56.847	57.082
59.661	49.788	61.357	9.6854	0.74154	10.632	96.921	1.2557	51.242	52.152	1	11.499	70.565	89.866	10.068	10.063	58.166	60.974	51.028	41.393	42.038	104.91	40.442	40.502	104.14	50.642	57.542	61.217	11.773	55.42	60.698	53.107	0	105.64	49.612	9.5475	0.82469	47.955	1.1069	9.7287	9.9035	68.505	9.9494	11.272	9.9209	58.598	58.175	86.673	10.126	12.274
57.985	61.903	51.067	156.57	110.66	119.38	8.6061	107.59	60.205	34.699	106.38	96.137	93.801	91.633	115.88	113.5	84.082	25.635	35.318	45.538	44.352	1.506	71.52	45.877	2.3737	47.904	79.229	25.245	95.703	106.18	40.449	92.125	105.64	0	73.302	112.02	101.21	75.546	103.22	110.58	94.091	167.33	111.96	92.987	110.11	81.034	78.285	101.01	110	91.325
35.579	34.749	38.244	59.189	49.634	60.407	59.62	48.97	35.405	51.058	49.62	38.424	42.623	47.233	59.742	59.831	13.553	53.869	73.489	53.095	68.793	71.462	40.72	90.745	70.875	47.719	13.237	79.709	38.186	33.939	48.673	35.365	49.612	73.302	0	59.23	49.794	2.3208	50.535	59.383	40.395	91.691	59.608	40.528	59.42	13.651	13.112	46.586	59.813	39.989
69.145	59.269	70.839	1.1743	9.6424	1.4559	104.04	10.408	60.733	61.475	9.8552	21.022	78.728	98.136	1.0557	1.2295	67.432	70.451	60.466	50.722	51.356	111.36	47.793	49.988	110.54	60.128	66.705	70.699	21.261	56.583	70.193	56.438	9.5475	112.02	59.23	0	9.4199	57.6	8.8236	1.181	19.378	64.642	1.205	20.738	1.1319	67.844	67.243	95.473	1.2688	21.754
59.76	49.883	61.461	10.01	0.79545	10.566	93.375	1.2518	51.382	52.073	1.0309	11.779	70.799	90.107	10.005	9.9919	62.55	61.061	51.469	41.323	42.756	100.54	40.649	40.612	99.751	50.752	61.906	61.32	11.959	59.38	60.834	56.181	0.82469	101.21	49.794	9.4199	0	49.511	1.031	9.6467	10.055	74.832	9.902	11.365	9.8346	62.916	62.603	92.153	10.033	12.403
36.802	36.023	39.716	57.558	48.004	58.818	60.123	47.354	36.736	54.021	47.988	36.874	40.307	43.12	58.153	58.263	12.227	56.921	76.533	55.444	71.44	73.707	40.161	93.541	73.217	49.598	11.825	82.719	36.608	32.414	50.601	33.274	47.955	75.546	2.3208	57.6	49.511	0	48.973	57.785	40.756	89.298	57.994	40.956	57.787	12.489	11.837	45.109	58.233	40.423
60.37	50.501	62.045	9.0072	1.1416	9.9525	95.071	1.8047	51.975	52.24	1.326	12.313	71.503	90.822	9.38	9.3869	61.096	61.694	51.708	41.874	42.597	102.56	40.795	41.215	101.75	51.365	60.42	61.936	12.52	57.101	61.437	54.168	1.1069	103.22	50.535	8.8236	1.031	48.973	0	9.0362	10.627	71.629	9.2845	11.973	9.2222	61.488	61.072	90.189	9.4261	13.006
69.336	59.465	71.05	0.91408	9.7537	1.5157	102.88	10.515	60.949	61.575	10.037	21.276	78.368	97.781	0.94135	1.1994	68.717	70.656	61.44	50.847	52.157	109.97	48.185	50.475	109.13	60.457	67.97	71.338	21.482	57.197	70.613	56.259	9.7287	110.58	59.383	1.181	9.6467	57.785	9.0362	0	19.581	66.762	1.3934	20.976	1.1844	69.151	68.497	97.027	1.2561	21.977
49.796	39.898	51.432	19.584	9.8767	20.505	85.506	9.1037	41.388	41.328	9.602	2.0061	62.888	82.042	19.945	19.947	53.632	51.078	41.116	31.286	32.008	93.303	38.19	30.625	92.552	40.758	53.148	51.33	2.2311	58.309	50.827	55.218	9.9035	94.091	40.395	19.378	10.055	40.756	10.627	19.581	0	79.575	19.841	1.5784	19.776	54.077	53.94	83.93	19.994	2.6806
115.11	110.38	121.39	26.812	63.69	55.944	154.92	66.691	112.14	142.22	68.474	76.457	99.809	118.08	59.533	63.692	86.473	150.77	158.81	134.36	147.86	166.65	102.8	164.8	166.22	128.02	91.661	170.53	76.988	59.592	134.86	77.835	68.505	167.33	91.691	64.642	74.832	89.298	71.629	66.762	79.575	0	65.423	81.967	67.961	89.155	93.731	93.404	68.353	83.048
69.585	59.712	71.341	1.3148	9.9895	1.292	104.09	10.754	61.218	62.416	10.258	21.465	79.157	98.579	1.1434	1.1932	68.339	71.09	61.196	51.654	52.128	111.31	48.614	50.407	110.49	60.546	67.63	71.12	21.69	57.047	70.712	56.805	9.9494	111.96	59.608	1.205	9.902	57.994	9.2845	1.3934	19.841	65.423	0	21.191	1.0963	68.765	68.151	96.448	1.1064	22.19
48.447	38.551	50.138	21.51	11.234	21.852	84.456	10.46	40.048	40.298	10.983	1.5518	61.884	81.01	21.313	21.295	53.726	49.678	39.753	29.901	30.634	92.19	37.942	29.259	91.44	39.371	53.284	49.955	1.299	60.773	49.457	57.577	11.272	92.987	40.528	20.738	11.365	40.956	11.973	20.976	1.5784	81.967	21.191	0	21.155	54.142	54.136	84.29	21.334	1.4981
69.514	59.629	71.247	1.6204	9.9931	1.3535	102.58	10.752	61.133	62.133	10.228	21.467	78.738	98.144	1.2536	1.1697	69.852	70.827	61.549	51.393	52.265	109.49	48.162	50.355	108.66	60.51	69.082	71.125	21.674	58.562	70.675	56.503	9.9209	110.11	59.42	1.1319	9.8346	57.787	9.2222	1.1844	19.776	67.961	1.0963	21.155	0	70.237	69.654	98.372	1.1333	22.144
34.907	36.289	39.175	62.498	55.643	64.286	64.024	56.545	36.833	63.791	58.479	49.87	32.242	37.404	65.45	68.096	1.5494	65.524	85.845	66.391	81.85	79.267	42.958	103.41	78.852	53.468	1.7275	91.169	49.683	33.826	52.987	33.726	58.598	81.034	13.651	67.844	62.916	12.489	61.488	69.151	54.077	89.155	68.765	54.142	70.237	0	2.4067	31.604	70.754	53.64
36.031	37.776	40.147	66.9	57.354	68.121	61.133	56.659	38.326	65.172	58.117	49.666	30.563	36.755	67.509	67.621	2.3714	66.297	86.989	67.783	83.21	76.488	42.056	104.73	75.692	54.829	1.7149	91.275	49.495	32.771	53.775	32.288	58.175	78.285	13.112	67.243	62.603	11.837	61.072	68.497	53.94	93.731	68.151	54.136	69.654	2.4067	0	33.005	70.168	53.645
55.2	61.501	62.394	76.923	82.658	90.41	88.762	84.092	61.855	106.11	86.449	79.004	24.093	23.663	92.178	95.525	31.141	108.07	128.41	107.39	123.51	97.788	64.704	145.24	99.111	85.449	32.714	133.89	78.904	46.121	82.723	40.117	86.673	101.01	46.586	95.473	92.153	45.109	90.189	97.027	83.93	93.404	96.448	84.29	98.372	31.604	33.005	0	98.931	84.067
69.72	59.841	71.445	0.99664	10.161	1.3185	102.53	10.937	61.34	61.939	10.409	21.704	79.234	98.645	1.0247	0.79492	70.361	71.024	61.644	51.225	52.337	109.4	48.579	50.557	108.56	60.708	69.605	71.278	21.888	58.968	70.784	56.847	10.126	110	59.813	1.2688	10.033	58.233	9.4261	1.2561	19.994	68.353	1.1064	21.334	1.1333	70.754	70.168	98.931	0	22.336
47.41	37.527	49.091	21.959	12.225	22.865	82.836	11.459	39.032	39.146	11.938	1.4592	60.772	79.87	22.315	22.299	53.226	48.695	39.041	28.909	29.662	90.53	37.593	28.263	89.779	38.39	52.79	48.974	1.1292	60.454	48.478	57.082	12.274	91.325	39.989	21.754	12.403	40.423	13.006	21.977	2.6806	83.048	22.19	1.4981	22.144	53.64	53.645	84.067	22.336	0
36.358	35.783	39.308	58.656	49.103	59.907	59.524	48.451	36.448	53.647	49.089	37.962	40.44	43.736	59.243	59.349	11.873	56.611	76.121	55.468	71.266	72.981	40.629	93.25	72.51	49.312	11.505	82.527	37.697	32.402	50.228	33.786	49.06	74.827	2.5665	58.701	50.265	1.3522	50.062	58.876	41.517	90.287	59.085	41.665	58.888	12.117	11.532	44.917	59.325	41.16
79.676	69.784	81.272	10.693	20.002	9.758	108.94	20.711	71.258	71.319	20.211	31.641	95.444	114.38	10.281	10.216	77.424	81.133	71.018	61.128	61.878	115.58	59.763	60.454	114.52	70.696	77.712	81.232	31.784	55.305	80.779	68.992	20.034	115.66	70.974	10.673	19.864	69.918	19.232	10.561	29.865	61.502	10.317	31.125	10.533	78.129	79.624	105.27	10.223	32.339
52.015	60.841	59.216	78.65	85.716	93.964	88.522	86.911	60.986	102.62	89.07	81.004	18.964	26.273	95.472	98.489	33.506	104.9	125	103.88	120.02	98.586	64.581	141.86	99.689	83.579	35.131	130.97	80.859	48.985	79.621	43.138	89.26	101.51	48.809	98.358	94.196	47.117	92.499	99.808	85.608	96.048	99.312	85.801	101.03	33.686	35.82	4.7407	101.56	85.441
69.462	59.58	71.119	2.0695	10.082	1.5347	102.77	10.803	61.072	61.271	10.244	21.399	79.219	98.631	1.3275	1.2944	69.373	70.765	60.795	50.966	51.679	109.78	48.087	50.292	108.93	60.443	68.644	71.013	21.611	57.808	70.506	56.86	9.9226	110.4	59.567	1.1969	9.756	57.973	9.1771	1.4497	19.716	67.044	1.3896	21.086	0.90237	69.788	69.19	97.824	1.142	22.065
36.365	38.189	40.142	71.726	62.163	72.964	52.504	61.517	38.626	62.662	62.147	51.019	31.381	35.243	72.356	72.442	4.4344	64.214	84.628	65.746	80.921	67.663	43.059	102.38	66.864	54.157	3.7003	89.807	50.816	31.121	53.191	31.514	62.102	69.488	11.023	71.76	62.32	9.4755	63.142	71.979	52.656	100.89	72.18	51.324	71.952	4.5201	3.7579	37.919	72.399	50.951
70.152	60.276	71.85	2.0663	10.661	1.2464	101.46	11.407	61.779	62.354	10.868	22.185	79.567	98.975	1.2719	1.2152	71.473	71.472	62.024	51.644	52.695	108.1	48.649	50.987	107.21	61.153	70.602	71.716	22.332	59.422	71.242	57.08	10.551	108.61	60.002	1.6292	10.451	58.373	9.8437	1.2729	20.427	69.714	1.1543	21.777	1.1546	71.827	71.197	100.27	1.0604	22.787
38.316	35.76	39.483	32.08	42.483	51.029	119.84	43.329	36.427	53.577	45.293	36.688	50.467	51.516	52.122	54.812	12.695	55.708	75.79	55.402	71.34	135.7	68.282	93.283	134.92	49.183	12.662	81.057	36.515	48.682	49.711	56.561	45.386	137.41	2.4907	54.545	49.697	1.736	48.229	55.776	40.901	55.343	55.439	41.068	56.914	13.022	13.169	42.968	57.423	40.544
36.377	35.88	39.242	54.65	45.094	55.837	67.992	44.4	36.58	54.327	45.713	37.3	40.34	45.036	55.209	55.304	11.911	56.836	76.758	56.069	71.906	81.191	40.216	93.903	80.691	49.639	11.571	82.369	37.091	33.28	50.218	34.844	45.716	83.037	2.2809	54.86	50.045	1.9004	48.589	56.134	41.442	84.028	55.793	41.581	57.209	12.13	11.551	43.018	57.744	41.1
53.078	50.245	60.298	56.837	43.295	45.155	96.974	43.053	51.877	89.127	44.015	42.478	39.665	55.721	44.12	45.852	34.463	96.509	108.07	83.247	97.475	109.14	45.453	114.85	108.58	71.025	35.757	119.32	42.148	25.686	76.612	29.801	42.933	110.06	41.209	45.115	45.191	39.427	43.583	44.608	44.302	58.332	45.298	45.708	45.941	36.017	37.809	50.368	45.951	45.632
35.63	35.448	38.113	53.512	43.965	54.713	66.097	43.279	36.004	51.91	45.157	36.599	40.893	48.148	54.071	54.608	13.44	53.222	73.586	54.919	70.193	78.62	41.26	91.568	78.272	48.234	13.37	78.477	36.431	32.214	48.284	34.279	45.222	80.474	2.021	54.333	49.594	2.0601	48.089	55.572	40.837	84.444	55.236	41.022	56.717	13.723	13.629	45.188	57.23	40.512
69.914	60.036	71.619	1.032	10.302	1.1722	100.9	11.075	61.539	62.277	10.592	21.979	79.341	98.761	1.0243	1.1174	72.277	71.221	62.264	51.531	52.899	107.39	48.384	50.758	106.53	60.942	71.336	71.878	22.121	61.569	71.102	57.743	10.288	107.89	59.69	1.3204	10.185	59.013	9.5818	1.1245	20.221	71.506	1.0993	21.501	1.1333	72.535	72.004	101.28	1.0826	22.563
58.816	48.931	60.534	10.614	1.3222	11.547	91.189	0.92322	50.451	51.793	1.1972	10.897	69.677	88.98	10.989	10.969	63.944	60.413	50.288	41.022	41.283	98.011	40.262	39.674	97.234	49.807	63.273	60.373	11.053	62.29	59.913	58.827	1.3007	98.659	50.477	10.398	1.3541	50.917	1.8218	10.605	9.1576	78.556	10.864	10.441	10.794	64.228	64.064	94.145	10.982	11.487
1.8103	11.21	1.3297	70.671	60.862	71.463	36.027	60.057	9.6789	9.612	60.456	49.16	68.163	67.906	70.957	70.898	46.851	1.0774	10.475	20.235	19.52	44.666	46.96	21.401	43.717	10.489	46.849	0.94747	48.907	68.162	1.1303	66.192	60.83	45.679	43.367	70.289	60.925	45.08	61.504	70.674	50.823	128.15	70.858	49.588	70.804	46.189	47.055	72.935	70.951	48.613
53.073	49.972	60.218	54.769	43.168	45.081	95.749	43.001	51.699	88.838	43.945	42.427	39.066	55.939	44.144	45.886	29.958	96.228	108.02	83.052	97.392	107.98	44.674	114.84	107.88	70.846	34.225	119.18	42.078	25.503	76.482	29.405	42.915	109.16	40.644	45.201	45.256	38.863	43.606	44.742	44.321	59.907	45.398	45.637	46.09	31.193	36.293	45.094	46.057	45.614
19.583	9.691	21.216	50.082	40.265	50.874	52.852	39.47	11.157	11.145	39.871	28.639	68.655	67.873	50.365	50.312	46.975	20.622	10.809	1.3062	1.8236	60.358	38.07	0.97062	59.554	10.365	46.518	20.943	28.373	68.417	20.506	66.198	40.231	61.238	40.146	49.691	40.341	41.737	40.914	50.105	30.257	112.78	50.27	29.004	50.214	46.724	47.717	79.505	50.367	28.015
51.441	48.18	58.571	56.151	43.525	46.281	94.693	43.19	49.896	86.222	44.127	41.655	37.644	54.445	45.241	46.904	29.76	94.229	104.34	79.432	94.062	106.58	43.193	112.68	106.42	68.636	33.891	115.54	41.281	25.321	74.386	28.878	43.029	107.79	40.675	46.14	45.285	38.855	43.7	45.673	43.485	61.591	46.386	44.777	46.995	30.838	36.001	44.187	46.977	44.674
49.274	49.946	49.293	95.649	56.665	56.15	53.131	54.412	50.067	49.117	53.52	52.323	48.61	47.67	52.812	52.464	47.658	53.872	71.782	48.089	64.624	63.085	31.492	87.173	61.939	55.929	44.303	79.855	51.855	49.795	56.17	43.101	51.308	63.497	35.399	50.864	49.683	35.001	49.218	49.348	50.588	97.914	50.915	52.24	49.927	45.286	44.788	74.629	49.768	51.236
69.194	59.217	70.819	1.9712	10.023	1.9382	99.266	10.723	60.736	60.751	10.099	21.197	79.762	99.158	1.7844	1.6845	72.867	70.405	60.475	50.57	51.351	105.57	48.092	49.942	104.7	60.1	71.99	70.663	21.42	62.723	70.214	58.78	9.7575	106.05	60.057	1.6369	9.4555	59.636	8.9737	2.0547	19.448	73.211	1.9659	20.771	2.0061	73.141	72.702	102.3	1.8293	21.759
47.409	46.241	54.677	62.112	45.728	48.099	91.648	45.182	47.554	82.921	46.02	42.694	34.646	51.581	46.91	48.431	29.934	90.692	101.57	76.604	91.668	103.15	40.656	111.02	102.99	66.29	33.445	112.48	42.313	23.899	70.804	26.854	44.815	104.44	40.604	47.636	46.775	38.703	45.286	47.075	44.419	65.041	47.829	45.762	48.346	31.02	35.679	42.896	48.294	45.416
35.963	36.223	38.975	56.127	46.574	57.355	65.394	46.839	36.781	56.247	48.856	40.371	37.781	44.277	56.7	58.449	9.6557	57.803	78.111	59.151	74.461	79.144	41.423	95.947	78.817	50.416	9.5343	83.199	40.199	32.501	50.327	33.772	48.983	80.996	4.1348	58.225	53.528	3.3423	52	59.564	44.711	85.596	59.161	44.833	60.709	9.8696	9.8308	41.423	61.236	44.372
19.206	9.3426	20.989	50.261	40.473	51.101	53.519	39.691	10.912	11.479	40.209	29.051	65.517	64.714	50.569	50.534	44.489	20.455	10.601	1.5809	1.6814	61.396	37.359	1.4173	60.583	10.192	44.016	20.744	28.78	65.282	20.318	63.101	40.503	62.27	38.228	49.985	40.597	39.744	41.202	50.269	30.616	110.67	50.485	29.263	50.404	44.208	45.246	76.268	50.576	28.26
2.2245	11.813	1.3394	71.248	61.489	72.11	38.285	60.702	10.314	10.228	61.144	49.995	61.819	61.597	71.582	71.538	42.053	1.3605	10.516	20.706	19.568	47.955	44.569	21.005	46.958	10.908	42.14	0.74517	49.738	61.828	1.2028	60.042	61.481	49.007	39.856	70.966	61.6	41.387	62.219	71.247	51.6	124.02	71.49	50.261	71.405	41.463	42.363	65.976	71.585	49.237
36.576	38.781	40.923	43.849	57.149	65.577	108.28	58.143	39.281	66.914	60.2	51.726	43.898	45.292	66.856	69.713	1.7855	68.532	88.909	69.638	84.95	124.81	60.65	106.51	123.69	56.231	2.2909	94.131	51.571	42.214	55.153	48.92	60.32	126.45	15.123	69.499	64.953	13.932	63.368	70.828	56.146	68.873	70.427	56.289	72.02	2.1887	2.0927	28.818	72.533	55.844
35.716	35.371	38.461	62.363	52.812	63.592	58.622	52.151	35.982	52.987	52.799	41.631	40.228	45.741	62.923	63.014	13.049	55.122	75.137	55.683	71.028	70.438	41.21	92.718	69.71	48.754	12.427	80.78	41.379	33.756	49.175	33.979	52.79	72.352	2.37	62.409	52.968	2.633	53.725	62.554	43.25	94.117	62.786	41.861	62.593	12.999	11.993	45.913	62.995	41.207
58.381	62.344	51.472	157.3	111.21	119.93	9.24	108.12	60.646	27.094	106.9	96.678	94.794	94.093	116.4	113.99	84.57	18.562	27.419	37.722	36.557	2.4996	74.746	38.063	3.4488	48.128	79.653	17.6	96.233	106.72	40.658	92.407	106.17	1.7192	74.2	112.52	101.69	76.387	103.71	111.04	94.591	164.34	112.44	93.457	110.58	81.508	78.754	103.48	110.45	91.808
36.803	39.027	41.194	67.148	57.602	68.335	64.352	57.854	39.48	67.157	59.946	51.546	30.337	33.063	67.74	69.467	3.5655	68.829	89.189	69.938	85.236	79.949	43.186	106.79	78.949	56.461	3.015	94.525	51.403	32.638	55.436	31.789	60.115	81.744	15.323	69.285	64.802	14.105	63.222	70.676	56.01	92.43	70.226	56.155	71.837	3.6295	2.8271	30.957	72.381	55.724
58.88	48.965	60.553	10.605	1.3838	11.515	90.914	1.0114	50.467	50.782	1.1582	10.924	70.027	89.332	10.942	10.922	63.775	60.121	50.189	40.323	41.076	97.766	40.536	39.667	96.965	49.817	63.16	60.383	11.061	61.025	59.902	57.435	1.4508	98.422	50.317	10.347	1.4836	50.705	1.8973	10.606	9.1537	78.119	10.877	10.498	10.76	64.15	63.893	93.951	10.932	11.482
1.8161	11.165	1.5234	70.592	60.846	71.461	40.586	60.054	9.6923	9.6163	60.578	49.432	60.299	60.1	70.931	70.907	41.082	0.90093	9.8855	19.981	18.941	50.517	44.311	20.365	49.494	10.286	41.222	1.5911	49.166	60.318	1.1799	58.726	60.915	51.576	39.395	70.387	60.992	40.887	61.619	70.58	51.004	121.89	70.836	49.622	70.761	40.508	41.47	63.733	70.95	48.633
57.879	61.507	50.886	156.6	109.67	118.22	8.0768	106.54	59.84	24.427	105.29	95.16	109.48	108.8	114.63	112.24	84.628	16.523	23.979	35.531	33.304	2.5555	73.881	35.044	3.1133	47.375	79.799	14.69	94.714	109.39	40.115	105.69	104.48	1.591	73.55	110.73	100	75.734	101.97	109.24	93.024	169.45	110.67	91.975	108.8	81.574	78.981	118.86	108.67	90.3
68.502	58.624	70.257	1.7175	8.988	2.0424	98.275	9.7441	60.159	60.587	9.2305	20.645	78.281	97.681	1.5838	1.5762	73.371	69.787	60.056	49.984	50.986	104.42	47.268	49.362	103.57	59.5	72.524	70.069	20.76	63.678	69.618	59.665	8.9058	104.95	59.668	1.1622	8.7866	60.135	8.2132	1.4567	18.846	75.464	1.5373	20.113	1.4375	73.615	73.208	103.05	1.6127	21.156
49.137	39.222	50.788	20.333	10.57	21.206	82.894	9.8047	40.715	40.783	10.261	1.6484	62.856	81.282	20.66	20.633	57.055	50.335	40.442	30.554	31.316	90.107	38.084	29.919	89.356	40.042	56.604	50.621	1.6425	63.407	50.137	59.727	10.592	90.87	43.764	20.056	10.715	44.24	11.288	20.343	1.3125	85.007	20.552	1.3178	20.511	57.445	57.514	88.242	20.684	1.9247
54.4	58.823	47.843	152.49	108.24	117.13	5.867	105.27	57.139	27.458	104.16	93.775	110.33	109.02	113.76	111.52	79.012	18.824	28.229	38.524	37.261	2.4965	69.983	38.905	2.0681	45.903	74.145	18.265	93.331	110.04	38.167	106.09	103.45	2.7509	69.093	110.08	99.29	71.352	101.19	108.7	91.937	173.97	110.05	90.824	108.3	75.983	73.038	118.8	108.2	89.189
55.908	60.425	49.355	153.69	109.94	118.91	7.7246	107.01	58.717	35.461	105.93	95.505	96.555	93.919	115.6	113.35	80.333	26.49	36.166	46.422	45.182	2.4961	69.637	46.796	2.2496	47.182	75.301	26.11	95.098	103.61	39.379	91.318	105.31	2.9718	70.061	111.96	101.12	72.324	103.08	110.59	93.702	169.87	111.91	92.57	110.16	77.263	74.214	103.36	110.07	90.931
48.072	38.167	49.761	21.41	11.636	22.267	81.048	10.858	39.658	39.974	11.31	1.1294	64.163	80.026	21.724	21.691	57.368	49.273	39.396	29.499	30.279	88.076	37.522	28.877	87.321	38.99	56.925	49.57	0.95181	64.879	49.106	60.857	11.649	88.824	44.026	21.103	11.752	44.567	12.336	21.416	1.9625	87.171	21.627	1.1341	21.57	57.732	57.883	88.985	21.744	1.1967
111.05	106.01	117.18	23.23	58.147	49.859	150.47	61.042	107.78	136.56	62.655	71.215	96.426	114.93	53.232	57.106	83.201	145.29	152.36	128.33	141.29	162.07	97.432	157.52	161.55	122.94	88.366	164.21	71.724	56.193	130.06	73.665	62.648	162.66	88.326	58.047	68.556	85.943	65.496	59.985	74	5.6305	58.717	76.353	61.093	85.857	90.429	90.49	61.43	77.464
35.558	35.302	38.348	60.559	51.003	61.794	59.803	50.342	35.902	52.401	50.988	39.838	40.213	45.369	61.122	61.223	12.752	54.92	74.74	54.831	70.295	72.102	40.867	92.198	71.43	48.536	12.216	80.802	39.582	33.525	49.054	33.722	50.987	73.986	1.8735	60.605	51.172	1.989	51.925	60.758	41.761	92.173	60.978	41.949	60.796	12.767	11.971	45.484	61.198	41.429
35.287	31.462	37.026	88.71	74.047	85.163	53.513	73.342	32.151	38.258	73.921	62.545	21.726	20.464	84.182	84.478	32.227	46.521	38.343	37.974	37.845	58.007	10.644	38.926	57.225	33.361	31.629	47.8	62.783	41.114	39.542	28.575	74.122	59.185	37.173	83.465	74.414	34.646	74.774	83.583	64.48	118.11	84.248	63.485	83.692	31.013	33.249	36.079	84.211	61.979
56.333	65.427	63.422	84.621	88.606	96.579	89.75	90.002	65.524	108.07	92.293	84.639	27.329	24.719	98.322	101.57	35.863	109.29	130.12	110.29	126.03	98.572	68.302	147.6	99.873	88.502	37.058	135.08	84.513	52.441	83.938	45.157	92.504	101.92	50.899	101.5	97.883	49.52	96.001	103.07	89.484	100.6	102.49	89.736	104.36	36.179	37.165	5.0989	104.92	89.497
49.695	39.604	48.252	64.288	34.869	40.359	51.032	33.053	40.611	23.317	32.578	28.104	86.71	84.96	39.77	39.418	67.764	32.576	23.032	12.651	14.085	57.773	42.277	12.587	56.1	32.908	68.084	33.04	28.204	86.917	42.506	81.254	31.902	55.99	54.359	39.135	30.336	55.879	30.543	39.372	26.81	122.53	40.084	27.525	39.897	68.16	70.07	108.31	39.733	26.428
50.407	40.453	52.001	19.381	9.5617	20.17	79.664	8.7728	41.935	41.866	9.1651	2.5373	70.813	82.516	19.653	19.601	64.775	51.32	41.519	31.563	32.388	85.688	38.411	30.963	84.934	41.062	64.342	51.649	2.6297	71.387	51.201	66.733	9.5456	86.39	51.333	18.967	9.6498	51.974	10.207	19.392	1.1331	92.833	19.557	2.0827	19.502	65.074	65.422	97.379	19.655	2.9934
52.272	42.173	53.609	17.701	7.931	18.566	83.484	7.1718	43.631	43.386	7.6205	4.5734	65.645	84.772	18.028	17.993	60.999	52.999	43.112	33.216	33.992	90.227	39.65	32.583	89.465	42.71	60.521	53.281	4.8478	64.668	52.813	60.683	7.9726	90.933	47.629	17.397	8.0655	48.12	8.6428	17.694	3.0839	84.905	17.933	4.1724	17.862	61.37	61.446	92.447	18.036	4.9929
49.805	39.823	51.33	20.571	10.615	21.19	73.275	9.7809	41.3	40.983	10.088	1.8954	86.219	85.024	20.737	20.669	77.02	50.076	40.484	30.417	31.325	77.493	38.524	29.831	76.794	40.084	76.81	50.524	2.0903	87.038	50.288	81.106	10.498	78.263	63.566	19.904	10.609	64.451	11.171	20.611	1.146	108.72	20.604	1.5424	20.612	77.305	78.18	112.09	20.692	2.3937
70.49	60.577	72.138	1.9222	10.994	1.0419	103.11	11.752	62.064	62.023	11.183	22.433	80.348	99.773	1.3002	1.2329	72.057	71.713	61.788	51.926	52.661	109.8	49.439	51.279	108.99	61.41	71.311	71.985	22.627	61.029	71.493	57.865	10.88	110.42	60.887	1.6043	10.738	59.325	10.176	1.6043	20.72	69.165	1.5092	22.052	1.5737	72.395	71.919	100.78	1.3765	23.06
35.959	37.928	40.24	63.779	56.489	65.023	64.035	57.445	38.429	65.548	59.452	50.977	30.177	34.994	66.232	69.012	1.572	67.009	87.468	68.562	83.709	79.42	42.678	105.12	78.865	55.158	1.816	92.582	50.803	34.074	54.184	32.822	59.551	81.169	14.72	68.776	64.094	13.374	62.555	70.09	55.316	89.922	69.711	55.44	71.25	1.7967	2.2281	30.866	71.764	54.99
57.122	61.495	50.516	154.86	110.96	119.93	8.8846	108.02	59.794	33.731	106.93	96.504	97.504	95.577	116.6	114.33	81.521	24.768	34.391	44.644	43.408	2.2078	70.956	44.979	2.6388	48.179	76.648	24.345	96.089	104.81	40.448	92.99	106.3	2.4731	71.499	112.93	102.09	73.757	104.06	111.57	94.686	169.32	112.88	93.542	111.13	78.479	75.576	104.87	111.04	91.911
68.745	58.846	70.431	1.3983	9.2775	1.9269	99.845	10.018	60.361	61.175	9.4732	20.776	78.864	98.28	1.4342	1.4382	71.169	70.034	60.087	50.399	50.98	106.39	47.646	49.572	105.52	59.727	70.344	70.29	20.925	60.48	69.826	56.842	9.2103	106.92	59.173	1.1771	9.0103	57.935	8.469	1.4685	19.02	71.551	1.6386	20.288	1.5388	71.503	70.978	100.28	1.5662	21.366
59.035	49.109	60.663	10.473	1.5741	11.384	91.428	1.5523	50.598	50.56	1.4487	11.013	70.422	89.683	10.816	10.82	63.545	60.238	50.311	40.434	41.197	98.331	40.625	39.797	97.531	49.936	62.913	60.504	11.222	61.241	60.037	57.706	1.5359	98.983	50.109	10.218	1.6922	50.505	1.9674	10.493	9.3356	77.405	10.743	10.682	10.669	63.88	63.669	93.655	10.867	11.654
2.0327	11.605	1.2958	71.055	61.262	71.869	36.397	60.46	10.073	9.9404	60.905	49.769	66.357	66.113	71.356	71.304	45.651	1.1711	10.258	20.512	19.32	45.328	46.044	20.77	44.374	10.72	45.695	0.81702	49.508	66.376	0.92333	64.447	61.249	46.362	42.576	70.746	61.381	44.233	61.988	71.061	51.381	127.33	71.265	50.002	71.193	45.009	45.873	71.152	71.352	49.015
117.48	112.95	124	27.326	65.819	58.067	158.82	68.969	114.72	146.1	70.784	78.943	101.46	119.59	61.806	65.994	88.139	154.66	162.3	138.05	151.29	170.44	105.46	167.8	170.01	130.99	93.415	174.05	79.473	62.026	137.8	80.245	70.899	171.19	94.166	67.007	77.372	91.75	74.148	69.195	82.175	2.2434	67.793	84.472	70.395	90.909	95.418	93.754	70.781	85.63
9.1016	1.4076	10.812	60.421	50.649	61.276	45.587	49.864	1.3854	1.1412	50.289	39.128	63.637	63.216	60.742	60.699	42.337	10.306	0.79623	9.936	9.1453	54.272	41.131	10.184	53.403	0.81853	42.281	10.59	38.87	63.511	10.172	61.58	50.626	55.244	38.229	60.101	50.737	39.721	51.337	60.431	40.737	117.11	60.656	39.419	60.569	41.624	43.085	70.131	60.751	38.388
56.771	60.888	49.974	155.05	109.84	118.61	7.6677	106.84	59.189	33.909	105.69	95.37	95.932	93.651	115.2	112.88	82.478	24.916	34.582	44.824	43.595	1.1469	70.379	45.176	1.3475	47.092	77.487	24.509	94.967	104.48	39.516	91.028	105.01	1.789	71.394	111.44	100.66	73.71	102.66	110.04	93.426	168.37	111.38	92.337	109.57	79.439	76.388	103.15	109.48	90.673
9.5185	1.487	11.183	59.992	50.25	60.883	48.544	49.47	1.8155	2.7298	49.965	38.825	59.578	59.187	60.337	60.308	39.307	10.715	1.467	9.4145	8.3691	57.866	40.079	10.196	56.985	1.4346	39.223	11.151	38.558	59.459	10.627	57.816	50.29	58.881	36.269	59.778	50.403	37.631	51.014	59.983	40.415	113.33	60.244	39.048	60.155	38.537	39.996	65.063	60.365	38.052
69.384	59.511	71.108	1.3128	9.8871	1.3716	103.33	10.646	61.005	61.705	10.112	21.331	78.876	98.272	1.0252	1.2685	69.632	70.673	61.159	50.956	51.936	110.34	47.967	50.258	109.53	60.401	68.919	71.219	21.556	59.249	70.584	56.568	9.7878	111	59.25	1.077	9.704	57.627	9.0765	1.1284	19.649	67.47	1.3223	21.02	1.1509	70.008	69.488	98.063	1.5485	22.02
56.777	60.741	49.941	154.25	108.87	117.53	7.1042	105.85	59.062	34.26	104.69	94.452	93.858	91.625	114.08	111.82	83.023	25.213	34.909	45.124	43.93	1.6266	70.339	45.476	1.8643	47.048	77.912	24.826	94.051	104.09	39.615	89.652	103.95	1.4499	71.214	110.35	99.657	73.547	101.6	108.96	92.497	167.14	110.32	91.496	108.52	79.937	76.877	101.07	108.43	89.812
68.96	59.073	70.652	0.99482	9.4506	1.6097	102.09	10.229	60.563	60.902	9.675	20.923	78.833	98.245	1.3149	1.3274	69.89	70.24	60.386	50.448	51.181	108.95	47.882	49.805	108.13	59.933	69.148	70.506	21.12	59.623	70.019	56.575	9.3575	109.58	59.064	0.93736	9.252	57.474	8.6606	1.2793	19.228	68.848	1.2383	20.568	1.2237	70.236	69.734	98.566	1.4457	21.559
20.134	10.334	21.871	49.262	39.549	50.186	59.066	38.772	11.817	12.703	39.309	28.167	56.856	57.974	49.631	49.631	36.671	21.46	12.123	2.1144	3.0616	68.264	36.356	3.9842	67.432	11.24	36.13	21.82	27.899	56.616	21.349	55.093	39.623	69.196	32.022	49.094	39.704	33.324	40.326	49.291	29.734	102.13	49.535	28.367	49.454	36.364	37.299	66.343	49.669	27.366
36.109	37.536	40.237	62.025	54.099	63.28	63.399	55.028	38.077	64.039	57.036	48.548	31.682	36.885	63.805	66.56	1.5227	65.861	86.127	66.658	82.049	78.51	42.104	103.64	78.122	54.342	1.6774	91.518	48.376	33.079	53.809	32.578	57.139	80.3	12.459	66.323	61.611	11.112	60.097	67.615	52.854	89.187	67.242	53.013	68.76	1.9091	2.1682	33.293	69.283	52.533
18.757	8.8715	20.471	50.727	40.955	51.584	54.345	40.173	10.416	10.816	40.62	29.477	63.348	62.636	51.048	51.011	42.526	19.978	10.097	1.7411	1.4641	62.577	37.267	1.3329	61.778	9.7097	42.031	20.257	29.213	63.09	19.813	61.135	40.943	63.496	36.947	50.424	41.06	38.41	41.658	50.721	31.074	109.18	50.957	29.729	50.873	42.191	43.229	73.594	51.061	28.717
56.724	46.849	58.434	15.859	3.7951	14.21	90.178	2.8813	48.353	50.126	3.3961	8.782	67.436	86.694	13.457	13.314	60.434	59.043	50.029	39.362	40.799	97.363	39.139	38.97	96.577	48.205	59.793	59.845	8.9428	59.709	58.342	56.395	3.5562	98.044	46.998	12.721	3.3589	47.382	4.0046	12.785	7.0412	78.02	13.104	8.3378	12.946	60.785	60.528	90.426	13.119	9.3921
60.554	50.679	62.301	9.7051	1.6525	9.955	94.261	2.1734	52.178	53.449	1.8575	12.579	71.166	90.486	9.3475	9.3342	63.179	62.281	52.532	42.689	43.748	101.41	40.792	41.412	100.61	51.541	62.516	62.116	12.757	59.707	61.666	56.531	1.6936	102.07	50.448	8.7574	1.6157	50.135	1.5199	8.9405	10.855	74.508	9.1815	12.198	9.1021	63.536	63.207	92.672	9.3049	13.198
68.174	58.303	69.887	1.6983	8.6065	2.4348	100.64	9.3528	59.802	60.507	8.8846	20.202	77.39	96.795	1.8549	1.9276	69.879	69.472	59.774	49.775	50.605	107.42	47.143	49.022	106.59	59.179	69.153	69.833	20.366	59.947	69.35	56.588	8.6036	108.03	58.283	1.4679	8.4798	56.727	7.8742	1.4988	18.463	70.628	1.7778	19.77	1.8645	70.266	69.734	98.763	1.9546	20.809
48.942	39.002	50.548	21.233	11.255	21.805	70.559	10.412	40.484	40.419	10.677	1.5157	90.055	88.774	21.384	21.272	79.624	49.448	39.906	29.789	30.719	76.892	37.947	29.249	75.148	39.461	79.42	49.897	1.4588	91.01	49.654	84.49	11.156	75.166	66.111	20.535	11.278	67.09	11.792	21.27	1.2982	113.17	21.273	0.93776	21.261	79.825	80.912	115.57	21.325	1.6298
58.847	48.97	60.604	10.883	1.508	11.569	89.808	1.146	50.506	51.07	1.5119	11.017	69.698	89	11.003	10.991	66.073	60.131	50.602	40.337	41.362	96.304	40.109	39.706	95.504	49.84	65.419	60.534	11.137	64.4	59.985	60.468	1.5325	96.937	52.534	10.445	1.5353	53.011	2.019	10.61	9.2316	81.389	10.856	10.493	10.78	66.359	66.236	96.724	10.989	11.523
38.386	43.228	32.964	133.86	93.092	102.33	8.1484	90.36	41.534	24.433	89.456	78.809	77.91	76.268	99.264	97.257	59.987	15.183	25.031	35.255	34.177	16.4	52.51	35.697	15.292	31.483	55.279	15.316	78.42	84.794	24.016	73.47	88.899	17.305	54.912	95.909	85.144	54.604	86.974	94.718	77.367	150.71	95.929	76.251	94.342	56.995	54.574	86.913	94.302	74.638
57.101	61.381	50.27	156.67	110.98	119.85	9.0633	107.94	59.648	29.06	106.72	96.388	99.005	97.937	116.35	113.94	83.012	20.137	29.657	39.893	38.697	3.1644	70.669	40.24	3.5782	47.46	78.17	19.674	95.94	105.88	39.804	95.242	106.03	2.5404	73.359	112.46	101.58	75.343	103.63	111.04	94.37	167.1	112.4	93.172	110.55	80	77.366	107.41	110.44	91.544
34.402	34.44	36.924	57.801	48.25	59.052	58.757	47.595	34.964	50.881	48.237	38.27	40.416	45.781	58.373	58.483	11.997	52.19	72.524	54.698	69.266	71.882	41.525	90.571	71.585	47.299	11.62	77.572	38.075	33.486	47.191	35.065	48.223	73.745	2.4569	57.839	51.171	2.6919	49.696	57.998	42.433	90.283	58.244	42.57	58.337	12.183	11.754	45.193	58.854	42.074
17.291	7.4741	19.018	52.632	42.521	53.159	56.247	41.719	8.9282	10.11	42.232	31.079	57.963	57.36	52.583	52.535	37.87	18.849	9.7587	1.4465	1.2118	65.447	37.023	2.322	64.605	8.5974	37.321	19.694	30.806	57.742	18.685	56.127	42.544	66.418	33.698	51.991	42.545	35.009	43.199	52.156	32.591	105.52	52.4	31.206	52.31	37.354	38.491	66.17	52.511	30.201
1.0403	10.078	2.2469	69.459	59.721	70.342	41.619	58.933	8.5892	8.5101	59.396	48.231	59.519	59.32	69.81	69.777	40.245	1.6985	8.8538	18.889	18.078	51.62	43.48	19.467	50.62	9.3167	40.42	1.8987	47.971	59.516	1.4712	57.938	59.722	52.693	38.687	69.206	59.853	40.15	60.45	69.451	49.854	120.53	69.705	48.513	69.632	39.689	40.743	62.991	69.813	47.493
53.42	62.764	60.696	86.738	87.441	95.63	88.886	88.598	62.907	104.85	90.8	82.756	19.421	17.976	97.102	100.15	35.855	106.98	127.21	106.19	122.31	98.012	65.922	144.12	99.292	85.647	38.253	133.05	82.629	50.15	81.312	43.144	90.965	101.27	51.657	99.995	95.913	50.503	94.208	101.43	87.362	105.21	100.94	87.638	102.65	35.659	37.367	3.9734	103.21	87.265
1.7878	10.939	1.598	70.29	60.566	71.192	41.993	59.784	9.4614	9.3906	60.268	49.117	57.836	57.632	70.649	70.624	39.413	1.9695	9.8378	19.834	18.893	52.281	43.154	20.557	51.264	10.203	39.581	2.082	48.856	57.832	1.4542	56.362	60.597	53.382	38.376	70.088	60.723	39.77	61.322	70.285	50.724	119.92	70.545	49.369	70.467	38.821	39.837	61.062	70.679	48.368
48.139	38.194	47.042	59.744	32.978	37.935	52.651	31.342	39.219	26.869	30.994	26.101	101.24	99.531	37.558	37.309	85.014	35.652	26.249	16.05	17.516	59.084	40.687	15.852	57.424	32.265	85.179	36.288	26.247	101.48	41.828	95.619	30.446	57.204	71.384	36.702	28.973	73.176	29.176	37.653	25.161	132.3	37.505	25.786	37.702	85.552	86.647	124.95	37.782	24.56
8.9316	2.069	10.98	61.121	51.131	61.713	30.274	50.158	0.91848	0.91855	50.43	39.28	90.646	89.916	61.158	60.763	62.513	9.7559	0.88851	9.8793	8.6797	37.438	52.949	10.694	35.709	1.4153	62.641	10.401	39.015	90.441	10.39	86.771	51.254	35.74	49.945	60.587	51.191	52.787	51.466	60.703	40.866	139.9	61.514	39.5	61.249	62.278	63.658	103.76	61.075	38.503
2.4217	11.687	1.1965	71.687	61.64	72.158	19.711	60.748	10.257	9.7846	61.002	49.853	93.668	93.213	71.732	71.325	63.647	0.87651	9.9115	20.436	19.193	27.033	62.273	20.62	25.32	10.663	63.302	0.98228	49.592	93.679	1.3111	90.016	61.814	25.368	51.394	71.095	61.77	54.379	62.046	71.296	51.421	149.13	71.985	50.03	71.715	62.68	63.406	104.68	71.559	49.04
8.5388	2.1421	10.833	61.448	51.427	62.006	29.799	50.613	1.8224	0.96496	51.136	40.003	102.65	101.91	61.577	61.469	74.583	9.3993	0.62261	10.238	9.3138	36.97	52.492	10.637	35.245	0.95952	74.664	10.1	39.735	102.44	9.8101	98.894	51.495	35.308	62.543	60.946	52.033	65.402	52.18	61.451	41.577	148.85	61.543	40.182	61.518	74.058	75.351	114.9	61.604	39.194
1.6047	10.506	2.4667	70.153	60.041	70.595	20.898	59.276	8.8959	8.3176	59.751	48.607	110.47	109.99	70.18	70.087	80.564	0.966	8.8533	19.055	17.793	28.082	60.776	19.934	26.363	9.6098	80.087	1.3684	48.345	110.44	1.3799	106.78	60.084	26.42	68.198	69.564	60.444	71.197	60.806	70.188	50.198	160.45	70.065	48.818	70.33	79.54	79.996	121.74	70.401	47.831
55.754	60.235	49.081	154.39	110.15	119.15	8.4115	107.17	58.505	31.89	106.01	95.613	92.789	91.399	115.75	113.39	80.639	22.837	32.497	42.724	41.537	2.3096	69.457	43.076	2.7278	46.721	75.893	22.446	95.162	104.44	38.932	89.935	105.35	2.1568	71.758	111.95	101.03	73.804	103.06	110.57	93.698	164.93	111.89	92.466	110.09	77.65	75.02	100.68	109.98	90.862
59.228	49.28	60.853	10.23	1.3311	11.172	92.552	1.3204	50.781	50.955	1.1676	11.181	70.492	89.799	10.589	10.58	62.404	60.459	50.507	40.656	41.393	99.704	41.119	39.998	98.908	50.147	61.803	60.711	11.363	59.374	60.219	56.101	1.3625	100.37	49.676	10.018	1.3983	49.36	1.6678	10.258	9.472	75.437	10.512	10.814	10.484	62.811	62.496	92.126	10.637	11.795
2.8707	12.174	1.4427	71.035	61.732	72.371	19.134	60.992	10.671	10.172	61.543	50.416	127.02	126.53	71.885	71.887	97.34	1.6258	10.275	20.91	19.638	26.319	60.544	20.918	24.619	11.226	96.528	0.63274	50.151	126.97	1.261	123.4	61.891	24.673	85.278	71.376	61.995	88.192	62.618	71.583	52.006	173.97	71.798	50.607	71.747	96.133	96.155	137.75	71.954	49.631
1.9949	11.566	1.5483	70.938	61.214	71.854	34.515	60.447	10.047	9.735	60.987	49.837	71.951	71.689	71.328	71.313	50.311	1.1925	10.097	20.24	19.174	42.682	47.77	20.637	41.733	10.588	50.29	0.83489	49.571	71.953	0.96558	69.862	61.318	43.683	46.167	70.792	61.382	47.979	62.017	70.974	51.399	131.35	71.202	50.01	71.135	49.644	50.441	77.2	71.345	49.02
58.406	62.635	51.535	157.67	112.01	120.81	9.9225	108.97	60.9	30.681	107.76	97.46	98.593	97.331	117.33	114.91	84.556	21.745	31.285	41.517	40.309	2.9419	71.949	41.859	3.8116	48.495	79.567	21.281	97.039	107.06	40.856	94.696	107.08	2.2973	74.138	113.44	102.59	76.269	104.66	112.02	95.424	167.91	113.38	94.259	111.51	81.517	78.671	106.7	111.41	92.61
58.439	48.557	60.158	10.957	2.0397	11.859	92.858	1.7353	50.054	50.927	1.9513	10.451	69.248	88.531	11.352	11.363	61.557	59.749	50.271	40.188	41.22	100.15	39.983	39.284	99.386	49.418	60.924	59.991	10.67	60.202	59.494	57.261	2.0613	100.85	48.371	10.845	2.1812	48.588	2.5851	11.068	8.8514	75.459	11.277	10.201	11.229	61.896	61.669	91.203	11.434	11.173
48.177	38.15	49.694	21.347	11.612	22.262	83.335	10.859	39.638	39.594	11.343	1.6478	62.172	81.266	21.705	21.699	53.407	49.32	39.376	29.524	30.261	91.042	38.538	28.873	90.281	39.007	52.958	49.577	1.9551	59.699	49.083	56.312	11.663	91.821	40.164	21.12	11.891	40.591	12.384	21.349	2.501	81.628	21.599	2.3466	21.539	53.844	53.803	84.151	21.77	2.2319
51.703	56.047	45.206	148.94	105.06	113.92	3.648	102.14	54.384	23.089	101.09	90.66	100.14	99.302	110.61	108.49	76.028	15.037	23.23	34.071	32.573	3.6019	73.4	34.353	2.6159	43.47	71.284	13.606	90.251	100.04	35.792	96.204	100.39	4.3469	65.385	107.05	96.357	67.566	98.201	105.73	88.934	163.03	107.05	87.906	105.35	73.005	70.418	109.41	105.28	86.242
2.1824	11.692	1.312	71.168	61.377	71.98	36.364	60.578	10.19	10.06	61.057	49.924	66.382	66.151	71.468	71.41	45.832	1.4718	10.363	20.678	19.593	45.286	46.325	20.88	44.313	10.829	45.859	0.71987	49.664	66.396	0.95483	64.484	61.405	46.305	42.725	70.895	61.519	44.404	62.134	71.162	51.524	127.36	71.375	50.134	71.312	45.186	46.044	71.04	71.474	49.147
69.747	59.846	71.431	1.3595	10.349	1.6847	102.85	11.089	61.343	61.8	10.532	21.681	79.532	98.916	1.546	1.5346	69.71	71.028	61.21	51.225	51.944	109.81	48.528	50.566	108.97	60.713	68.938	71.28	21.884	58.204	70.784	56.945	10.209	110.41	59.838	1.5847	10.084	58.262	9.4984	1.725	20.016	67.253	1.6545	21.372	1.6093	70.094	69.5	98.167	1.5365	22.363
47.802	37.867	49.407	21.663	11.939	22.572	82.864	11.156	39.347	39.3	11.642	1.5905	61.137	80.22	22.015	22.002	53.477	49.01	39.067	29.215	29.952	90.531	37.872	28.561	89.773	38.695	53.005	49.266	1.4722	60.264	48.774	56.772	11.962	91.307	40.198	21.428	12.162	40.643	12.718	21.667	2.5785	82.712	21.906	1.838	21.853	53.894	53.868	84.304	22.067	1.628
19.554	9.6579	21.622	50.554	40.523	51.064	40.594	39.682	11.158	11.231	39.811	28.613	90.794	89.508	50.685	50.337	65.872	20.256	11.093	0.9932	1.82	47.722	42.154	0.94265	45.989	10.367	65.948	20.803	28.349	90.571	20.737	86.738	40.699	46.009	54.2	49.948	40.801	56.446	41.053	50.378	30.22	132.55	50.756	28.874	50.524	66.128	67.435	105.58	50.506	27.903
2.3578	11.92	1.3146	71.366	61.59	72.2	37.099	60.797	10.398	10.307	61.303	50.154	64.536	64.31	71.681	71.638	44.709	1.4732	10.598	20.644	19.651	46.321	45.598	21.229	45.34	11.058	44.751	0.95698	49.889	64.543	1.1655	62.72	61.629	47.364	42.034	71.116	61.732	43.648	62.344	71.356	51.741	126.22	71.586	50.367	71.515	44.048	44.928	69.058	71.692	49.377
18.95	8.9709	21.313	50.807	40.691	51.326	40.465	39.949	10.808	11.114	40.503	29.371	98.841	97.611	50.837	50.838	74.064	19.908	10.537	0.93111	1.6873	47.404	41.148	0.58434	45.677	9.8265	73.991	20.571	29.108	98.613	20.226	95.046	40.84	45.739	63.393	50.326	40.948	65.657	41.564	50.776	30.959	138.77	50.745	29.572	50.8	73.96	75.224	112.41	50.905	28.582
57.607	61.784	50.794	156.28	110.85	119.61	8.6117	107.83	60.077	28.648	106.66	96.352	107.04	105.78	116.17	113.82	83.472	19.907	29.352	39.628	38.474	1.7489	71.132	40.02	2.4242	47.846	78.415	19.406	95.939	106.67	40.262	102.97	105.98	1.7464	72.527	112.38	101.57	74.841	103.6	110.96	94.374	172.54	112.3	93.262	110.48	80.422	77.356	115.4	110.38	91.609
59.067	48.971	60.526	10.546	2.5147	11.488	92.331	2.6951	50.47	50.428	2.3549	11.02	71.736	91.053	10.916	10.917	62.15	60.148	50.203	40.349	41.09	99.494	41.959	39.7	98.683	49.839	61.576	60.409	11.288	59.377	59.931	56.129	2.4401	100.14	50.524	10.324	2.7085	49.144	2.4125	10.572	9.2625	74.875	10.82	10.505	10.759	62.568	62.291	91.912	10.965	11.49
9.2243	1.6295	11.718	60.211	50.895	61.532	29.851	50.15	1.5833	2.1686	50.705	39.569	117.96	117.08	61.042	61.042	90.136	10.124	1.1657	10.328	8.9856	37.106	50.28	10.002	35.397	0.73733	90.137	10.793	39.31	117.73	10.175	114.17	51.053	35.448	78.467	60.537	51.152	81.308	51.771	60.729	41.159	160.22	60.947	39.765	60.898	89.47	90.511	129.92	61.102	38.781
70.06	60.187	71.803	1.1789	10.512	1.4909	103.28	11.288	61.676	62.775	10.774	22.002	79.361	98.777	1.4404	1.5402	69.413	71.538	61.806	52.014	52.81	110.29	48.866	50.904	109.44	61.056	68.618	71.621	22.197	57.37	71.153	56.951	10.48	110.88	60.034	1.7091	10.42	58.404	9.802	1.6542	20.328	66.533	1.4709	21.693	1.5179	69.814	69.156	97.717	1.4846	22.688
8.825	1.6404	10.643	60.694	50.887	61.498	43.667	50.094	1.3277	1.2523	50.591	39.442	67.854	67.408	60.987	60.931	46.01	10.034	0.84212	9.9511	8.9629	51.74	42.096	10.414	50.895	0.91405	46.005	10.33	39.181	67.728	9.9269	65.655	50.928	52.702	41.245	60.403	51.019	42.87	51.637	60.707	41.028	120.7	60.895	39.656	60.824	45.322	46.773	74.816	60.982	38.661
8.9728	1.4684	10.715	60.513	50.744	61.366	47.09	49.966	1.4398	1.5898	50.504	39.365	62.703	62.317	60.847	60.836	41.651	10.194	1.2411	9.7245	8.8527	56.036	41.293	10.281	55.145	0.81625	41.621	10.87	39.095	62.593	10.154	60.812	50.836	57.014	38.11	60.313	50.913	39.556	51.539	60.514	40.934	115.92	60.741	39.542	60.671	40.944	42.388	68.021	60.875	38.554
56.165	60.551	49.475	154.37	109.95	118.88	7.5468	106.98	58.833	35.41	105.85	95.46	95.328	92.586	115.49	113.18	81.165	26.407	36.104	46.355	45.144	2.098	69.931	46.733	1.6061	46.989	76.102	26.052	95.042	104.34	39.265	89.982	105.19	2.5845	70.803	111.75	100.9	73.101	102.89	110.37	93.569	169.03	111.7	92.421	109.91	78.099	74.905	102.1	109.81	90.778
18.815	8.9515	20.663	50.671	40.963	51.602	51.578	40.192	10.547	11.329	40.727	29.581	70.948	70.143	51.07	51.049	48.879	20.222	10.978	0.92549	1.8762	58.862	38.637	1.0427	58.046	9.8063	48.529	20.827	29.316	70.707	19.968	68.404	41.057	59.702	42.13	50.518	41.108	43.739	41.756	50.714	31.136	115.12	50.938	29.74	50.866	48.607	49.767	81.301	51.079	28.753
50.994	40.938	49.318	63.664	35.108	42.019	50.212	33.29	41.901	21.627	32.742	28.896	81.345	84.089	41.485	41.141	61.608	30.823	22.392	11.339	13.4	56.99	43.62	12.309	55.353	33.773	61.938	32.385	28.974	81.53	43.29	76.077	31.992	55.207	50.245	40.872	31.717	49.634	32.01	41.144	27.419	119.25	41.755	28.169	41.43	61.874	64.076	102.27	41.515	27.117
54.975	64.042	62.154	81.774	87.954	96.028	89.487	89.252	64.17	106.35	91.534	83.683	25.634	24.573	97.679	100.87	35.195	108.01	128.57	108.17	124.13	98.638	67.387	145.81	99.899	87.027	36.461	133.97	83.569	51.215	82.651	44.162	91.739	101.9	50.25	100.77	96.971	48.782	95.159	102.29	88.457	97.873	101.75	88.727	103.56	35.453	36.745	4.0699	104.13	88.434
1.4222	9.351	2.728	68.776	59.002	69.614	39.844	58.207	7.8621	7.7376	58.639	47.433	63.616	63.382	69.093	69.043	42.746	2.008	8.2588	18.341	17.493	49.12	44.789	19.295	48.16	8.6251	42.901	2.3029	47.169	63.62	1.9811	61.779	58.993	50.145	40.022	68.466	59.083	41.617	59.676	68.779	49.068	123.02	68.999	47.757	68.933	42.195	43.218	67.795	69.095	46.747
1.9364	11.298	1.3029	70.736	60.974	71.597	38.521	60.188	9.8075	9.7022	60.621	49.458	61.994	61.757	71.067	71.028	42.446	1.1665	10.013	20.167	19.327	48.077	44.36	21.011	47.108	10.56	42.54	1.2252	49.197	62	1.0256	60.236	60.963	49.138	40.288	70.434	61.071	41.84	61.668	70.725	51.07	123.93	70.978	49.755	70.885	41.828	42.789	66.454	71.069	48.73
39.202	36.313	40.054	31.958	41.838	50.281	113.55	42.594	37.026	54.416	44.466	36.05	40.494	43.938	51.205	53.795	12.186	56.922	76.767	55.894	71.974	128.81	58.818	94.002	128.43	49.905	11.804	82.702	35.83	38.013	50.686	46.24	44.391	130.61	2.0181	53.432	48.626	1.1993	47.158	54.607	40.118	56.438	54.345	40.311	55.712	12.481	11.806	42.277	56.222	39.804
96.733	86.999	98.035	97.326	57.213	56.675	116.4	54.855	88.305	88.909	53.826	52.731	53.581	53.135	53.248	52.764	89.634	98.52	88.417	78.553	79.3	122.72	37.523	84.09	121.34	88.012	88.803	98.094	52.259	52.822	97.787	45.737	51.582	121.66	74.316	51.089	49.675	75.254	49.298	49.554	50.673	77.206	51.17	52.309	50.081	91.995	88.998	116.25	49.92	51.648
19.544	9.6936	21.347	49.941	40.14	50.753	53.351	39.347	11.248	11.263	39.747	28.609	67.115	66.371	50.234	50.168	45.489	20.773	11.229	1.2997	2.035	61.007	37.95	1.0227	60.201	10.519	45.082	21.292	28.352	66.865	20.684	64.753	40.13	61.852	39.029	49.587	40.238	40.577	40.836	49.932	30.223	111.47	50.157	28.876	50.08	45.29	46.306	77.874	50.236	27.866
9.0413	1.5299	10.85	60.789	50.852	61.484	44.915	50.06	1.6151	1.8053	50.576	39.422	66.664	66.214	60.924	60.89	45.225	10.412	1.2582	9.587	8.7271	53.194	41.852	10.181	52.322	1.1068	45.214	11.035	39.149	66.539	10.218	64.556	50.89	54.15	40.766	60.346	50.913	42.35	51.555	60.523	40.95	119.34	60.758	39.557	60.679	44.551	46.016	72.977	60.879	38.56
8.917	1.5351	10.638	60.561	50.798	61.411	47.782	50.006	1.3896	1.6677	50.539	39.381	62.557	62.197	60.888	60.865	41.674	10.126	0.79703	10.067	8.9258	56.836	41.613	10.343	55.934	0.95736	41.604	10.593	39.116	62.459	10.023	60.794	50.863	57.837	38.311	60.339	50.949	39.771	51.565	60.562	40.962	115.53	60.783	39.595	60.721	40.931	42.349	67.316	60.906	38.595
19.948	10.063	21.685	49.567	39.782	50.407	54.261	38.995	11.596	11.766	39.409	28.246	65.484	64.742	49.878	49.828	44.415	21.138	11.291	1.5114	2.3568	62.1	37.094	1.0687	61.315	10.883	43.954	21.431	27.984	65.243	21.004	63.176	39.765	63	38.115	49.226	39.886	39.641	40.456	49.572	29.86	110.11	49.793	28.542	49.71	44.191	45.173	76.619	49.882	27.532
19.081	9.2123	20.784	50.348	40.596	51.221	56.46	39.814	10.75	10.741	40.27	29.121	61.038	60.4	50.685	50.655	40.208	20.343	10.44	0.97326	1.5891	65.124	37.35	0.78495	64.309	10.068	39.688	20.613	28.857	60.773	20.148	59.056	40.599	66.065	35.088	50.078	40.713	36.511	41.311	50.343	30.72	106.42	50.585	29.38	50.51	39.889	40.846	70.469	50.694	28.364
8.3717	1.8807	10.046	61.125	51.38	62.007	47.303	50.6	1.2194	1.8391	51.078	39.932	60.233	59.908	61.469	61.434	39.772	9.5877	0.83381	10.411	9.4915	56.608	40.839	11.153	55.706	1.3503	39.772	9.8425	39.668	60.138	9.3932	58.484	51.4	57.606	36.734	60.882	51.506	38.14	52.119	61.12	41.518	114.66	61.378	40.171	61.289	39.038	40.521	65.421	61.477	39.162
100.66	91.339	102.14	61.307	46.129	48.144	130.01	46.595	92.518	92.263	46.258	56.09	34.308	51.93	47.026	48.536	83.659	102.41	99.959	82.973	90.216	137.94	47.207	109.92	136.52	91.974	84.934	110.8	55.962	31.273	101.72	26.578	46.326	137.33	71.766	47.792	47.008	71.055	45.516	47.303	54.263	53.432	47.991	55.395	48.546	85.805	82.94	107.43	48.445	56.682
1.0037	10.195	1.9374	69.607	59.859	70.472	41.05	59.068	8.7243	8.6492	59.518	48.345	60.864	60.659	69.944	69.905	41.074	1.2578	8.9376	19.238	18.326	50.86	44.245	20.057	49.859	9.4302	41.223	1.5645	48.079	60.86	1.3572	59.223	59.856	51.916	39.181	69.334	59.964	40.674	60.559	69.607	49.964	121.45	69.845	48.633	69.775	40.505	41.512	64.356	69.952	47.618
59.764	49.858	61.45	9.6599	1.5028	10.584	94.02	1.7827	51.356	51.758	1.4956	11.708	70.909	90.202	10.035	10.066	61.762	61.034	51.076	41.236	41.953	101.36	40.757	40.567	100.57	50.718	61.143	61.284	11.942	58.391	60.784	55.408	1.4545	102.05	49.956	9.5431	1.4857	48.735	1.6105	9.7348	10.087	73.545	9.9645	11.425	9.9171	62.161	61.812	91.155	10.124	12.414
36.704	38.397	40.971	42.615	55.079	63.505	110.03	56.026	38.973	65.835	58.067	49.586	42.228	43.813	64.719	67.536	1.1161	67.881	88.051	68.071	83.668	126.41	59.891	105.38	125.47	55.602	2.148	93.272	49.431	40.471	54.902	47.723	58.167	128.06	13.52	67.297	62.718	12.182	61.151	68.594	53.952	66.698	68.218	54.133	69.767	2.223	2.5488	30.724	70.289	53.664
112.29	107.45	118.58	21.224	60.055	52.078	152.4	63.024	109.21	139.34	64.733	73.016	96.398	115.08	55.57	59.598	83.269	148.02	155.08	131.11	144	163.86	98.88	160.21	163.42	124.84	88.439	166.9	73.552	56.273	131.85	74.388	64.77	164.59	88.657	60.535	70.892	86.218	67.763	62.581	75.989	3.7668	61.281	78.362	63.74	85.935	90.487	90.881	64.12	79.457
1.8018	11.225	1.5014	70.633	60.895	71.526	40.687	60.11	9.7622	9.6799	60.62	49.463	58.979	58.766	70.983	70.959	39.881	1.6017	9.9472	19.958	19.034	50.809	43.313	20.971	49.805	10.391	40.052	1.0235	49.195	58.987	1.1971	57.367	60.939	51.903	38.46	70.412	61.029	39.857	61.644	70.644	51.042	121.26	70.885	49.696	70.805	39.34	40.318	62.803	70.99	48.683
68.327	58.461	70.097	2.4701	8.8043	2.6684	103.46	9.5909	59.962	61.111	9.0791	20.176	78.003	97.415	2.2347	2.2155	66.817	69.81	60.022	50.366	51	110.84	47.374	49.13	110.03	59.272	66.118	69.845	20.439	56.708	69.43	56.103	8.8177	111.5	58.374	1.8751	8.7655	56.747	8.1582	1.9884	18.627	65.455	2.0945	19.976	2.054	67.247	66.648	94.895	2.1998	20.983
50.208	40.206	51.727	19.311	9.5945	20.244	84.985	8.8412	41.669	41.624	9.3272	2.7518	63.096	82.25	19.683	19.664	54.858	51.354	41.407	31.556	32.289	92.592	38.534	30.902	91.827	41.045	54.372	51.611	2.9706	59.291	51.119	56.015	9.6342	93.351	41.583	19.094	9.9081	41.976	10.403	19.32	1.9536	80.415	19.585	2.688	19.532	55.294	55.179	85.369	19.762	3.3355
36.325	35.85	39.147	51.26	43.143	52.486	70.023	43.992	36.528	54.285	45.923	37.417	40.14	45.134	52.796	55.442	11.659	56.377	76.417	56.516	72.213	83.635	40.408	93.968	83.33	49.531	11.51	82.02	37.223	33.244	50.041	34.808	45.968	85.491	2.6681	55.151	50.295	1.7826	48.836	56.407	41.586	80.341	56.074	41.726	57.508	12.005	11.781	42.286	58.032	41.228
59.52	49.582	61.144	10.002	1.5403	10.895	92.503	1.6667	51.068	51.012	1.4208	11.456	71.004	90.321	10.356	10.336	63.569	60.707	50.77	40.91	41.649	99.515	41.142	40.252	98.724	50.398	62.968	60.967	11.675	60.762	60.477	57.461	1.536	100.19	50.192	9.7757	1.5396	50.548	1.6712	10.012	9.7957	76.416	10.247	11.119	10.176	63.948	63.699	93.443	10.387	12.102
58.995	49.095	60.678	10.49	1.5301	11.356	92.073	1.3603	50.592	50.892	1.3652	10.999	70.26	89.569	10.803	10.821	62.431	60.266	50.32	40.465	41.204	99.186	40.646	39.806	98.378	49.958	61.809	60.525	11.171	59.504	60.035	56.115	1.5489	99.846	49.224	10.285	1.5819	49.363	1.9788	10.468	9.3012	76.011	10.709	10.639	10.655	62.818	62.504	92.236	10.867	11.629
48.984	39.067	50.627	20.417	10.706	21.349	84.619	9.9457	40.552	40.733	10.457	1.6637	62.032	81.168	20.784	20.779	53.251	50.24	40.291	30.448	31.179	92.405	37.913	29.8	91.645	39.925	52.769	50.497	1.7435	58.949	50.007	55.672	10.761	93.184	39.996	20.218	10.936	40.395	11.503	20.442	1.594	80.555	20.676	1.5115	20.625	53.673	53.586	83.719	20.848	2.0889
112.86	108.23	119.24	22.358	60.927	52.935	153.1	63.976	110	140.7	65.736	74.044	96.909	115.09	56.521	60.601	83.877	149.2	157.33	132.89	146.4	164.83	100.21	162.49	164.43	126.1	89.087	169.03	74.582	57.227	132.91	75.263	65.807	165.56	89.311	61.575	72.046	86.901	68.91	63.675	77.118	3.3845	62.311	79.474	64.816	86.581	91.144	90.243	65.201	80.595
49.534	39.571	51.11	19.916	10.208	20.852	84.78	9.458	41.06	41.009	9.9479	2.027	62.7	81.815	20.285	20.275	53.584	50.756	40.787	30.952	31.685	92.536	38.367	30.293	91.773	40.437	53.08	51.002	2.2349	58.459	50.508	55.144	10.233	93.299	40.296	19.707	10.477	40.7	10.999	19.939	1.5142	79.936	20.181	1.9582	20.14	54.015	53.887	84.024	20.37	2.5767
36.456	36.554	39.352	51.647	43.631	52.868	69.491	44.46	37.168	55.213	46.402	38.051	38.744	44.763	52.982	55.708	11.328	57.178	77.321	57.904	73.231	83.154	39.945	94.946	82.795	50.325	11.107	82.807	37.86	32.716	50.437	33.522	46.392	85	2.7464	55.396	50.783	1.918	49.215	56.579	42.263	80.95	56.297	42.505	57.77	11.693	11.433	42.14	58.254	42.018
53.115	59.938	60.281	84.705	82.745	90.631	88.199	84.099	60.133	103.26	86.392	78.732	17.612	19.892	92.302	95.548	33.94	105.41	125.56	104.79	120.82	98.01	63.841	142.55	99.135	83.328	35.994	131.44	78.613	46.16	80.443	40.325	86.576	101.1	49.154	95.46	91.904	48.08	90.012	96.978	83.563	103.09	96.433	83.864	98.286	34.036	34.908	1.8729	98.841	83.604
37.02	38.775	41.654	62.363	57.321	65.873	69.24	58.291	39.37	68.944	60.293	51.871	28.984	33.573	67.127	69.879	2.6965	70.473	90.932	70.947	86.798	84.881	42.058	108.44	84.17	56.943	3.0454	95.984	51.682	34.793	56.223	33.14	60.383	86.604	16.205	69.64	64.935	14.908	63.424	71.002	56.182	86.754	70.592	56.281	72.114	2.7473	3.4992	28.412	72.651	55.846
68.722	58.851	70.447	1.0432	9.2039	1.9916	103.36	9.9745	60.337	60.876	9.4415	20.616	78.431	97.837	1.5029	1.5703	67.326	70.031	60.275	50.235	51.255	110.65	47.627	49.563	109.83	59.71	66.614	70.277	20.851	56.511	69.779	56.289	9.1464	111.3	58.77	1.2296	9.0555	57.166	8.4589	1.3671	18.988	65.414	1.4967	20.347	1.3931	67.755	67.138	95.465	1.5764	21.345
47.551	37.628	49.152	21.847	12.142	22.795	83.813	11.384	39.109	39.04	11.887	1.4768	61.168	80.256	22.22	22.223	51.17	48.813	38.841	29.013	29.743	91.809	37.987	28.358	91.052	38.483	50.705	49.059	1.3653	57.639	48.569	54.484	12.179	92.604	37.995	21.659	12.412	38.324	12.948	21.892	2.6979	80.2	22.113	1.9086	22.103	51.622	51.507	81.588	22.321	1.5462
16.417	6.61	18.065	52.989	43.272	53.907	56.808	42.501	8.1525	8.1548	42.987	31.825	56.514	56.027	53.355	53.339	35.973	17.69	7.9681	3.2153	2.0263	66.354	37.994	3.7817	65.508	7.3749	35.423	17.934	31.561	56.249	17.472	54.905	43.294	67.353	32.43	52.792	43.44	33.726	44.031	53.001	33.442	104.42	53.249	32.096	53.18	35.402	36.533	63.64	53.388	31.08
35.959	35.437	38.846	52.016	43.99	53.252	68.228	44.844	36.116	54.117	46.818	38.128	39.654	45.678	53.698	56.396	11.34	57.114	76.677	55.667	71.574	81.813	40.799	93.658	81.558	49.284	11.403	81.639	37.975	32.054	49.783	33.285	46.938	83.682	3.0486	56.149	51.25	2.343	49.798	57.377	42.363	81.68	57.04	42.507	58.526	11.759	11.949	42.406	59.028	41.978
59.744	49.842	61.429	9.7579	1.4596	10.626	93.022	1.7358	51.346	52.008	1.4788	11.724	71.143	90.41	10.069	10.103	62.521	61.03	51.07	41.268	41.957	100.18	40.699	40.562	99.376	50.714	61.87	61.277	11.911	58.772	60.79	55.55	1.444	100.85	49.903	9.5361	1.4182	49.438	1.565	9.7369	10.048	74.798	9.9705	11.391	9.917	62.913	62.564	92.144	10.132	12.38
37.414	39.398	41.739	62.782	55.922	64.296	66.081	56.91	39.939	67.736	58.967	50.653	28.762	34.38	65.55	68.402	1.7424	69.116	89.617	70.625	85.831	81.477	41.731	107.23	80.876	56.88	2.0369	94.626	50.484	33.088	55.878	31.81	59.048	83.23	14.567	68.165	63.702	13.317	62.095	69.493	55.044	88.363	69.1	55.246	70.674	2.6815	2.376	30.683	71.205	54.815
35.725	35.665	38.449	55.59	46.044	56.824	63.674	45.369	36.241	53.892	46.915	38.379	39.976	46.047	56.166	56.461	11.512	55.345	75.673	56.695	72.099	77.073	41.104	93.545	76.783	49.153	11.403	80.731	38.193	33.391	49.202	34.742	46.972	78.93	2.7878	56.191	51.435	2.45	49.924	57.478	42.652	86.269	57.123	42.773	58.615	11.743	11.673	43.59	59.133	42.305
56.846	60.723	49.988	154.44	109.49	118.33	8.244	106.49	59.029	32.118	105.34	95.016	92.423	90.926	114.91	112.58	82.219	23.04	32.728	42.935	41.735	1.9649	70.707	43.264	2.7655	46.814	77.44	22.64	94.609	104.78	39.372	90.948	104.66	2.0549	71.526	111.13	100.32	73.63	102.32	109.74	93.07	164.76	111.08	91.957	109.27	79.167	76.668	100.25	109.18	90.295
93.845	84.518	95.103	87.062	54.413	53.694	117.1	52.619	85.829	85.912	52.232	50.856	42.724	42.284	51.05	51.429	81.889	95.746	85.564	76.187	76.95	124.21	36.769	94.94	122.86	85.538	82.012	95.492	50.544	41.967	94.861	33.606	50.225	123.45	67.588	50.069	49.694	67.828	48.784	48.864	50.011	66.195	50.205	51.965	49.7	84.414	81.178	107.86	49.571	51.042
35.604	34.955	38.14	51.2	41.65	52.425	66.549	42.029	35.621	50.589	43.881	35.323	42.73	48.43	51.769	53.19	14.135	53.048	72.868	53.061	68.518	79.421	40.278	90.367	79.035	47.663	13.92	78.811	35.118	33.929	48.342	34.915	43.804	81.256	2.5683	52.813	47.918	3.4224	46.453	53.882	39.351	82.856	53.682	39.584	55.045	14.497	14.277	45.629	55.513	39.03
57.183	47.302	58.882	12.213	2.7865	13.126	91.484	2.2308	48.807	49.291	2.6397	9.1833	68.423	87.694	12.572	12.579	60.526	58.469	48.808	38.678	39.52	98.809	39.734	38.021	98.036	48.155	59.948	58.733	9.4054	59.588	58.287	56.523	2.9385	99.529	47.203	12.071	3.0267	47.545	3.555	12.274	7.5723	76.252	12.489	8.9329	12.449	60.912	60.673	90.32	12.655	9.9011
35.9	35.546	38.749	54.24	44.693	55.48	64.333	44.366	36.175	53.193	46.313	37.758	40.452	46.152	54.821	55.788	11.861	55.871	75.6	55.468	71.017	77.704	40.641	92.917	77.407	48.998	11.86	81.76	37.568	33.587	49.645	34.63	46.332	79.56	2.5913	55.49	50.721	2.1076	49.217	56.73	41.983	85.186	56.414	42.117	57.873	12.177	12.283	43.859	58.378	41.629
34.855	34.212	36.965	51.779	42.23	52.982	65.923	42.185	34.782	49.33	44.082	35.344	43.401	51.531	52.326	53.64	14.91	49.873	70.301	52.367	67.779	77.948	41.284	88.564	77.674	46.3	15.146	74.583	35.155	33.503	46.406	35.761	44.125	79.803	3.009	53.327	48.298	3.7466	46.88	54.501	39.456	83.883	54.22	39.594	55.621	15.279	15.617	46.619	56.117	39.038
36.053	35.68	38.804	63.557	53.996	64.802	57.111	53.349	36.334	53.34	53.978	42.777	40.681	44.643	64.131	64.227	13.408	55.416	75.47	55.963	71.426	69.283	40.489	93.07	68.461	49.084	12.547	81.073	42.548	34.494	49.51	34.383	53.95	71.207	2.2986	63.587	54.161	2.4997	54.922	63.787	44.438	95.697	63.99	43.033	63.784	13.295	12.044	46.28	64.21	41.803
35.704	35.451	38.253	56.43	46.878	57.664	60.689	46.215	36.042	52.367	46.866	36.667	41.066	47.937	56.996	57.099	13.32	53.774	74.13	54.934	70.459	73.083	41.008	92.064	72.721	48.439	13.083	79.012	36.479	32.513	48.553	34.432	46.852	74.932	1.7308	56.468	49.522	1.8702	48.048	56.616	40.853	88.931	56.862	41.039	56.656	13.55	13.335	46.233	57.161	40.508
59.787	49.912	61.516	9.601	1.4034	10.539	94.493	1.7796	51.405	52.1	1.4849	11.755	70.818	90.131	10.009	10.021	61.453	61.085	51.454	41.354	42.448	101.89	40.542	40.633	101.1	50.769	60.834	61.344	11.962	58.464	60.85	55.502	1.36	102.58	49.817	9.4878	1.3955	48.45	1.5163	9.6785	10.13	73.115	9.9103	11.486	9.8564	61.847	61.506	90.751	10.068	12.468
35.759	37.236	40.129	67.928	58.392	69.172	59.698	57.712	37.836	64.503	58.395	49.772	31.497	33.635	68.549	68.7	2.8462	66.873	86.84	66.629	82.285	75.01	41.548	104.03	74.189	54.417	2.095	92.796	49.597	33.864	54.08	32.127	58.459	76.842	14.123	68.008	62.846	12.91	61.341	68.879	54.023	94.972	68.553	54.164	70.036	3.0836	1.6902	32.688	70.537	53.669
70.011	60.135	71.681	1.4215	10.493	1.0792	103.41	11.269	61.624	61.75	10.709	21.967	79.699	99.083	1.1679	0.9457	70.137	71.311	61.37	51.52	52.239	110.36	48.89	51.075	109.53	60.998	69.408	71.57	22.173	58.679	71.12	57.065	10.399	110.98	60.161	1.3156	10.305	58.541	9.7096	1.3428	20.28	67.261	1.3628	21.626	1.2732	70.527	69.957	98.575	1.2048	22.626
35.753	35.645	38.263	47.404	42.827	51.263	76.914	43.617	36.267	53.075	45.53	37.046	41.021	48.308	52.247	54.909	12.643	54.722	75.089	55.573	71.073	90.369	40.408	92.826	90.04	48.9	12.921	78.749	36.839	34.058	48.578	35.248	45.493	92.208	2.4342	54.58	49.818	2.6999	48.31	55.755	41.201	75.204	55.488	41.381	56.913	13.043	13.45	42.377	57.403	40.883
57.497	47.615	59.196	11.92	2.5431	12.834	90.233	1.9048	49.126	49.47	2.3476	9.5536	68.549	87.829	12.275	12.285	61.89	58.792	48.846	38.983	39.738	97.272	39.929	38.336	96.476	48.483	61.268	59.05	9.7089	60.315	58.575	56.827	2.5785	97.935	48.451	11.739	2.6731	48.838	3.1901	11.926	7.8354	77.911	12.181	9.1985	12.115	62.259	62.021	92.022	12.322	10.166
35.331	35.024	37.993	52.699	43.702	53.913	66.784	44.431	35.672	53.222	46.279	37.701	41.242	48.317	53.276	55.698	11.78	54.543	75.036	55.296	71.064	79.998	40.591	92.907	79.709	48.505	11.935	79.353	37.484	34.078	48.534	35.465	46.232	81.848	2.6129	55.34	50.38	2.899	48.953	56.502	41.751	83.2	56.245	41.893	57.608	12.172	12.362	43.112	58.094	41.357
60.183	50.277	61.876	9.027	0.90144	10.021	136.26	1.9457	51.773	52.47	1.0555	12.01	71.268	90.512	9.4906	9.5132	51.791	61.114	51.241	41.734	42.211	150.27	72.946	40.792	150.28	50.926	55.885	61.45	12.287	53.227	61.108	60.6	0.80698	152.02	50.341	9.2665	1.1483	48.723	1.2433	9.3857	10.429	35.419	9.4008	12.467	9.5442	53.704	58.096	68.339	9.5698	12.772
20.958	11.134	22.678	48.735	38.705	49.332	59.185	37.922	12.639	13.139	38.47	27.308	59.009	58.982	48.786	48.783	38.651	22.248	12.394	3.1858	3.642	68.06	36.304	2.2253	67.249	11.961	38.112	22.507	27.046	58.757	22.091	57.122	38.775	69.009	33.497	48.239	38.847	34.862	39.465	48.43	28.87	103.17	48.686	27.524	48.604	38.465	39.236	68.972	48.804	26.516
35.579	36.948	39.921	68.197	58.657	69.462	57.465	57.99	37.54	64.197	58.64	49.577	31.907	34.272	68.825	68.983	2.2277	66.361	86.44	66.607	82.099	72.685	41.62	103.75	72.001	54.094	1.5018	92.232	49.393	33.954	53.792	32.434	58.652	74.487	13.847	68.259	62.533	12.568	61.066	68.627	53.773	96.079	68.657	53.925	69.764	2.3888	1.615	33.32	70.266	53.408
36.458	38.636	40.943	64.366	57.921	66.43	63.833	58.9	39.163	67.5	60.925	52.482	28.958	33.957	67.695	70.499	2.7385	69.147	89.511	70.254	85.556	79.41	42.8	107.08	78.788	56.386	3.3555	94.787	52.307	34.484	55.354	32.856	61.029	81.133	16.02	70.269	65.628	14.779	64.074	71.61	56.849	90.196	71.213	56.967	72.77	2.6894	3.7927	29.477	73.292	56.532
2.2175	11.611	1.8752	71.083	61.301	71.928	41.196	60.521	10.136	10.084	61.055	49.904	58.795	58.613	71.386	71.375	40.293	1.1699	10.336	20.169	19.387	51.399	43.698	20.938	50.363	10.754	40.426	0.75457	49.63	58.809	1.392	57.278	61.364	52.482	39.086	70.835	61.432	40.492	62.051	71.022	51.46	121.14	71.269	50.085	71.195	39.716	40.639	62.046	71.395	49.086
70.845	61.006	72.661	1.809	11.234	1.0944	107.93	12.022	62.52	63.766	11.535	22.664	79.864	99.284	1.5181	1.6	65.92	72.686	63.53	53.009	54.268	115.77	49.582	51.622	114.96	62.033	66.083	72.907	22.941	53.032	72.178	57.224	11.229	116.48	60.593	1.9731	11.213	58.962	10.568	1.7972	21.144	59.061	1.7278	22.528	1.7709	66.449	68.282	93.063	1.6391	23.529
48.423	38.669	50.05	20.503	11.146	21.742	127.3	10.404	39.973	39.89	10.971	1.2905	61.779	80.922	21.232	21.303	40.391	49.4	39.662	29.965	30.251	141.92	69.5	29.395	141.34	39.196	44.446	49.998	1.0267	53.537	49.261	60.888	11.273	143.52	38.766	20.756	11.449	37.16	12.011	20.974	1.7036	46.868	21.194	1.365	21.169	42.268	46.62	56.907	21.387	1.4504
36.175	35.153	38.774	50.565	41.018	51.786	67.925	41.597	35.907	51.246	43.401	34.784	43.115	46.973	51.142	52.842	13.838	53.958	73.663	53.144	68.952	81.051	39.64	90.899	80.647	48.062	13.493	79.787	34.551	34.613	49.062	35.728	43.322	82.876	2.268	52.454	47.351	3.0864	45.964	53.55	38.733	81.684	53.348	38.894	54.646	14.214	13.738	45.012	55.13	38.338
68.485	58.595	70.207	1.0928	8.908	1.9067	144.66	9.9344	60.094	61.081	9.169	20.303	78.103	97.518	1.4485	1.4771	59.962	69.708	59.774	50.337	50.73	158.44	79.532	48.808	158.66	59.307	64.047	69.424	20.572	56.27	69.487	63.338	8.8814	160.25	58.462	1.4545	8.9897	56.826	8.1876	1.8504	18.74	27.25	1.3208	20.319	1.7428	61.858	66.227	76.355	2.1333	21.09
59.481	49.61	61.141	9.8412	0.80472	10.785	97.795	1.0613	51.064	51.093	0.82499	11.32	70.837	90.147	10.222	10.233	57.247	60.784	50.791	41.003	41.674	105.96	40.553	40.327	105.22	50.453	56.73	61.035	11.579	54.42	60.498	52.534	0.88237	106.75	49.655	9.7158	0.83215	48.078	1.2909	9.8775	9.7308	67.29	10.111	11.107	10.075	57.725	57.511	85.53	10.277	12.082
34.445	33.974	36.626	51.833	42.288	53.033	65.943	42.449	34.505	48.976	44.384	35.665	42.215	51.9	52.379	53.911	14.765	49.912	70.334	52.315	67.355	78.172	41.799	88.58	77.917	46.139	14.948	74.745	35.501	32.613	46.18	34.776	44.471	80.037	3.4841	53.641	48.674	3.675	47.25	54.8	39.832	83.763	54.511	39.989	55.959	15.145	15.495	46.456	56.44	39.434
51.068	41.056	49.462	66.362	35.682	40.084	51.304	33.801	42.013	23.263	33.247	29.077	108.52	106.75	39.755	39.412	87.42	31.945	22.665	12.399	13.382	57.843	43.34	13.314	56.202	34.02	87.7	32.583	29.154	108.73	43.552	102.96	32.52	56.038	73.8	38.839	30.746	75.851	30.879	39.767	27.616	140.44	39.687	28.314	39.839	88.006	89.372	128.75	39.91	27.205
1.3573	11.136	1.6528	71.106	61.018	71.527	20.504	60.17	9.3434	9.2006	60.206	49.015	98.137	97.673	71.174	70.766	67.767	0.45849	9.6584	19.537	18.994	27.589	62.485	19.996	25.888	10.149	67.4	0.80911	48.749	98.134	0.6865	94.418	61.258	25.878	55.053	70.455	61.343	58.111	61.521	70.88	50.6	151.94	71.314	49.251	71.033	66.783	67.48	109.51	70.964	48.299
52.058	55.834	57.472	85.058	76.861	86.588	76.938	76.206	56.336	90.071	76.958	67.427	5.355	3.4947	85.66	85.974	31.211	93.938	112.55	88.838	105.48	86.542	38.614	127.25	87.687	75.556	32.156	119.91	67.468	3.436	74.596	3.471	76.843	89.675	42.681	85.142	77.106	39.813	77.835	84.868	69.01	107.06	85.637	67.962	85.195	32.454	31.143	25.869	85.698	66.745
35.611	36.857	39.869	67.974	58.433	69.251	56.347	57.773	37.485	64.195	58.414	48.898	32.561	35.894	68.607	68.755	2.1983	66.05	86.317	66.018	81.901	71.429	41.722	103.71	70.803	53.97	1.1577	91.713	48.711	34.135	53.609	32.936	58.408	73.246	13.14	68.025	61.903	11.751	60.431	68.137	53.088	96.475	68.447	53.219	69.156	2.1867	1.4391	34.399	69.649	52.7
53.331	62.786	60.404	82.025	88.053	96.305	89.439	89.053	62.911	104.63	91.118	82.968	19.455	25.01	97.543	100.43	35.554	106.96	127.03	105.65	121.89	99.154	64.757	143.75	100.37	85.526	36.961	133.04	82.799	50.47	81.184	43.797	91.183	102.16	50.462	100.2	95.859	48.831	94.212	101.49	87.377	99.678	101.12	87.642	102.71	35.61	37.656	6.0084	103.23	87.218
70.289	60.397	71.968	1.4503	10.728	0.98281	105.93	11.506	61.858	62.508	10.97	22.122	79.866	99.291	1.3737	1.2403	67.876	71.573	61.59	51.791	52.471	113.37	49.255	51.108	112.56	61.246	67.233	71.822	22.39	55.886	71.286	57.26	10.689	114.06	60.593	1.5063	10.574	58.985	9.9811	1.5967	20.517	62.846	1.3589	21.863	1.4874	68.354	68.299	95.631	1.2891	22.861
2.9031	11.575	1.604	71.265	60.923	71.491	19.541	60.135	9.8727	9.8907	60.703	49.575	123.41	122.92	71.134	71.055	92.855	1.1155	9.9523	20.605	19.319	26.805	62	20.524	25.076	10.734	92.076	0.19069	49.315	123.38	0.67779	119.64	61.058	25.125	80.007	70.559	61.2	83.051	61.801	71.273	51.199	170.95	70.974	49.806	71.048	91.658	91.759	134.68	71.149	48.941
47.922	38.047	49.507	21.365	11.68	22.31	88.443	10.909	39.493	39.371	11.478	1.1417	60.95	80.046	21.75	21.823	47.372	49.224	39.232	29.447	30.12	97.233	37.822	28.777	96.527	38.892	46.979	49.474	0.88487	54.319	48.936	52.395	11.807	98.147	38.065	21.299	12.002	36.494	12.573	21.526	2.2459	74.531	21.732	1.4458	21.718	47.885	47.686	76.555	21.933	1.0688
55.379	59.361	48.574	153.21	107.87	116.56	5.9504	104.85	57.683	30.958	103.69	93.435	94.772	92.929	113.12	110.84	81.202	21.932	31.547	41.789	40.6	1.7184	68.883	42.127	1.2812	45.825	76.281	21.531	93.022	102.89	38.346	90.201	102.94	2.3562	69.889	109.37	98.653	72.186	100.59	107.97	91.481	165.39	109.34	90.453	107.54	78.171	75.257	102.58	107.45	88.77
36.406	36.162	39.035	51.757	42.338	53.022	66.347	43.084	36.803	53.994	44.987	36.514	40.241	46.319	52.349	54.329	12.843	55.271	75.588	56.504	72.253	79.526	39.807	93.504	79.185	49.449	12.467	80.544	36.308	33.427	49.574	34.164	44.945	81.373	2.1626	53.983	49.209	1.9924	47.699	55.124	40.635	82.766	54.875	40.864	56.297	13.257	12.732	44.328	56.774	40.339
35.721	36.56	39.957	66.45	56.904	67.731	57.078	56.247	37.224	62.946	56.887	47.462	33.473	35.942	67.082	67.232	2.871	65.437	85.313	64.968	80.632	71.97	40.602	102.41	71.369	53.385	1.6804	91.367	47.259	34.233	53.497	33.338	56.874	73.81	12.06	66.495	60.232	10.735	58.77	66.628	51.567	95.313	66.925	51.747	67.413	3.0045	2.0907	35.411	67.93	51.227
35.615	35.122	38.229	54.884	45.328	56.068	66.209	44.635	35.75	52.368	45.611	36.965	41.404	46.997	55.433	55.521	12.667	53.95	74.189	54.889	70.445	78.951	41.036	92.062	78.512	48.257	12.509	79.309	36.783	33.27	48.609	34.716	45.658	80.791	1.2369	54.962	49.919	1.9211	48.48	56.072	41.124	85.284	55.762	41.271	57.193	12.958	12.568	44.269	57.699	40.742
69.58	59.75	71.366	0.96547	9.989	1.1584	106.35	10.768	61.253	61.997	10.259	21.399	78.961	98.379	0.92773	1.1296	65.174	70.876	61.754	51.258	52.493	114.13	48.423	50.803	113.32	60.757	64.992	71.731	21.668	53.077	70.925	56.666	9.9507	114.85	59.522	1.0302	9.9384	57.893	9.3091	1.13	19.876	60.402	0.97956	21.248	1.1191	65.69	67.184	92.554	1.1387	22.251
56.235	60.291	49.518	153.29	108.77	117.54	7.6114	105.81	58.617	37.445	104.71	94.379	89.68	86.854	114.18	111.97	81.346	28.291	38.107	48.323	47.105	1.59	69.857	48.658	1.8458	46.972	76.443	27.965	93.987	103.2	39.468	89.176	104.02	2.3548	70.02	110.53	99.825	72.297	101.75	109.18	92.533	166.43	110.5	91.515	108.75	78.304	75.448	96.184	108.67	89.844
18.256	8.3743	20.191	51.917	41.912	52.496	39.372	40.934	9.8571	9.9667	41.129	29.892	91.7	90.375	51.937	51.53	65.628	18.966	9.8338	0.71467	0.67826	46.433	44.718	2.3247	44.734	9.197	65.845	19.585	29.633	91.442	19.604	87.3	42.033	44.719	52.734	51.365	41.973	55.133	42.143	51.486	31.504	134.69	52.299	30.268	52.036	66.033	67.42	107.16	51.852	29.164
53.97	58.266	47.342	151.58	107.25	116.09	5.6167	104.28	56.578	29.635	103.19	92.818	92.282	91.111	112.73	110.51	78.792	20.576	30.265	40.49	39.287	3.6434	67.598	40.835	3.2178	45.121	73.932	20.181	92.401	101.29	37.468	88.463	102.49	3.8247	68.531	109.07	98.318	70.495	100.23	107.71	90.982	163.05	109.04	89.917	107.3	75.735	73.181	100.55	107.2	88.261
35.881	36.383	40.126	60.934	52.867	62.211	62.36	53.631	37.111	62.942	55.515	46.883	33.587	37.225	62.44	65.035	2.3121	65.647	85.449	64.11	80.177	77.163	40.415	102.12	76.811	53.275	1.977	91.504	46.679	34.52	53.659	33.52	55.521	78.982	11.63	64.703	59.735	10.281	58.296	65.89	50.981	89.078	65.614	51.118	67.005	2.6031	2.7737	34.453	67.506	50.591
56.559	62.989	63.702	81.169	83.068	90.767	89.703	84.62	63.409	107.71	87.04	79.806	25.657	23.354	92.687	96.116	32.317	109.34	129.93	109.24	125.26	98.59	66.086	146.92	99.877	87.009	33.334	135.09	79.711	47.425	84.028	41.523	87.289	101.91	47.327	96.108	92.971	45.902	90.964	97.769	84.837	97.474	97.115	85.19	99.102	32.317	33.48	2.4572	99.691	85.033
2.5625	12.098	1.4958	71.503	61.648	72.285	32.112	60.914	10.607	10.258	61.47	50.344	77.182	76.885	71.808	71.814	54.851	1.5861	10.639	20.987	19.736	39.599	49.004	21.222	38.705	11.171	54.718	0.80179	50.082	77.172	1.1402	74.919	61.821	40.644	50.109	71.312	61.935	51.991	62.551	71.551	51.943	135.9	71.728	50.543	71.684	54.111	54.783	82.935	71.89	49.565
55.2	59.339	48.457	153.1	107.75	116.37	5.8948	104.74	57.664	25.575	103.6	93.366	101.25	100.39	112.94	110.71	81.266	16.74	26.116	36.382	35.158	2.4997	70.803	36.679	2.2696	45.993	76.203	16.206	92.962	102.24	38.468	97.462	102.85	2.5974	69.752	109.25	98.595	71.939	100.5	107.86	91.438	165.94	109.22	90.462	107.44	78.227	75.306	110.16	107.35	88.773
52.412	56.454	57.875	64.207	59.229	65.217	77.061	58.869	56.955	91.575	59.296	54.284	9.4871	4.1999	64.605	64.804	35.576	95.04	114.1	90.178	106.81	90.349	36.82	128.4	88.513	76.551	36.249	121.07	54.302	8.4938	75.276	2.0056	59.227	91.731	39.726	64.272	59.375	37.281	59.786	64.059	55.709	82.314	64.602	58.155	64.324	36.972	35.637	39.165	64.651	57.757
9.4142	1.1063	11.361	61.001	50.932	61.438	30.501	50.049	2.3288	1.0794	50.14	38.819	94.904	94.131	61.039	60.583	66.346	9.9151	1.1223	9.719	8.4532	37.636	53.415	10.058	35.907	0.9419	66.477	10.83	38.557	94.684	10.609	90.909	51.13	35.949	53.273	60.388	51.077	56.205	51.269	60.585	40.433	143.04	61.302	39.157	61.014	66.093	67.469	108.41	60.83	38.097
56.032	60.143	49.349	153.56	108.92	117.73	7.5483	105.96	58.464	30.761	104.85	94.49	84.921	83.994	114.36	112.13	81.031	21.619	31.313	41.537	40.29	1.5562	69.734	41.975	2.4523	46.887	76.327	21.257	94.085	103.25	39.338	89.576	104.16	1.6956	70.237	110.69	99.949	72.408	101.88	109.33	92.645	160.72	110.66	91.59	108.9	78.009	75.505	93.148	108.82	89.928
70.446	60.576	72.173	1.4618	10.869	0.97135	104.65	11.629	62.065	62.763	11.128	22.353	80.149	99.577	1.1392	1.2311	69.033	71.755	62.21	52.013	52.9	111.82	49.535	51.293	110.98	61.435	68.308	72.006	22.572	56.652	71.582	57.454	10.83	112.45	60.497	1.7161	10.741	58.875	10.131	1.5516	20.689	64.925	1.3314	22.04	1.5336	69.462	68.807	97.088	1.3658	23.059
1.6951	11.065	1.6686	70.49	60.758	71.396	35.115	59.988	9.5749	9.2998	60.523	49.377	70.21	69.944	70.868	70.848	48.752	0.58101	9.6415	19.568	18.695	43.366	47.093	20.154	42.435	10.119	48.773	1.0949	49.109	70.219	0.99244	68.139	60.851	44.368	44.808	70.321	60.911	46.59	61.548	70.513	50.937	129.82	70.737	49.542	70.668	48.113	48.982	75.603	70.877	48.551
69.487	59.614	71.193	1.0178	9.9121	1.2914	103.21	10.694	61.095	61.981	10.19	21.425	79.052	98.462	0.82429	1.1284	69.14	70.849	60.831	51.222	51.877	110.26	48.347	50.337	109.43	60.475	68.381	71.048	21.635	58.196	70.556	56.706	9.868	110.88	59.484	0.92946	9.7813	57.872	9.1771	1.2114	19.739	66.874	0.84437	21.065	1.1681	69.525	68.94	97.483	1.0843	22.098
2.2278	11.784	1.2574	71.231	61.466	72.088	37.639	60.68	10.285	10.186	61.118	49.98	62.677	62.453	71.556	71.512	42.885	1.2322	10.479	20.578	19.828	47.111	44.864	20.976	46.125	10.887	42.968	0.71029	49.716	62.695	1.0119	60.869	61.458	48.157	40.466	70.946	61.569	42.033	62.179	71.225	51.575	124.81	71.469	50.233	71.383	42.279	43.193	67.204	71.562	49.208
68.894	58.98	70.567	1.4786	9.3152	1.7668	102.59	10.1	60.465	61.716	9.5639	20.805	78.552	97.967	1.4085	1.3727	68.969	70.155	60.199	51.005	51.077	109.64	47.794	49.696	108.81	59.839	68.269	70.414	21.016	58.422	69.906	56.371	9.3061	110.27	59.218	1.1771	9.1673	57.615	8.5973	1.3854	19.116	67.563	1.2643	20.453	1.3764	69.395	68.825	97.407	1.4491	21.454
57.608	47.725	59.3	11.797	2.1695	12.728	91.051	1.5488	49.224	49.58	1.9692	9.6341	68.946	88.221	12.159	12.151	61.083	58.899	49.077	39.102	39.845	98.249	39.882	38.45	97.452	48.591	60.49	59.16	9.8043	59.363	58.676	55.989	2.2011	98.932	47.674	11.565	2.27	48.045	2.8619	11.808	7.9128	76.521	12.061	9.2427	11.983	61.48	61.197	90.983	12.186	10.25
1.5188	10.805	1.5179	70.272	60.482	71.095	36.417	59.688	9.2941	9.4162	60.093	48.854	65.864	65.61	70.576	70.524	44.954	1.1218	9.9961	20.074	19.319	45.286	45.62	20.585	44.345	10.066	45.038	1.1475	48.594	65.862	0.8887	63.847	60.451	46.296	41.724	69.916	60.553	43.388	61.131	70.275	50.486	126.62	70.492	49.231	70.41	44.343	45.275	71.259	70.574	48.21
47.983	49.586	49.522	86.088	54.12	53.498	68.245	52.392	49.831	59.177	52.11	50.747	38.862	37.969	50.893	51.349	39.434	63.382	81.845	58.114	74.684	78.611	28.046	96.939	77.404	59.502	38.138	89.367	50.433	38.849	59.271	32.54	50.131	79.085	31.208	50.02	49.765	29.649	48.818	48.8	50.07	83.829	50.118	52.026	49.666	40.025	39.022	72.5	49.564	51.146
52.911	50.03	53.637	96.244	56.921	56.318	67.613	54.631	50.146	48.776	53.729	52.395	50.29	49.451	52.959	52.57	50.922	53.92	70.959	47.296	63.828	76.553	32.102	86.436	75.339	55.687	49.619	78.73	51.923	50.015	55.894	43.755	51.491	76.599	36.468	50.955	49.811	37.735	49.352	49.425	50.62	89.997	51.003	52.278	49.996	51.205	50.406	84.896	49.822	51.263
49.645	50.058	49.423	97.27	57.235	56.66	58.989	54.906	50.194	47.49	53.947	52.59	50.628	49.697	53.228	52.758	49.358	52.323	70.267	46.853	63.346	68.305	32.057	85.804	67.111	55.503	45.875	78.197	52.106	50.842	55.764	44.348	51.704	68.5	36.315	51.122	49.879	36.378	49.475	49.545	50.745	95.396	51.153	52.341	50.091	46.925	46.225	80.097	49.912	51.348
48.015	49.582	49.593	87.259	54.37	53.772	65.711	52.572	49.825	59.447	52.216	50.849	38.947	38.032	51.106	51.465	37.492	63.958	82.007	58.082	74.627	76.28	27.353	96.758	75.113	59.549	36.217	89.954	50.522	39.02	59.511	32.502	50.205	76.825	31.83	50.092	49.698	30.255	48.808	48.86	50.054	86.242	50.221	51.979	49.698	37.998	37.226	71.094	49.575	51.088
55.794	46.266	57.193	55.711	43.609	46.53	98.736	43.224	47.791	82.855	44.089	41.053	37.314	54.494	45.529	47.117	43.256	90.781	101.49	76.401	91.422	109.72	41.436	110.35	108.53	66.244	43.316	112.58	40.626	26.362	71.988	28.585	42.946	110.27	39.136	46.426	45.18	37.39	43.636	45.947	42.887	56.867	46.627	44.032	47.271	45.029	42.741	63.025	47.178	43.853
89.812	79.749	88.251	101.91	53.668	48.637	90.962	50.981	80.712	67.802	48.709	55.016	106.27	121.98	44.427	41.145	97.773	76.994	67.144	56.881	57.998	97.471	61.795	56.48	95.742	72.625	99.044	77.207	54.72	84.705	82.178	85.328	47.076	95.527	89.776	39.674	41.305	88.852	42.803	37.55	49.966	99.095	39.202	50.948	36.816	97.54	101.32	127.17	36.277	50.749
58.49	48.615	60.201	10.913	1.4532	11.822	92.327	0.89025	50.114	50.759	1.2564	10.507	69.181	88.471	11.26	11.25	61.804	59.788	50.305	40.014	41.259	99.523	39.985	39.347	98.743	49.478	61.183	60.051	10.702	60.002	59.619	56.886	1.4922	100.21	48.579	10.711	1.4914	48.793	2.0694	10.923	8.8085	76.029	11.157	10.116	11.098	62.163	61.906	91.549	11.289	11.139
69.87	59.952	71.526	1.7227	10.317	1.0987	102.24	11.091	61.457	62.396	10.546	21.836	79.773	99.187	1.3287	1.1647	71.101	71.134	61.182	51.632	52.066	109	48.933	50.668	108.16	60.819	70.35	71.387	22.015	59.499	70.889	57.238	10.293	109.6	60.198	1.3811	10.153	58.543	9.5906	1.6345	20.107	69.066	1.2046	21.412	1.3787	71.492	70.933	99.797	1.1408	22.458
19.543	9.6523	22.041	50.548	40.273	50.855	41.037	39.576	11.338	11.663	39.789	28.644	111.9	110.47	50.385	50.164	85.867	20.299	10.925	0.95198	2.3236	47.957	42.482	0.90989	46.233	10.239	85.952	20.96	28.373	111.7	20.798	107.52	40.091	46.231	73.299	49.573	40.423	75.868	40.808	50.472	30.234	149.5	50.224	28.886	50.535	85.876	87.206	126.93	50.602	28.105
9.0503	1.5651	11.287	61.109	51.017	61.557	30.065	50.229	1.398	1.3131	50.345	39.183	109.25	108.45	61.186	60.872	80.73	9.5933	0.514	10.323	9.0554	37.178	52.685	10.374	35.473	0.84141	80.795	10.364	38.924	109.04	10.203	105.33	50.951	35.461	68.142	60.223	51.518	71.089	51.384	61.155	40.779	153.84	61.065	39.435	61.282	80.177	81.415	122.08	61.362	38.718
1.3468	10.615	1.6465	70.05	60.291	70.908	39.254	59.503	9.1337	9.0217	59.953	48.795	62.242	62.009	70.377	70.332	42.177	0.87232	9.3202	19.465	18.641	48.76	44.682	20.167	47.774	9.8112	42.308	1.1196	48.53	62.235	0.98757	60.465	60.283	49.795	39.789	69.757	60.385	41.351	60.987	70.046	50.39	123.2	70.287	49.057	70.209	41.598	42.606	66.487	70.386	48.035
49.41	49.973	49.346	95.45	56.652	56.078	60.22	54.398	50.106	48.464	53.557	52.197	49.317	48.677	52.761	52.429	48.382	53.01	71.267	47.855	64.398	69.591	32.092	86.986	68.434	55.791	45.089	78.975	51.737	49.355	55.936	43.32	51.336	69.854	35.166	50.847	49.765	35.341	49.273	49.328	50.533	94.013	50.894	52.2	49.923	46.022	45.543	79.675	49.751	51.21
9.0704	1.5186	11.205	60.679	50.506	61.132	30.229	49.759	1.4321	1.8737	50.322	39.183	126.47	125.56	60.636	60.667	97.71	9.558	0.72501	10.063	8.9605	37.352	51.85	10.559	35.622	0.91743	97.669	10.285	38.917	126.23	10.065	122.44	50.652	35.63	84.962	60.144	50.785	87.992	51.383	60.965	40.791	167.45	60.567	39.422	60.558	96.988	97.907	139.44	60.738	38.506
35.67	34.364	38.43	61.16	51.604	62.41	57.95	50.952	35.184	51.582	51.586	40.391	42.765	45.586	61.729	61.827	13.42	54.428	74.098	52.621	68.777	70.148	40.232	90.941	69.369	47.704	12.785	80.219	40.15	34.72	48.971	35.086	51.565	72.028	1.8497	61.192	51.768	2.9118	52.526	61.376	42.043	93.701	61.592	40.639	61.384	13.424	12.47	46.337	61.81	39.628
9.6128	1.2754	11.376	59.945	50.139	60.745	44.894	49.34	1.7987	1.6073	49.76	38.611	67.77	67.315	60.235	60.181	45.762	10.763	1.2327	9.3534	8.22	53.011	42.281	10.294	52.153	1.0565	45.679	11.082	38.345	67.628	10.649	65.616	50.109	53.959	40.98	59.576	50.214	42.6	50.81	59.958	40.218	119.63	60.146	38.872	60.079	45.067	46.47	74.341	60.228	37.884
53.559	50.126	60.573	54.371	42.874	45.729	97.165	42.661	51.853	87.351	43.69	41.252	41.512	58.011	44.834	46.627	34.505	95.32	105.69	80.612	95.393	109.13	45.391	113.68	107.99	70.336	34.784	116.86	40.892	26.038	76.167	30.572	42.636	110.01	40.737	45.906	45.103	38.97	43.481	45.516	43.242	57.344	46.164	44.551	46.871	36.158	36.819	52.354	46.882	44.457
49.157	49.852	49.361	95.71	56.691	56.16	58.266	54.429	50.009	50.031	53.594	52.21	48.301	47.365	52.824	52.47	46.646	54.776	72.777	49.233	65.772	68.113	30.767	88.204	66.945	56.28	43.241	80.678	51.745	48.679	56.467	42.05	51.373	68.442	35.038	50.883	49.773	34.326	49.265	49.345	50.516	95.064	50.915	52.184	49.932	44.237	43.744	77.281	49.763	51.204
69.174	59.299	70.889	1.2047	9.5838	1.5479	101.77	10.37	60.795	61.592	9.8766	21.175	78.695	98.109	1.0877	1.1603	70.245	70.477	61.101	50.86	51.745	108.57	47.981	50.022	107.73	60.212	69.448	71.142	21.355	59.685	70.384	56.508	9.5648	109.16	59.077	1.1401	9.4704	57.475	8.8506	0.91915	19.455	69.337	1.0783	20.78	1.0632	70.585	70.041	98.957	1.2301	21.802
49.467	49.989	49.399	96.09	56.875	56.273	57.382	54.6	50.116	48.156	53.693	52.371	49.502	48.555	52.925	52.547	48.531	53.048	70.946	47.614	64.146	66.956	31.929	86.666	65.784	55.682	45.13	78.909	51.906	49.811	55.952	43.471	51.462	67.252	35.708	50.948	49.793	35.645	49.356	49.411	50.625	95.834	50.986	52.27	49.99	46.135	45.56	78.169	49.813	51.279
34.582	36.029	38.783	69.169	59.628	70.438	55.415	58.968	36.56	62.404	59.612	49.696	32.432	36.33	69.802	69.926	2.1133	64.559	84.639	64.878	80.341	70.605	42.987	102.05	69.982	52.851	1.3844	90.412	49.521	34.092	52.427	33.501	59.593	72.4	13.386	69.224	62.878	12.07	61.436	69.35	53.937	97.666	69.631	53.996	70.207	1.6167	1.54	34.306	70.722	53.49
49.795	47.551	57.124	59.714	44.319	47.067	94.779	43.851	49.015	86.381	44.713	42.367	36.413	53.103	45.898	47.467	35.034	94.22	104.04	79.384	93.753	107.02	41.928	112.09	105.85	68.043	34.958	115.26	41.99	25.311	73.302	27.587	43.55	107.91	40.479	46.651	45.589	38.567	44.059	46.113	44.003	61.106	46.881	45.362	47.39	36.342	35.528	49.593	47.396	45.204
69.315	59.39	70.953	1.5172	9.9138	1.5291	100.88	10.633	60.879	60.848	10.065	21.284	79.33	98.725	1.2962	1.3243	71.716	70.534	60.602	50.74	51.489	107.44	48.072	50.087	106.59	60.231	70.963	70.796	21.448	60.865	70.313	57.434	9.7612	108.03	59.568	1.17	9.5737	58.551	9.0074	1.4922	19.542	71.065	1.481	20.901	1.4931	72.063	71.573	100.78	1.6819	21.888
35.542	35.076	38.01	53.905	44.348	55.111	65.346	43.666	35.69	50.852	44.586	36.023	41.804	46.402	54.459	54.554	13.444	52.722	72.845	54.011	69.066	78.249	40.972	90.621	77.819	47.758	13.166	78.29	35.828	33.172	48.124	34.659	44.601	80.085	1.3434	53.97	48.825	1.9119	47.373	54.908	40.145	85.054	54.627	40.327	56.041	13.746	13.229	45.236	56.534	39.794
10.063	0.93655	11.808	59.448	49.672	60.291	45.747	48.887	2.0648	2.3268	49.415	38.265	64.395	63.942	59.763	59.74	43.128	11.29	2.1186	8.7877	7.7531	54.232	40.982	9.1862	53.355	1.4358	43.058	12.05	38.005	64.25	11.247	62.266	49.75	55.147	38.593	59.222	49.823	40.119	50.452	59.446	39.838	117.09	59.687	38.459	59.595	42.448	43.928	71.448	59.778	37.463
1.8015	11.18	1.5129	70.652	60.88	71.513	38.096	60.104	9.69	9.5727	60.638	49.487	62.672	62.455	70.972	70.959	42.968	0.82044	9.8694	19.743	18.925	47.533	44.335	20.462	46.554	10.279	43.091	1.0202	49.215	62.692	1.1053	60.847	60.951	48.568	40.562	70.421	61.018	42.119	61.642	70.614	51.044	124.47	70.861	49.665	70.775	42.4	43.348	67.464	70.983	48.666
19.689	9.7747	21.303	50.286	40.351	50.916	46.621	39.516	11.253	11.357	39.82	28.499	83.176	82.176	50.475	50.388	60.35	20.382	10.746	1.4089	1.8205	52.058	39.054	0.82934	51.353	10.283	60.077	20.797	28.238	82.943	20.476	80.067	40.242	52.958	51.669	49.665	40.363	53.587	40.913	50.322	30.142	125.66	50.353	28.996	50.346	60.17	61.282	96.004	50.438	28.129
51.855	60.114	59.406	88.368	83.76	91.823	88.295	84.842	60.327	103.45	87.014	79.088	17.738	16.876	93.171	96.195	36.244	105.85	125.86	104.23	120.53	97.474	62.962	142.38	98.677	83.481	37.249	131.93	78.952	46.116	79.983	39.783	87.11	100.77	50.483	95.999	91.984	48.822	90.256	97.346	83.628	106.24	96.93	83.988	98.602	36.595	36.749	3.2275	99.141	83.6
68.586	58.706	70.298	1.1619	9.0744	2.0554	101.34	9.8239	60.212	61.09	9.2983	20.581	78.084	97.499	1.5514	1.491	69.885	69.888	60.16	50.345	50.916	108.18	47.331	49.431	107.35	59.573	69.13	70.19	20.777	59.572	69.741	56.425	9.0012	108.8	58.449	1.1258	8.9054	56.786	8.3005	1.382	18.867	69.678	1.4946	20.225	1.5271	70.252	69.725	98.649	1.5651	21.218
35.598	34.567	38.116	52.535	42.985	53.765	64.736	42.834	35.301	50.971	44.7	35.983	43.049	48.785	53.105	54.276	13.615	53.774	73.472	52.672	68.518	77.549	40.71	90.559	77.24	47.599	13.589	78.31	35.777	34.039	48.288	35.617	44.711	79.395	2.0964	53.949	48.85	3.0867	47.464	55.129	40.042	84.479	54.85	40.15	56.218	13.929	14.025	45.525	56.717	39.608
69.244	59.368	70.953	0.90867	9.6989	1.4549	101.97	10.473	60.863	61.365	9.9566	21.226	78.868	98.275	1.1586	1.2645	70.003	70.544	60.662	50.749	51.479	108.81	48.118	50.089	107.97	60.233	69.25	70.803	21.416	58.933	70.313	56.612	9.6315	109.42	59.372	1.0069	9.5474	57.802	8.9501	1.1453	19.51	68.73	0.94769	20.854	1.2364	70.385	69.817	98.66	1.1741	21.859
54.372	44.238	53.654	71.404	38.443	39.845	72.461	36.303	45.144	43.723	35.479	31.819	73.343	88.801	37.68	37.094	72.822	53.135	43.253	33.265	34.156	77.566	45.374	32.604	76.359	42.862	72.611	53.409	31.792	69.562	52.995	62.211	34.504	77.441	58.978	36.207	32.148	59.927	32.504	35.198	29.848	95.787	36.245	30.576	35.43	73.472	73.333	107.3	35.226	29.503
52.561	61.185	59.906	86.92	84.8	92.869	87.706	85.939	61.341	104.21	88.125	80.269	22.96	19.344	94.283	97.328	34.989	106.03	126.46	105.76	121.82	96.879	63.515	143.54	98.098	84.425	35.168	132.01	80.127	47.509	80.426	40.806	88.23	100.16	48.312	97.148	93.187	46.877	91.442	98.546	84.848	104.05	98.095	85.186	99.79	35.015	35.396	3.5454	100.34	84.829
2.1499	11.663	1.1636	71.111	61.345	71.971	37.595	60.559	10.159	10.257	60.986	49.764	62.581	62.345	71.441	71.401	42.795	1.6767	10.546	20.983	19.718	47.048	44.574	21.459	46.092	10.919	42.873	1.0062	49.503	62.597	1.033	60.77	61.331	48.111	40.515	70.801	61.439	42.062	62.024	71.106	51.4	124.8	71.353	50.118	71.258	42.168	43.083	67.265	71.442	49.094
63.168	53.293	64.846	9.4967	3.8754	8.204	96.593	4.5066	54.789	59.668	4.2439	15.16	70.52	89.796	7.466	7.2346	64.375	68.685	61.2	48.868	51.407	103.76	40.62	49.715	102.96	55.956	63.446	71.17	15.346	58.63	65.981	55.401	4.0314	104.4	50.727	6.827	4.1048	51.143	3.9346	6.6052	13.457	73.202	7.0881	14.815	6.7637	64.634	64.116	93.372	6.964	15.816
34.954	34.383	37.783	55.743	46.199	56.997	63.147	45.528	35.016	51.435	46.544	37.751	40.916	46.165	56.318	56.437	12.021	54.245	73.857	53.563	69.197	76.034	41.235	91.157	75.633	47.617	11.685	80.148	37.577	32.988	48.463	34.443	46.624	77.894	1.5126	55.864	50.867	2.1452	49.426	57.057	41.921	87.002	56.755	42.037	58.195	12.273	11.793	44.223	58.69	41.5
35.385	37.644	39.457	42.733	56.19	64.798	113.32	57.181	38.098	64.852	59.228	50.603	46.818	48.402	66.107	68.905	1.4727	66.358	87.022	67.286	82.807	129.95	64.473	104.51	128.81	54.676	2.2521	90.479	50.456	45.053	53.099	52.307	59.416	131.57	13.707	68.715	63.955	12.452	62.458	70.066	54.985	67.457	69.638	55.074	71.208	1.5591	2.5506	29.72	71.74	54.61
53.882	63.601	60.912	87.095	88.026	96.127	88.618	89.131	63.704	105.73	91.288	83.365	25.223	21.892	97.488	100.5	36.425	107.3	127.97	107.51	123.47	97.635	65.659	145.19	98.893	86.487	36.432	133.24	83.215	50.382	81.632	43.037	91.375	100.91	49.949	100.31	96.267	48.485	94.54	101.67	87.903	103.68	101.24	88.233	102.91	36.221	36.69	4.8726	103.45	87.859
114.19	109.61	120.6	21.616	62.84	55.042	154.64	65.917	111.37	142.24	67.738	75.816	97.947	116.13	58.701	62.875	85.068	150.73	158.86	134.41	147.95	166.37	102.01	164.91	165.96	127.57	90.292	170.54	76.354	58.487	134.32	76.633	67.811	167.11	90.683	63.861	74.206	88.266	71.005	66.013	79.005	1.8462	64.631	81.381	67.189	87.771	92.346	91.28	67.594	82.481
36.96	38.734	41.553	60.615	57.011	65.541	69.587	57.956	39.307	68.415	59.966	51.483	29.257	34.292	66.761	69.519	2.2013	70.19	90.597	70.152	86.051	85.123	42.154	107.86	84.573	56.748	2.7866	95.625	51.31	33.716	56.045	32.446	60.075	86.857	15.817	69.284	64.571	14.437	63.059	70.607	55.799	85.278	70.215	55.93	71.741	2.1904	3.3851	28.631	72.266	55.465
47.382	37.443	48.993	22.059	12.329	22.977	82.636	11.56	38.941	38.884	12.046	1.5368	60.769	79.878	22.418	22.412	53.097	48.601	38.658	28.813	29.544	90.348	37.788	28.151	89.606	38.285	52.655	48.861	1.3872	59.891	48.355	56.527	12.364	91.155	39.845	21.829	12.534	40.263	13.103	22.057	2.7741	82.864	22.308	1.8257	22.238	53.543	53.489	83.913	22.45	1.3095
68.796	58.92	70.515	2.0482	9.2358	2.0202	100.83	10.025	60.429	60.949	9.5263	20.838	78.307	97.722	1.6265	1.4818	71.116	70.095	60.481	50.295	51.211	107.47	47.619	49.647	106.64	59.804	70.351	70.546	21	61.128	69.979	57.718	9.2038	108.06	58.824	1.3706	9.13	57.964	8.5278	1.3873	19.108	71.261	1.4288	20.419	1.3651	71.46	70.972	100.11	1.5393	21.432
10.397	1.216	12.184	59.276	49.343	59.975	46.322	48.565	2.4108	2.8416	49.106	37.942	66.333	65.868	59.431	59.422	44.653	11.601	2.286	8.2368	7.4116	54.6	41.676	8.843	53.729	1.5772	44.566	12.073	37.677	66.178	11.51	64.232	49.423	55.529	40.05	58.886	49.484	41.608	50.111	59.11	39.509	117.79	59.323	38.14	59.255	43.984	45.426	72.787	59.448	37.134
36.421	38.941	40.74	65.548	57.428	66.749	64.91	58.472	39.368	67.686	60.547	52.073	29.4	36.368	67.308	70.158	2.7144	68.522	89.303	70.303	85.841	80.505	43.346	107.24	79.656	56.435	2.8301	93.468	51.928	33.125	54.898	32.572	60.736	82.261	15.122	69.98	65.38	13.996	63.83	71.365	56.513	90.888	70.918	56.63	72.519	2.5272	2.4964	30.487	73.058	56.19
48.31	38.335	49.888	21.146	11.423	22.062	83.967	10.662	39.83	39.778	11.158	1.5082	61.591	80.671	21.513	21.5	52.854	49.519	39.556	29.721	30.444	91.796	38.148	29.056	91.041	39.193	52.376	49.766	1.5164	58.998	49.264	55.683	11.465	92.58	39.593	20.933	11.669	40.006	12.212	21.155	2.1512	81.02	21.397	1.6729	21.359	53.297	53.196	83.375	21.58	1.8548
9.2443	1.1872	10.959	60.224	50.465	61.086	47.694	49.675	1.531	1.894	50.19	39.048	62.078	61.693	60.556	60.52	41.2	10.481	0.88994	9.3834	8.6289	56.738	41.03	10.022	55.848	0.94107	41.152	10.848	38.782	61.963	10.356	60.238	50.513	57.734	37.765	59.999	50.613	39.193	51.228	60.229	40.625	115.18	60.458	39.245	60.384	40.468	41.941	67.359	60.572	38.256
35.362	34.806	37.867	54.2	44.652	55.431	62.639	43.99	35.424	51.864	45.252	36.6	42.211	49.132	54.773	54.875	13.243	53.358	73.857	53.701	69.55	75.382	40.945	91.554	75.098	47.86	13.161	78.083	36.404	33.342	48.053	35.429	45.258	77.237	2.0988	54.402	49.429	2.861	48.015	55.601	40.68	86.441	55.307	40.819	56.691	13.544	13.567	45.626	57.199	40.273
33.012	34.758	36.919	67.141	57.607	68.418	55.907	57.098	35.195	60.158	59.012	50.211	32.996	40.85	67.759	68.675	3.0178	61.289	81.847	63.664	78.531	71.04	43.93	99.809	70.636	51.097	3.1854	86.601	50.03	34.612	50.088	34.844	59.112	72.809	12.645	68.4	63.349	11.367	61.956	69.666	54.384	96.05	69.316	54.419	70.753	2.0782	3.4007	34.615	71.26	53.893
51.093	55.55	44.636	148.36	104.8	113.72	3.6954	101.89	53.876	24.725	100.84	90.406	84.054	83.334	110.41	108.27	75.199	15.537	25.268	35.459	34.213	5.3665	66.598	35.876	4.0969	42.966	70.506	15.206	89.987	98.286	35.224	84.367	100.15	5.092	65.037	106.83	96.11	67.124	97.966	105.51	88.674	156.62	106.83	87.615	105.13	72.195	69.739	93.181	105.05	85.959
69.267	59.381	71.007	1.1935	9.6677	1.537	101.38	10.454	60.892	61.638	9.9938	21.297	79.069	98.49	1.1644	1.1861	71.686	70.553	60.658	50.884	51.782	108	48.418	50.107	107.18	60.245	70.913	70.82	21.472	61.632	70.334	58.236	9.6663	108.6	59.477	1.1276	9.5769	58.552	8.9736	1.2821	19.562	71.141	0.97822	20.877	1.4742	72.027	71.555	100.64	1.3402	21.885
60.508	50.634	62.268	9.4989	1.4183	9.9897	94.327	1.9173	52.149	53.38	1.7238	12.5	70.515	89.819	9.3931	9.3055	62.146	62.401	54.033	42.635	44.487	101.61	40.125	43.747	100.81	52.123	61.439	64.224	12.684	58.079	62.269	54.902	1.4774	102.28	49.849	8.7745	1.5173	49.042	1.5856	8.9197	10.772	73.499	9.1628	12.195	9.0987	62.511	62.097	91.478	9.2972	13.2
114.91	110.21	121.39	23.451	62.281	54.233	156.24	65.375	112	143.46	67.093	75.608	99.513	117	57.867	61.888	85.868	152.22	158.32	134.77	147.15	167.75	102.33	162.76	167.32	127.82	91.133	170.19	76.127	59.824	134.86	77.818	67.203	168.49	91.697	62.891	73.435	89.285	70.304	64.992	78.66	2.5568	63.629	80.899	66.148	88.646	93.17	90.996	66.495	82.101
38.899	41.216	42.986	59.701	53.401	61.623	67.234	54.728	41.649	68.512	56.97	48.913	27.843	34.502	63.329	66.465	4.022	70.083	90.6	70.978	86.501	82.474	42.209	108.13	82.089	58.287	4.9415	95.254	48.805	30.566	56.936	30.335	57.248	84.243	13.145	66.394	62.414	11.822	60.646	67.957	53.682	85.511	67.377	53.839	69.195	5.0218	5.2641	32.667	69.751	53.523
52.259	55.975	57.765	91.055	82.229	92.671	77.608	81.54	56.522	90.517	82.371	71.952	5.4819	2.0397	91.683	92.023	32.007	94.607	112.94	89.019	105.66	87.175	37.166	127.3	88.302	75.804	32.875	120.53	71.94	5.0246	75	1.7649	82.217	90.332	45.017	91.148	82.507	41.98	83.278	90.822	73.615	113.55	91.656	72.454	91.184	33.224	31.856	25.275	91.721	71.154
18.301	8.4561	20.094	51.147	41.359	51.977	53.197	40.57	10.011	10.186	40.986	29.846	65.458	64.76	51.453	51.403	44.024	19.56	9.7102	1.496	1.1412	61.182	38.088	1.1939	60.371	9.2912	43.571	20.014	29.584	65.192	19.455	63.176	41.346	62.075	38.106	50.812	41.455	39.639	42.047	51.152	31.458	111.03	51.369	30.116	51.291	43.686	44.772	75.475	51.457	29.102
37.397	35.288	38.865	33.569	43.177	51.752	115.01	43.936	36.004	53.395	45.818	37.167	43.743	44.874	52.718	55.312	11.771	55.863	75.812	54.918	70.843	130.65	62.14	92.923	129.99	48.901	11.487	81.394	36.967	41.856	49.657	49.892	45.827	132.38	1.6612	54.982	50.02	1.9383	48.578	56.165	41.265	57.582	55.881	41.407	57.277	12.105	11.377	41.942	57.774	40.87
49.505	39.576	51.146	19.911	10.207	20.846	84.684	9.4431	41.065	41.27	9.9926	2.0993	62.408	81.555	20.275	20.272	53.551	50.763	40.793	30.957	31.686	92.436	38.232	30.298	91.673	40.446	53.034	51.01	2.2363	58.27	50.512	54.942	10.282	93.2	40.245	19.716	10.454	40.632	11.033	19.946	1.5336	80.174	20.18	1.9226	20.132	53.976	53.835	83.986	20.352	2.5979
69.365	59.445	71.024	0.63012	9.7929	1.157	141.6	10.596	60.938	61.281	10.045	21.199	79.781	99.209	1.0096	0.90211	61.237	69.941	59.97	50.568	50.958	154.89	75.144	49.308	154.99	59.939	65.33	70.041	21.477	52.124	70.119	59	9.778	156.74	59.741	1.3073	9.6758	58.186	9.1034	1.3806	19.625	26.179	1.2868	21.083	1.9264	63.164	67.51	77.525	1.1628	21.95
50.234	40.302	51.865	19.19	9.4853	20.123	85.356	8.7341	41.787	41.77	9.2429	2.5543	63.145	82.266	19.56	19.548	54.437	51.479	41.518	31.68	32.419	93.029	38.38	31.026	92.267	41.164	53.927	51.73	2.7488	58.945	51.241	55.712	9.5495	93.786	41.147	18.991	9.7228	41.549	10.301	19.208	1.4409	80.036	19.451	2.3151	19.403	54.848	54.736	84.854	19.616	3.1406
9.3569	0.98683	11.055	60.089	50.346	60.977	48.713	49.564	1.5747	2.0879	50.035	38.894	59.803	59.458	60.433	60.405	39.483	10.613	1.3184	9.6451	8.7155	58.061	40.433	9.9419	57.169	1.0756	39.407	10.878	38.629	59.694	10.453	58.104	50.365	59.077	36.48	59.853	50.484	37.857	51.091	60.076	40.486	113.39	60.334	39.139	60.252	38.713	40.187	65.013	60.443	38.131
57.236	47.36	58.958	12.272	2.8021	13.176	91.204	2.1454	48.865	50.391	2.5594	9.2924	67.896	87.136	12.622	12.59	61.503	59.255	49.795	39.63	40.664	98.378	39.007	38.323	97.613	48.422	60.901	59.478	9.4846	61.178	58.575	57.97	2.8586	99.097	48.138	12.043	2.86	48.533	3.4481	12.235	7.5863	77.777	12.469	8.9149	12.393	61.838	61.66	91.47	12.569	9.8949
69.148	59.282	70.716	1.1496	9.6141	1.6317	108.54	10.386	60.697	61.37	9.807	20.9	78.686	98.101	1.1931	1.4106	62.936	70.458	60.438	50.681	51.318	116.78	48.062	49.992	116.02	60.113	64.732	70.701	21.19	52.196	70.137	56.484	9.5558	117.56	59.302	1.2237	9.4861	57.647	8.8879	1.378	19.339	57.132	1.2268	20.763	1.546	63.497	66.92	89.764	1.4121	21.707
58.854	48.949	60.518	10.57	1.4915	11.486	92.954	1.3134	50.442	50.546	1.3567	10.826	70.602	89.843	10.929	10.934	61.601	60.116	50.174	40.323	41.057	100.22	40.447	39.674	99.427	49.806	60.999	60.381	11.006	59.33	59.892	56.236	1.5348	100.91	49.142	10.372	1.636	48.595	2.0143	10.588	9.1679	74.893	10.828	10.487	10.772	61.981	61.704	91.209	10.976	11.476
35.556	34.864	38.288	55.976	46.413	57.126	67.73	45.709	35.547	52.348	46.399	37.045	42.06	46.146	56.515	56.588	12.327	54.601	74.671	54.089	69.94	80.452	40.763	91.989	79.832	48.22	11.994	80.113	36.839	34.632	48.873	35.463	46.457	82.297	1.2863	56.068	49.917	2.2557	48.477	56.147	41.132	85.521	56.304	41.257	57.204	12.495	11.919	43.383	57.683	40.72
10.346	1.2342	12.079	59.078	49.332	59.963	49.729	48.545	2.3516	2.5911	49.062	37.907	60.12	59.757	59.422	59.396	39.62	11.614	2.2285	8.2467	7.6093	59.016	40.185	9.1714	58.138	1.5828	39.464	11.968	37.643	59.98	11.471	58.408	49.385	60.029	36.544	58.858	49.478	37.899	50.097	59.07	39.49	112.7	59.32	38.125	59.239	38.848	40.299	65.49	59.442	37.132
58.664	48.764	60.357	11.082	1.5637	11.669	94.036	1.166	50.261	50.95	1.4046	10.566	70.17	89.47	11.106	11.133	59.772	59.938	49.965	40.195	40.858	101.6	40.457	39.49	100.83	49.616	59.202	60.189	10.79	57.237	59.68	54.609	1.5869	102.34	48.846	10.573	1.6592	47.233	2.1218	10.763	8.9494	72.726	11.004	10.284	10.941	60.198	59.857	88.992	11.144	11.287
35.507	34.976	38.248	58.847	49.293	60.064	61.834	48.618	35.631	52.603	49.277	38.2	41.022	45.446	59.408	59.502	12.029	54.688	74.724	55.286	70.65	74.664	41.183	92.355	74.118	48.373	11.647	80.365	37.901	33.289	48.9	34.622	49.295	76.526	1.9328	58.91	50.709	2.0259	50.227	59.03	41.894	89.787	59.24	42.014	59.094	12.121	11.511	44.401	59.483	41.494
48.148	38.196	49.734	21.291	11.565	22.211	83.679	10.8	39.695	39.638	11.296	1.4107	61.47	80.55	21.653	21.645	52.876	49.377	39.416	29.583	30.304	91.487	37.987	28.913	90.736	39.055	52.409	49.627	1.5318	58.981	49.124	55.616	11.603	92.283	39.617	21.072	11.814	40.025	12.367	21.308	2.2789	81.246	21.54	1.8311	21.505	53.321	53.228	83.467	21.73	1.7437
9.2697	1.6619	10.832	60.382	50.631	61.258	47.442	49.848	1.5621	1.0611	50.291	38.984	60.95	60.608	60.72	60.687	40.026	10.33	1.0471	10.269	9.6475	56.578	41.101	11.898	55.699	1.6476	39.908	10.596	38.778	60.827	10.144	59.157	50.628	57.573	36.622	60.103	50.73	38.064	51.324	60.373	40.695	114.52	60.627	39.415	60.543	39.234	40.679	66.575	60.724	38.384
52.788	60.195	60.044	73.667	83.648	91.776	89.329	84.946	60.392	103.5	87.172	79.335	26.201	26.742	93.404	96.528	32.033	105.92	125.89	104.54	120.76	99.234	64.002	142.58	100.36	83.545	33.771	131.98	79.195	47.58	80.474	42.081	87.365	102.21	47.648	96.424	92.525	45.969	90.743	97.949	84.052	91.837	97.403	84.279	99.191	32.336	34.457	2.998	99.746	83.984
56.801	46.876	58.44	12.638	3.098	13.589	90.263	2.4534	48.378	49.095	2.9082	8.7738	68.726	87.983	13.005	12.993	60.144	58.062	48.105	38.337	38.994	97.515	39.96	37.599	96.715	47.746	59.526	58.312	8.969	58.955	57.838	55.598	3.1612	98.187	47.073	12.428	3.3162	47.103	3.8422	12.652	7.0904	76.638	12.922	8.4247	12.85	60.529	60.258	90.095	13.063	9.4092
49.162	39.249	50.833	20.26	10.535	21.179	84.338	9.7695	40.745	41.012	10.294	1.8075	62.053	81.152	20.609	20.596	54.003	50.412	40.475	30.618	31.359	92.006	38.015	29.977	91.236	40.107	53.504	50.681	1.8553	59.725	50.192	56.313	10.593	92.765	40.71	20.044	10.745	41.137	11.327	20.264	1.4789	81.302	20.51	1.5232	20.449	54.402	54.342	84.598	20.661	2.2018
48.219	38.288	49.856	21.274	11.524	22.152	81.795	10.756	39.771	39.902	11.22	1.426	62.124	80.346	21.615	21.6	56.11	49.406	39.486	29.612	30.375	89.071	37.741	28.969	88.315	39.097	55.634	49.673	1.3576	62.84	49.188	58.95	11.539	89.834	42.761	20.999	11.69	43.265	12.271	21.296	2.0877	85.338	21.515	1.4961	21.444	56.509	56.549	87.398	21.631	1.5145
10.297	1.1988	11.992	59.174	49.432	60.054	50.35	48.641	2.2532	2.3309	49.125	37.98	59.733	59.4	59.519	59.491	39.066	11.511	1.7699	8.6026	8.0164	59.777	40.552	9.3744	58.881	1.631	38.92	11.786	37.717	59.602	11.302	58.09	49.444	60.793	36.109	58.943	49.578	37.468	50.176	59.171	39.586	112.05	59.413	38.225	59.342	38.305	39.727	64.431	59.535	37.23
37.364	39.359	41.813	61.651	56.575	64.923	68.229	57.53	39.925	68.104	59.571	51.207	28.705	33.768	66.125	68.963	1.8468	69.857	90.216	70.5	86.028	83.712	41.707	107.62	83.11	57.062	2.3629	95.488	51.04	33.087	56.178	31.581	59.632	85.455	14.967	68.709	64.238	13.776	62.634	70.006	55.578	86.624	69.637	55.783	71.192	2.6224	2.5057	29.47	71.713	55.338
20.335	10.474	22.045	49.06	39.325	49.955	58.356	38.55	12.009	12.665	39.087	27.939	59.724	59.111	49.415	49.41	39.372	21.621	12.119	2.2878	2.8886	67.145	36.403	1.6062	66.345	11.346	38.827	22.006	27.665	59.496	21.506	57.858	39.402	68.108	34.383	48.87	39.472	35.754	40.093	49.061	29.499	104.41	49.301	28.127	49.228	39.108	39.989	69.523	49.433	27.122
20.913	11.059	22.625	48.951	38.817	49.43	58.492	38.019	12.572	13.293	38.552	27.378	60.085	59.424	48.862	48.855	39.918	22.187	12.538	2.576	3.5855	67.184	36.231	1.9499	66.377	11.895	39.384	22.443	27.113	59.857	21.979	58.132	38.844	68.121	34.581	48.3	38.896	35.969	39.516	48.49	28.928	104.33	48.744	27.583	48.664	39.692	40.535	70.296	48.855	26.575
9.0293	1.6097	10.563	60.565	50.821	61.442	48.423	50.037	1.5156	1.6908	50.495	39.23	60.142	59.818	60.908	60.873	39.158	10.14	1.1934	10.517	9.9034	57.793	41.478	12.055	56.887	1.5427	39.079	10.415	38.988	60.033	9.9536	58.458	50.825	58.795	36.077	60.308	50.915	37.469	51.521	60.563	40.901	113.52	60.809	39.607	60.731	38.394	39.812	64.777	60.916	38.583
49.526	39.479	50.553	19.561	10.712	21.32	123.77	9.9946	40.624	40.278	10.587	0.96918	61.629	80.76	20.844	20.921	40.615	50.52	40.472	30.898	31.271	138.05	63.6	30.229	137.9	40.092	44.671	50.872	1.2095	44.995	50.056	52.851	10.899	139.79	38.906	20.399	11.113	37.318	11.675	20.625	1.2809	46.22	20.839	1.9517	20.825	42.492	46.86	57.374	21.047	2.1988
10.213	1.54	11.96	59.803	49.583	60.209	50.392	48.786	2.3893	2.9379	49.313	38.144	59.2	58.82	59.642	59.614	38.618	11.468	3.0725	8.4032	7.62	59.874	40.543	9.3611	58.95	1.9649	38.477	12.282	37.875	59.076	11.516	57.499	49.619	60.862	35.543	59.073	49.646	36.891	50.282	59.238	39.679	111.65	59.484	38.315	59.411	37.892	39.355	63.783	59.608	37.308
58.513	48.598	59.787	10.545	1.5116	11.916	134.52	1.1771	49.711	50.285	1.3394	10.051	69.853	89.085	11.419	11.487	50.067	59.458	49.519	39.94	40.198	148.63	71.543	39.204	148.69	49.185	54.097	59.938	10.324	50.484	59.162	58.23	1.6678	150.41	48.422	10.971	1.8295	46.799	2.3364	11.185	8.4672	36.815	11.387	11.006	11.393	51.936	56.276	66.879	11.58	11.035
57.837	47.964	59.471	11.438	1.8935	12.372	98.603	1.3214	49.388	49.572	1.7536	9.6861	69.187	88.443	11.853	11.872	54.274	59.131	49.506	39.365	40.19	107.21	39.654	38.684	106.52	48.795	53.829	59.384	9.9426	53.515	58.82	52.311	2.0331	108.11	47.785	11.371	2.1874	46.171	2.7364	11.567	8.0519	65.727	11.783	9.4966	11.748	54.781	55.567	82.175	11.954	10.437
10.169	1.4692	11.834	59.299	49.58	60.216	51.27	48.804	2.2691	3.3481	49.28	38.13	56.802	56.495	59.663	59.64	36.615	11.393	1.633	9.0532	8.0626	61.071	39.943	10.546	60.175	1.8671	36.482	11.643	37.87	56.674	11.208	55.292	49.601	62.107	34.195	59.091	49.743	35.47	50.341	59.303	39.744	109.91	59.56	38.391	59.485	35.834	37.28	61.269	59.702	37.396
47.694	37.821	49.242	21.547	11.886	22.495	91.354	11.171	39.24	39.096	11.755	1.2602	60.82	79.927	22.028	22.098	45.149	48.98	38.982	29.226	29.862	100.64	37.762	28.549	99.995	38.646	44.841	49.239	0.95855	53.458	48.659	52.468	12.076	101.65	37.889	21.578	12.269	36.304	12.827	21.802	2.3229	71.68	22.017	1.3879	21.999	45.721	45.802	73.595	22.214	1.1868
53.829	58.194	47.31	150.54	107.5	116.52	6.3512	104.63	56.504	32.193	103.6	93.115	89.825	88.326	113.28	111.09	77.451	23.081	32.85	43.081	41.872	3.1118	67.858	43.424	2.9451	45.277	72.644	22.736	92.723	100.99	37.549	86.916	102.98	3.5759	67.426	109.71	98.907	69.464	100.84	108.4	91.408	163.3	109.68	90.295	107.97	74.4	71.796	97.591	107.9	88.66
8.4223	1.7303	10.873	61.473	51.43	62.011	29.801	50.604	1.0949	0.82538	50.971	39.829	103.78	103	61.568	61.355	75.028	9.3212	0.58788	10.51	9.2254	36.925	53.537	10.585	35.202	1.2322	75.115	10.14	39.562	103.56	9.8896	99.8	51.592	35.254	62.048	60.773	52.002	65.019	52.08	61.446	41.403	150.03	61.64	40.021	61.461	74.552	75.874	117.03	61.55	39.031
47.851	37.975	49.49	21.426	11.736	22.344	88.917	10.962	39.423	39.457	11.528	1.3018	61.072	80.185	21.815	21.86	47.721	49.138	39.159	29.38	30.041	97.71	37.608	28.703	97.038	38.809	47.384	49.398	0.98999	55.118	48.837	53.452	11.849	98.67	37.976	21.327	11.998	36.396	12.588	21.539	2.2018	74.968	21.765	1.1407	21.724	48.26	48.09	76.851	21.94	0.98663
58.354	48.48	60.016	11.211	1.512	11.933	95.678	1.0045	49.938	50.488	1.341	10.206	69.81	89.105	11.36	11.367	57.276	59.661	49.669	39.873	40.562	103.67	40.084	39.203	102.92	49.335	56.732	59.908	10.471	55.033	59.385	52.9	1.5746	104.45	48.455	10.834	1.6476	46.817	2.1391	11.009	8.603	69.574	11.243	9.9552	11.203	57.738	57.339	85.943	11.417	10.962
50.172	40.243	48.627	64.144	35.901	39.908	51.016	34.073	41.198	23.62	33.486	29.201	82.724	82.588	39.415	38.98	64.326	32.907	23.211	13.02	14.264	57.715	42.787	12.547	56.031	33.278	64.596	33.244	29.281	82.976	42.764	77.226	32.745	55.991	50.948	38.743	30.819	52.287	31.143	39.074	27.816	119.07	39.661	28.499	39.39	64.619	66.639	104.58	39.321	27.35
48.379	38.51	50.013	20.928	11.231	21.864	87.59	10.468	39.963	39.973	11.016	1.2536	61.644	80.775	21.309	21.319	49.013	49.686	39.696	29.905	30.588	96.121	38.072	29.229	95.397	39.358	48.595	49.935	0.96322	55.264	49.399	52.933	11.313	97.003	38.643	20.791	11.473	37.022	12.046	21	1.6972	75.947	21.226	1.0856	21.183	49.527	49.317	78.477	21.402	1.3832
1.8683	11.171	1.4474	70.539	60.816	71.434	42.787	60.026	9.6802	9.6592	60.508	49.368	57.618	57.433	70.897	70.868	39.09	1.6676	9.8897	19.974	18.941	53.238	43.719	20.441	52.19	10.345	39.245	1.6247	49.108	57.628	1.2898	56.254	60.85	54.332	38.209	70.34	60.97	39.612	61.584	70.545	50.974	119.37	70.788	49.616	70.725	38.513	39.493	59.976	70.929	48.61
57.56	47.693	59.139	11.745	2.1967	12.704	96.22	1.7434	49.136	48.998	2.092	9.3625	69.028	88.246	12.131	12.213	55.252	58.872	48.863	39.1	39.76	104.52	40.118	38.405	103.8	48.535	54.814	59.11	9.6541	53.051	58.558	51.354	2.339	105.38	47.904	11.686	2.6733	46.32	3.1121	11.942	7.7811	67.674	12.144	9.1722	12.138	55.809	55.845	83.641	12.387	10.162
70.02	60.138	71.719	1.3069	10.448	0.93849	106.54	11.221	61.614	62.12	10.673	21.816	79.819	99.237	0.90316	1.1134	66.175	71.323	61.319	51.536	52.206	114.22	49.098	50.85	113.4	60.989	65.845	71.561	22.096	54.086	71.027	57.2	10.399	114.91	60.35	1.236	10.309	58.777	9.7202	1.5763	20.26	60.863	1.1343	21.593	1.3587	66.682	68.034	93.642	1.2443	22.602
47.994	38.13	49.579	21.293	11.6	22.231	88.536	10.834	39.569	39.719	11.393	1.1765	61.256	80.36	21.671	21.728	47.52	49.301	39.303	29.525	30.193	97.339	37.707	28.843	96.639	38.966	47.117	49.552	0.92565	54.317	48.996	52.316	11.719	98.265	38.077	21.215	11.908	36.462	12.481	21.441	2.1554	74.561	21.66	1.3316	21.636	48.058	47.818	76.659	21.845	1.1405
58.529	48.655	60.219	10.801	1.3425	11.757	95.62	0.87421	50.136	50.329	1.1746	10.393	69.813	89.103	11.182	11.196	57.668	59.839	49.845	40.051	40.739	103.57	40.353	39.374	102.82	49.509	57.143	60.084	10.646	55.115	59.587	52.921	1.4379	104.36	48.69	10.655	1.4931	47.071	1.9861	10.829	8.7979	69.813	11.06	10.163	11.02	58.153	57.741	86.38	11.231	11.148
48.212	38.311	49.849	21.17	11.453	22.099	83.962	10.706	39.807	39.739	11.181	0.88424	61.262	80.367	21.531	21.526	52.529	49.49	39.533	29.697	30.43	91.793	37.966	29.04	91.046	39.175	52.071	49.744	1.1486	58.553	49.248	55.289	11.485	92.593	39.301	20.967	11.649	39.68	12.215	21.163	1.8962	80.793	21.423	1.4797	21.363	52.975	52.889	83.055	21.579	1.1502
57.725	47.857	59.34	11.598	2.0653	12.553	94.999	1.4515	49.314	49.518	1.8095	9.5865	69.35	88.529	11.98	11.993	56.978	59.033	49.046	39.251	39.938	103	39.876	38.574	102.25	48.706	56.471	59.283	9.8514	55.048	58.755	52.85	2.1107	103.79	47.966	11.46	2.2857	46.388	2.8019	11.678	7.9608	70.091	11.896	9.3349	11.87	57.46	57.07	85.753	12.087	10.342
35.723	37.418	39.84	63.377	55.456	64.64	63.595	56.348	37.947	64.144	58.327	49.879	30.404	36.757	65.027	67.756	1.6368	65.565	86.043	67.277	82.357	78.782	42.297	103.72	78.262	54.312	1.4184	91.083	49.703	33.419	53.459	32.721	58.379	80.565	13.151	67.484	62.808	12.044	61.283	68.745	54.148	90.009	68.4	54.327	69.892	1.6426	1.1953	32.087	70.407	53.839
2.5941	12.288	1.0562	71.992	61.954	72.534	18.827	61.129	10.803	10.268	61.647	50.512	103.36	102.89	72.092	71.995	72.85	1.4639	11.11	21.007	19.981	25.908	63.181	21.909	24.194	11.621	72.308	1.6992	50.25	103.36	1.5161	99.635	62.122	24.245	60.169	71.478	62.496	63.202	62.733	71.947	52.131	156.37	72.17	50.754	71.973	71.775	72.221	114.5	72.086	49.776
35.287	37.305	39.672	68.444	58.912	69.693	58.556	58.711	37.825	65.513	60.706	52.074	30.214	35.903	69.068	70.372	2.5561	67.343	87.677	68.083	83.534	74.063	43.395	105.15	73.328	54.829	2.5484	92.728	51.899	34.76	53.867	33.91	60.826	75.799	15.414	70.131	65.318	14.13	63.83	71.479	56.382	95.498	71.072	56.441	72.593	2.0906	2.6265	31.54	73.12	55.979
18.751	8.816	21.101	51.279	41.182	51.694	39.908	40.345	10.633	10.631	40.803	29.639	97.592	96.199	51.355	51.126	71.444	19.531	10.581	0.45422	1.2956	46.957	44.012	2.1598	45.205	9.7706	71.656	20.166	29.375	97.352	20.21	93.123	41.422	45.255	58.442	50.623	41.516	60.919	41.822	51.038	31.233	138.8	51.496	29.894	51.214	71.817	73.191	113.13	51.182	28.894
88.241	79.612	89.396	96.505	57.052	56.379	106.81	54.758	80.753	81.243	53.809	52.507	52.442	51.911	53.004	52.59	81.818	89.843	80.84	72.31	72.937	113.71	36.462	86.208	112.36	80.496	81.01	89.47	52.033	51.847	89.173	44.016	51.57	112.9	66.739	50.949	49.822	67.679	49.4	49.445	50.68	76.47	51.021	52.316	49.978	83.758	81.184	109.97	49.829	51.306
79.099	69.54	80.525	48.836	42.181	44.498	117.17	42.153	70.835	86.683	43.223	46.592	36.583	54.052	43.841	45.733	63.669	94.472	105.53	80.222	95.356	126.82	42.694	114.13	125.62	70.288	64.356	116.5	46.322	29.024	80.051	27.487	42.221	126.82	56.195	45.122	44.975	56.191	43.275	44.837	45.466	51.184	45.367	45.887	46.222	65.266	63.198	84.65	46.193	46.728
2.2712	11.788	1.677	71.304	61.256	71.886	19.45	60.503	10.17	10.055	61.063	49.915	124.05	123.56	71.384	71.399	93.751	1.4192	10.15	20.783	19.512	26.645	61.656	20.828	24.919	10.9	92.954	0.1802	49.656	124.02	0.9416	120.33	61.397	24.97	81.145	70.883	61.509	84.146	62.117	71.422	51.512	171.58	71.3	50.14	71.251	92.545	92.618	135.15	71.462	49.149
68.165	58.295	69.833	1.4517	8.7184	2.293	103.4	9.4573	59.756	60.231	8.8933	20.045	78.233	97.64	1.8552	1.8106	66.489	69.468	59.493	49.686	50.37	110.82	46.922	49.005	110	59.145	65.847	69.719	20.286	56.033	69.194	56.133	8.5901	111.5	58.278	1.4819	8.4678	56.628	7.8606	1.7705	18.398	64.825	1.7953	19.754	1.8103	66.949	66.344	94.567	1.8852	20.762
48.718	38.824	50.346	20.657	10.935	21.573	85.24	10.17	40.304	40.24	10.668	1.0961	62.028	81.162	21.012	21.013	52.289	49.994	40.035	30.206	30.926	93.201	38.098	29.548	92.452	39.676	51.837	50.254	1.3809	58.164	49.746	55.1	10.986	94.013	39.101	20.455	11.165	39.464	11.716	20.678	1.4848	79.48	20.899	1.2076	20.874	52.745	52.631	82.537	21.083	1.6508
54.446	63.603	61.935	74.436	86.81	94.884	93.49	87.913	63.798	107.2	90.08	82.229	25.269	34.472	96.247	99.262	35.826	109.33	129.55	108.32	124.58	104.03	66.651	146.36	105.08	87.07	37.883	135.39	82.077	50.147	82.905	45.939	90.149	106.79	51.482	99.061	95.066	49.675	93.334	100.44	86.759	96.423	100	87.11	101.67	36.103	38.872	7.4388	102.22	86.747
48.313	38.417	49.954	21.054	11.329	21.969	85.043	10.558	39.897	39.846	11.062	1.1288	61.448	80.565	21.414	21.413	52.484	49.581	39.641	29.807	30.519	92.982	37.781	29.151	92.242	39.268	52.054	49.851	1.1774	59.186	49.343	56.15	11.37	93.81	39.32	20.852	11.557	39.708	12.115	21.077	1.7836	80.303	21.274	1.2581	21.262	52.92	52.859	82.814	21.492	1.4435
52.296	59.198	59.393	86.433	82.571	90.635	87.374	83.913	59.417	102.14	86.181	78.37	16.992	17.829	92.333	95.526	33.694	104.53	124.5	103.38	119.52	97.06	63.527	141.32	98.2	82.431	36.577	130.59	78.25	46.136	79.58	40.008	86.427	100.21	49.982	95.461	91.662	48.476	89.846	96.997	83.166	105.85	96.438	83.395	98.282	34.195	35.073	3.2389	98.825	83.108
55.198	59.492	48.526	153.75	108.7	117.52	7.1861	105.72	57.797	27.545	104.59	94.218	99.164	98.261	114.12	111.84	80.712	18.622	28.116	38.359	37.156	3.5404	69.449	38.685	3.4401	46.116	75.88	18.145	93.803	102.78	38.449	95.476	103.9	3.18	70.396	110.4	99.635	72.281	101.58	109.01	92.337	166.06	110.36	91.244	108.57	77.701	75.207	107.81	108.49	89.581
56.931	47.068	58.552	12.383	2.8427	13.349	93.629	2.6504	48.532	48.435	2.7162	8.8627	69.946	89.234	12.78	12.796	57.255	58.246	48.258	38.463	39.146	101.55	41.373	37.775	100.77	47.917	56.813	58.492	9.0911	55.412	57.952	52.929	2.9187	102.32	48.363	12.256	3.3908	46.908	3.7137	12.548	7.2176	70.932	12.743	8.56	12.833	57.812	57.421	86.282	13.067	9.5542
68.612	58.714	70.226	1.2686	9.0973	1.9053	103.94	9.8661	60.177	60.374	9.3001	20.449	78.801	98.216	1.5306	1.6049	66.696	69.893	59.913	50.099	50.797	111.36	47.727	49.44	110.54	59.568	66.037	70.146	20.7	56.277	69.633	56.511	9.0258	112.02	59.079	1.2422	8.876	57.493	8.3047	1.6461	18.812	64.367	1.5239	20.175	1.4204	67.148	66.858	94.701	1.8548	21.178
35.856	35.801	38.516	62.706	53.148	63.903	58.896	52.479	36.383	53.566	53.132	41.932	39.89	46.991	63.252	63.335	13.451	55.019	75.343	56.621	71.827	69.691	40.71	93.257	69.186	49.132	12.888	80.311	41.696	34.89	49.133	34.352	53.126	71.596	1.938	62.747	53.309	2.9781	54.029	62.891	43.563	94.794	63.123	42.214	62.94	13.388	12.53	46.473	63.311	41.715
58.899	48.989	60.529	10.496	1.2634	11.444	93.816	1.2073	50.477	50.433	1.1366	10.819	70.576	89.877	10.87	10.885	60.45	60.172	50.205	40.377	41.092	101.3	40.722	39.714	100.51	49.851	59.873	60.422	11.031	57.753	59.917	54.92	1.2796	102.01	49.228	10.312	1.4098	47.642	1.8097	10.523	9.1483	73.06	10.742	10.472	10.711	60.878	60.544	89.774	10.917	11.481
69.138	59.254	70.851	0.9504	9.5736	1.5517	103.78	10.355	60.737	61.245	9.8275	21.023	78.959	98.366	1.2694	1.2158	67.925	70.432	60.608	50.637	51.567	111.03	48.166	49.966	110.21	60.108	67.226	70.68	21.248	57.013	70.166	56.68	9.5419	111.68	59.346	1.1146	9.4572	57.775	8.8611	1.2645	19.391	65.456	1.1794	20.736	1.1514	68.355	67.757	96.062	1.159	21.741
2.1302	11.614	1.2194	71.058	61.268	71.87	37.435	60.465	10.102	10.055	60.892	49.76	65.449	65.216	71.363	71.318	45.078	1.2825	10.295	20.69	19.607	46.596	45.858	20.808	45.619	10.768	45.116	0.71705	49.498	65.465	0.85283	63.63	61.241	47.646	42.351	70.737	61.382	43.978	61.975	71.061	51.38	126.38	71.256	50.012	71.199	44.44	45.3	69.724	71.354	49.031
70.834	60.96	72.492	1.8577	11.311	1.3268	106.49	12.086	62.418	62.481	11.525	22.664	80.915	100.35	1.7172	1.6387	67.623	72.147	62.149	52.356	53.039	113.98	49.984	51.678	113.15	61.815	66.944	72.387	22.932	54.812	71.866	58.001	11.227	114.64	61.168	2.071	11.114	59.592	10.532	1.9912	21.072	61.541	1.7719	22.404	1.8853	68.092	69.005	95.245	1.7123	23.423
56.889	47.013	58.542	12.466	2.8509	13.431	92.186	2.1295	48.501	48.56	2.7032	8.8375	68.546	87.823	12.844	12.85	58.242	58.199	48.222	38.405	39.12	99.813	39.819	37.74	99.04	47.877	57.704	58.445	9.038	56.632	57.94	53.841	2.9272	100.56	47.093	12.286	3.0809	45.492	3.6429	12.487	7.2024	73.64	12.73	8.5179	12.678	58.703	58.359	87.659	12.902	9.5271
36.11	37.49	40.524	43.252	55.171	63.671	110.51	56.082	38.094	65.222	58.074	49.551	44.177	45.742	64.839	67.57	1.2065	67.521	87.536	67.241	82.946	127.06	61.715	104.75	125.96	54.806	1.1516	93.398	49.381	42.474	54.556	49.529	58.158	128.69	13.812	67.306	62.591	12.498	61.095	68.611	53.822	66.995	68.233	53.974	69.725	1.669	1.5227	30.057	70.263	53.488
68.41	58.515	70.113	1.5571	8.8154	2.1193	102.05	9.6003	60	60.974	9.0954	20.332	78.221	97.63	1.6742	1.9385	68.525	69.69	59.727	50.268	50.607	109.11	47.398	49.225	108.28	59.371	67.831	69.941	20.54	57.933	69.431	56.186	8.8115	109.75	58.628	1.3046	8.7127	56.999	8.1309	1.5313	18.646	67.832	1.6101	19.984	1.6267	68.954	68.38	97.015	1.8507	20.995
2.3173	11.946	1.2169	71.346	61.616	72.244	40.337	60.833	10.461	10.45	61.294	50.076	58.708	58.509	71.702	71.679	40.099	1.9178	10.664	21.113	19.953	50.519	43.557	21.743	49.519	11.218	40.205	0.93171	49.822	58.727	1.3421	57.174	61.616	51.629	38.985	71.098	61.74	40.377	62.335	71.335	51.724	121.63	71.602	50.415	71.517	39.468	40.38	62.145	71.715	49.39
41.111	41.853	48.321	65.145	47.61	49.556	82.922	46.984	42.735	78.968	47.633	44.606	28.902	46.497	48.885	49.301	27.381	85.593	99.129	74.12	89.834	95.289	35.517	109.51	95.321	62.13	30.297	109.37	44.139	23.758	65.208	24.421	46.314	96.694	37.255	48.501	48.089	35.397	46.59	48.113	46.07	74.812	48.724	47.265	49.135	27.576	32.688	30.249	49.027	46.989
35.069	33.627	37.506	59.359	49.793	60.543	59.751	49.125	34.345	48.01	49.78	38.547	44.812	48.548	59.892	59.965	15.396	51.089	70.556	49.883	65.627	70.751	41.076	87.734	70.053	45.929	14.879	76.918	38.308	35.86	47.316	36.212	49.775	72.612	1.902	59.393	49.952	3.8138	50.663	59.556	40.178	92.552	59.764	38.812	59.592	15.401	14.701	48.305	59.956	38.205
34.976	33.362	37.521	57.722	48.161	58.924	60.722	47.492	34.115	48.376	48.145	36.953	45.062	47.866	58.265	58.345	14.456	51.639	70.969	49.865	65.798	72.47	40.828	87.908	71.843	45.944	14.054	77.475	36.709	34.926	47.5	36.441	48.149	74.298	1.8337	57.768	48.321	3.79	49.055	57.915	38.895	90.609	58.129	38.975	57.959	14.569	14.011	47.152	58.333	38.383
47.936	45.851	55.079	58.869	45.05	47.346	90.905	44.549	47.278	82.964	45.433	42.263	36.069	53.832	46.239	47.814	28.843	90.721	101.88	76.787	91.96	102.75	41.059	110.9	102.68	66.117	32.626	112.78	41.848	24.805	71.096	27.871	44.211	103.93	39.222	47.046	46.349	37.393	44.86	46.556	43.997	64.477	47.26	45.28	47.823	29.624	34.98	43.754	47.765	45.029
2.4828	12.069	1.2891	71.517	61.757	72.377	38.064	60.969	10.584	10.485	61.401	50.252	62.156	61.935	71.844	71.8	42.44	1.6822	10.776	21.134	19.921	47.665	45.073	21.714	46.664	11.242	42.516	0.97587	49.989	62.165	1.3652	60.385	61.749	48.708	40.233	71.221	61.857	41.77	62.455	71.51	51.862	124.38	71.756	50.526	71.676	41.833	42.703	66.275	71.853	49.501
1.3493	10.367	1.8059	69.825	60.058	70.683	38.192	59.274	8.8779	8.7634	59.691	48.49	62.941	62.708	70.147	70.1	42.72	1.0526	9.0687	19.176	18.408	47.482	44.574	19.776	46.52	9.5536	42.853	1.448	48.231	62.939	1.0549	61.085	60.046	48.503	40.049	69.514	60.156	41.653	60.724	69.81	50.118	124.01	70.068	48.825	69.975	42.123	43.157	67.776	70.155	47.787
51.879	55.747	57.193	87.042	78.03	88.686	76.151	77.285	56.25	89.861	78.072	67.368	4.5549	18.901	87.685	88.042	28.351	93.405	112.38	88.949	105.59	86.603	37.89	127.42	87.723	75.451	28.935	119.43	67.422	4.6184	74.256	6.5081	78.013	89.317	41.759	87.119	78.32	38.882	79.088	86.85	69.231	110.88	87.689	68.017	87.171	28.722	29.511	27.685	87.725	66.625
69.52	59.643	71.255	0.84587	9.9379	1.2621	103.77	10.718	61.143	61.882	10.197	21.41	79.208	98.624	1.0573	1.11	67.967	70.832	61.163	51.131	51.899	111	48.513	50.365	110.16	60.507	67.235	71.077	21.638	56.252	70.604	56.782	9.896	111.63	59.627	1.1493	9.8401	58.032	9.2281	1.2109	19.771	65.11	0.97246	21.132	1.0491	68.403	67.744	96.069	1.1727	22.133
114.11	109.54	120.56	25.614	62.619	54.851	154.49	65.688	111.31	142.87	67.498	75.597	98.218	116.27	58.499	62.666	84.641	151.28	158.96	134.81	147.94	166.23	101.72	164.33	165.87	127.52	89.83	170.71	76.143	58.371	134.33	76.572	67.581	167.02	90.141	63.64	73.947	87.706	70.757	65.797	78.773	1.5618	64.428	81.135	66.982	87.356	91.892	91.252	67.389	82.247
54.811	59.077	48.251	151.88	108.22	117.15	6.7633	105.29	57.401	31.052	104.21	93.8	92.313	90.947	113.82	111.63	78.986	21.977	31.63	41.864	40.671	2.0803	68.734	42.187	2.5048	46.206	74.347	21.588	93.375	102.3	38.566	88.57	103.52	2.3315	69.04	110.19	99.422	71.134	101.31	108.85	92.017	163.83	110.18	90.931	108.45	75.966	73.52	100.28	108.36	89.286
58.135	62.023	51.231	155.9	110.67	119.43	9.3782	107.66	60.324	33.868	106.5	96.216	96.245	94.251	116	113.65	83.85	24.856	34.486	44.708	43.527	1.8461	71.829	45.046	3.0278	47.937	79.094	24.437	95.824	105.85	40.491	92.168	105.83	1.4709	72.833	112.21	101.42	75.028	103.47	110.82	94.239	168.4	112.15	93.143	110.32	80.834	78.245	103.64	110.23	91.485
53.911	58.246	47.415	150.97	107.17	116.02	5.5804	104.26	56.58	31.23	103.23	92.793	94.997	93.345	112.73	110.61	78.199	22.216	31.862	42.107	40.876	2.8599	67.687	42.429	2.4266	45.669	73.393	21.818	92.392	100.49	38	90.656	102.53	3.2445	67.348	109.19	98.51	69.576	100.35	107.87	91.08	165.83	109.18	90.067	107.49	75.167	72.457	102.8	107.42	88.401
51.17	48.178	58.337	55.123	43.667	45.678	97.197	43.463	49.866	87.112	44.376	42.42	36.566	53.725	44.735	46.427	38.793	94.822	106.05	80.908	95.955	108.74	42.459	114.51	107.59	69.199	38.912	116.98	42.062	24.45	74.621	27.661	43.339	109.45	39.884	45.743	45.637	38.034	44.005	45.255	44.337	57.537	45.925	45.597	46.613	40.438	38.268	56.9	46.549	45.519
18.701	8.6277	21.114	51.2	41.019	51.654	39.621	40.284	10.58	10.851	40.846	29.71	104.74	103.44	51.17	51.187	79.358	19.534	10.241	0.64456	1.4407	46.768	42.042	0.60749	45.068	9.4234	79.355	20.192	29.451	104.51	19.968	100.71	41.194	45.117	67.892	50.679	41.313	70.321	41.926	51.138	31.315	144.02	51.097	29.937	51.178	79.277	80.575	118.91	51.264	28.948
48.297	38.426	49.85	20.954	11.283	21.904	90.742	10.553	39.849	39.71	11.131	0.94334	61.652	80.784	21.387	21.466	45.882	49.597	39.591	29.833	30.474	99.894	38.172	29.148	99.206	39.261	45.537	49.847	0.77753	52.768	49.279	51.389	11.435	100.86	38.622	20.937	11.647	37.065	12.196	21.162	1.8938	71.769	21.369	1.1922	21.351	46.443	46.532	74.463	21.573	1.3477
1.7992	11.269	1.2388	70.697	60.951	71.579	39.6	60.165	9.7887	9.7144	60.613	49.454	60.449	60.223	71.039	71.004	41.082	1.1498	9.982	20.182	19.229	49.43	44.014	20.711	48.445	10.454	41.213	0.98962	49.196	60.452	0.92487	58.767	60.945	50.504	39.297	70.431	61.068	40.779	61.672	70.693	51.066	122.52	70.947	49.737	70.862	40.492	41.447	64.494	71.048	48.708
53.272	60.3	60.483	93.787	84.432	95.218	88.365	84.354	60.505	103.94	86.624	78.97	19.981	17.837	94.428	95.89	37.902	106.08	126.25	105.35	121.43	97.705	63.828	143.17	98.915	83.806	38.722	132.1	78.836	46.939	80.813	40.691	86.812	100.91	52.188	95.8	92.097	49.791	90.257	97.349	83.751	111.58	96.787	84.024	98.617	38.904	39.079	1.5465	99.179	83.763
55.586	45.795	57.303	66.797	37.005	38.166	79.141	35.073	47.305	47.336	34.348	30.673	69.007	84.548	36.303	35.898	66.27	56.994	46.987	37.102	37.934	85.509	43.595	36.393	84.146	46.691	65.955	57.231	30.718	56.416	56.782	49.325	33.505	85.297	53.111	35.135	31.397	53.09	31.707	34.292	28.971	82.46	35.173	29.696	34.516	66.934	66.476	99.043	34.355	28.588
87.835	77.595	85.682	104.47	53.16	51.34	85.888	50.233	78.461	60.01	47.828	53.802	106.57	121.97	47.077	43.99	98.207	69.045	59.372	49.099	50.275	91.396	61.352	48.756	89.64	68.421	99.293	69.429	53.515	92.658	77.868	86.601	46.34	89.271	89.516	42.374	40.094	88.792	41.907	40.317	48.478	109.21	42.004	49.265	39.712	97.885	101.52	129.18	39.242	49.034
36.566	38.539	40.964	67.703	58.159	68.902	62.65	57.621	39.086	67.234	59.645	51.13	30.133	34.522	68.304	69.2	2.9826	68.776	89.316	69.308	85.014	78.191	42.367	106.77	77.25	56.159	2.3385	94.165	50.967	33.505	55.207	32.356	59.759	79.986	14.959	68.967	64.301	13.714	62.759	70.286	55.478	93.567	69.894	55.621	71.442	2.943	1.9672	31.31	71.966	55.156
69.294	59.417	71.01	1.637	9.7187	1.5212	101.19	10.468	60.929	61.976	10.003	21.316	78.696	98.115	1.1802	1.2168	71.028	70.707	60.745	51.227	51.933	107.85	48.232	50.143	107.01	60.287	70.245	70.858	21.484	59.98	70.375	56.578	9.6973	108.44	59.332	1.1304	9.5867	57.831	8.9969	1.106	19.584	70.401	0.98391	20.883	1.0347	71.392	70.836	99.899	1.1993	21.915
1.488	10.812	1.5466	70.223	60.479	71.098	40.597	59.689	9.3351	9.2561	60.189	49.05	60.45	60.236	70.565	70.532	41.271	0.92807	9.5267	19.634	18.583	50.486	43.95	20.007	49.477	9.927	41.411	1.1211	48.785	60.455	1.0537	58.849	60.524	51.553	39.548	70.005	60.622	41.038	61.238	70.213	50.634	121.9	70.467	49.265	70.389	40.703	41.691	64.074	70.58	48.26
70.027	60.155	71.752	1.1296	10.439	1.123	103.46	11.204	61.64	62.47	10.721	21.968	79.46	98.887	1.0934	1.1402	69.402	71.337	61.947	51.718	52.613	110.49	49.184	50.871	109.64	61.049	68.66	71.741	22.169	57.389	71.212	57.011	10.401	111.09	60.088	1.3896	10.321	58.471	9.696	1.402	20.277	66.522	0.93747	21.625	1.2903	69.827	69.175	97.69	1.1427	22.63
47.915	37.996	49.562	21.513	11.79	22.415	82.481	11.011	39.494	39.54	11.479	1.19	61.259	80.389	21.866	21.843	54.468	49.154	39.224	29.363	30.113	89.995	37.694	28.712	89.245	38.848	54.004	49.42	0.86731	61.226	48.928	57.64	11.804	90.772	41.185	21.272	11.921	41.631	12.508	21.518	2.0914	83.78	21.758	1.39	21.693	54.879	54.885	85.467	21.879	1.1788
47.63	37.706	49.272	21.8	12.061	22.707	82.187	11.311	39.212	39.26	11.791	1.2439	60.741	79.84	22.153	22.141	53.684	48.883	38.942	29.083	29.828	89.783	37.742	28.435	89.019	38.568	53.197	49.141	1.2015	60.238	48.652	56.615	12.08	90.547	40.357	21.558	12.21	40.811	12.795	21.809	2.3432	83.356	22.049	1.3421	21.972	54.101	54.057	84.641	22.171	0.92086
59.824	49.956	61.535	10.218	1.0148	10.501	94.942	1.2843	51.446	51.885	1.01	11.783	71.139	90.467	9.9201	9.9223	60.899	61.128	51.362	41.345	42.29	102.44	41.144	40.674	101.66	50.811	60.342	61.384	11.987	57.253	60.937	54.499	1.1465	103.17	49.928	9.3962	1.0045	48.337	1.1338	9.5416	10.088	72.244	9.799	11.44	9.7425	61.349	60.96	90.038	9.9476	12.456
55.916	60.342	49.332	154.25	109.8	118.71	8.104	106.83	58.653	27.189	105.72	95.315	96.925	96.292	115.32	113.08	80.74	19.031	26.984	38.259	36.151	4.0029	75.956	37.635	4.2519	47.328	76.039	17.183	94.877	103.57	39.606	93.483	105.02	3.6203	71.273	111.64	100.84	73.136	102.76	110.26	93.48	163.42	111.6	92.363	109.85	77.744	75.319	105.69	109.75	90.733
65.422	55.452	67.03	4.153	5.9775	5.0394	97.713	6.7116	56.959	57.269	6.1501	17.357	75.995	95.378	4.5126	4.4769	68.175	66.626	56.691	46.83	47.575	104.49	44.528	46.18	103.67	56.318	67.487	66.888	17.533	60.564	66.405	57.236	5.8852	105.11	55.883	3.9022	5.6939	55.074	5.1376	4.2172	15.63	72.724	4.4143	16.94	4.3468	68.542	68.138	97.491	4.537	17.964
48.776	38.859	50.43	20.642	10.918	21.551	83.317	10.147	40.365	40.452	10.622	1.4296	61.892	81.027	20.995	20.979	54.691	50.03	40.094	30.235	30.983	90.843	38.039	29.585	90.084	39.72	54.214	50.292	1.2451	60.48	49.802	56.929	10.937	91.608	41.394	20.406	11.059	41.818	11.645	20.656	1.4708	82.76	20.886	0.90818	20.819	55.113	55.066	85.524	21.015	1.6237
57.903	48.035	59.681	11.885	2.0187	12.439	92.195	1.4118	49.545	51.029	1.9285	9.9187	68.794	88.073	11.868	11.861	60.814	59.656	49.689	40.288	40.651	99.52	39.625	38.75	98.739	48.89	60.258	59.46	10.103	58.853	59.058	55.781	2.0385	100.26	47.736	11.278	2.065	47.807	2.649	11.489	8.2152	75.666	11.726	9.56	11.66	61.26	60.933	90.452	11.875	10.544
47.661	37.727	49.301	21.774	12.037	22.677	82.667	11.267	39.23	39.201	11.746	1.1312	60.734	79.833	22.121	22.103	53.829	48.889	38.966	29.101	29.85	90.256	37.724	28.466	89.502	38.59	53.376	49.165	0.94069	61.202	48.685	57.712	12.064	91.025	40.566	21.551	12.205	41.029	12.761	21.791	2.4371	83.354	22.011	1.7041	21.969	54.227	54.261	84.778	22.145	0.89952
8.4998	1.8824	10.288	61.021	51.228	61.843	44.172	50.436	1.241	0.9315	50.846	39.673	66.147	65.732	61.323	61.27	44.292	9.7011	0.76377	10.786	9.5474	52.536	42.249	10.838	51.663	1.1164	44.275	10.013	39.414	66.031	9.5894	64.029	51.2	53.486	39.769	60.666	51.306	41.357	51.891	61.035	41.289	119.37	61.24	39.975	61.161	43.605	45.035	72.571	61.323	38.959
56.48	60.533	49.725	154.92	109.5	118.29	8.0118	106.49	58.856	25.47	105.33	95.009	112.16	111.55	114.85	112.55	81.973	17.312	25.167	36.484	34.455	3.5724	74.396	35.458	3.786	47.034	77.35	15.213	94.578	112.07	39.499	108.47	104.61	2.6052	72.024	111.09	100.3	73.964	102.25	109.68	93.072	171.95	111.04	91.972	109.24	78.96	76.667	121.43	109.13	90.322
68.03	58.158	69.725	1.6037	8.5115	2.5163	99.119	9.2711	59.668	59.929	8.7373	20.081	77.968	97.376	1.9702	2.0098	70.251	69.352	59.394	49.521	50.283	105.74	46.879	48.87	104.87	59.037	69.415	69.601	20.231	59.863	69.129	56.133	8.4186	106.26	58.167	1.4838	8.3025	56.992	7.7187	1.8798	18.32	71.714	1.8952	19.629	1.9074	70.601	70.037	99.381	2.044	20.675
69.23	59.354	70.905	1.2332	9.6283	1.4949	101.47	10.39	60.853	61.278	9.9169	21.22	79.133	98.55	1.1768	1.13	69.952	70.542	60.576	50.729	51.471	108.28	48.288	50.075	107.42	60.226	69.16	70.79	21.403	58.51	70.309	56.75	9.6071	108.84	59.466	1.14	9.4839	57.876	8.9084	1.1479	19.49	68.919	1.2299	20.785	1.281	70.33	69.729	98.653	1.2352	21.855
33.848	33.447	36.457	55.236	45.692	56.447	63.312	45.868	34.046	51.224	47.738	38.933	41.349	49.709	55.8	57.444	11.374	52.301	72.709	54.206	69.605	76.48	42.043	90.766	76.291	46.718	11.556	77.347	38.732	34.155	46.848	35.851	47.81	78.348	3.7184	57.146	51.978	4.2147	50.61	58.373	43.041	86.469	58.058	43.068	59.464	11.678	12.058	43.441	59.955	42.532
59.946	50.022	61.597	9.5138	1.2564	10.438	92.555	1.7524	51.522	51.785	1.2693	11.926	70.978	90.296	9.8852	9.8845	63.732	61.187	51.25	41.385	42.138	99.514	40.918	40.742	98.713	50.881	63.105	61.448	12.106	60.211	60.97	56.775	1.147	100.17	50.308	9.2756	1.172	50.667	1.1719	9.5365	10.205	76.143	9.7723	11.564	9.7172	64.111	63.815	93.601	9.9906	12.531
67.133	57.253	68.87	3.4924	7.5671	3.4865	99.753	8.3159	58.76	59.952	7.8493	19.149	76.825	96.212	2.8624	2.909	68.979	68.799	59.196	49.192	50.1	106.58	45.997	47.977	105.75	58.192	68.246	68.869	19.323	59.771	68.36	56.528	7.5624	107.21	56.976	2.3969	7.4527	55.836	6.8303	2.4581	17.41	71.174	2.6607	18.717	2.6693	69.349	68.851	97.95	2.8249	19.764
47.633	37.707	49.279	21.796	12.058	22.684	82.712	11.278	39.206	39.344	11.747	1.2493	61.069	80.198	22.14	22.127	54.345	48.853	38.937	29.079	29.82	90.26	37.883	28.436	89.519	38.549	53.927	49.131	0.95593	61.625	48.634	58.168	12.078	91.074	41.108	21.543	12.198	41.558	12.778	21.804	2.4148	83.957	22.02	1.3624	21.976	54.785	54.8	85.293	22.158	0.98419
60.056	50.175	61.729	9.3008	1.0939	10.27	95.654	1.5814	51.65	51.975	1.1814	11.968	71.028	90.293	9.7033	9.6842	60.444	61.353	51.379	41.563	42.268	103.27	40.738	40.893	102.49	51.03	59.877	61.606	12.192	56.665	61.087	54.036	1.0114	104	50.325	9.1405	1.0601	48.699	0.93339	9.3371	10.326	71.024	9.5715	11.659	9.5275	60.897	60.489	89.409	9.7281	12.663
19.627	9.7773	21.322	49.836	40.039	50.672	57.915	39.259	11.302	11.759	39.799	28.641	59.024	58.402	50.131	50.117	38.699	20.921	11.652	1.324	2.3581	66.846	36.607	1.3465	66.03	10.708	38.146	21.653	28.375	58.784	20.866	57.135	40.126	67.803	33.856	49.588	40.177	35.217	40.81	49.763	30.197	104.4	50.015	28.836	49.935	38.391	39.306	68.45	50.135	27.825
67.862	57.913	69.473	1.9216	8.4901	2.7496	98.481	9.2018	59.405	59.4	8.6257	19.843	78.075	97.482	2.2215	2.2513	70.614	69.09	59.138	49.261	50.025	105.02	46.816	48.61	104.14	58.775	69.803	69.34	19.996	60.537	68.873	56.699	8.3263	105.52	58.455	1.6855	8.0807	57.368	7.5466	2.0436	18.07	72.479	2.2557	19.405	2.1873	70.966	70.44	99.922	2.2774	20.425
49.132	39.197	50.749	20.31	10.58	21.224	84.099	9.8209	40.689	40.644	10.298	1.3606	61.993	81.124	20.657	20.65	54.277	50.362	40.421	30.572	31.312	91.72	38.06	29.921	90.963	40.052	53.812	50.624	1.5037	59.719	50.136	56.351	10.613	92.495	41.009	20.071	10.736	41.412	11.311	20.312	1.3476	81.547	20.548	1.1059	20.485	54.704	54.634	84.929	20.686	1.9086
35.419	37.934	39.759	68.955	59.418	70.181	60.037	59.873	38.375	66.401	61.894	53.321	28.992	35.521	69.566	71.558	3.5351	67.411	88.047	69.87	84.735	75.703	43.822	105.97	74.805	55.451	3.3369	92.735	53.154	34.627	53.979	33.636	62.042	77.432	16.237	71.345	66.6	15.069	65.083	72.706	57.684	95.287	72.285	57.755	73.841	3.0407	3.1251	30.441	74.368	57.306
58.679	48.802	60.39	10.737	1.5277	11.647	92.026	1.1748	50.299	50.879	1.3282	10.729	69.724	89.011	11.082	11.089	62.795	59.962	50.036	40.169	40.918	99.091	40.191	39.523	98.303	49.659	62.188	60.236	10.896	60.924	59.751	57.595	1.5466	99.776	49.402	10.54	1.6238	49.783	2.0569	10.754	8.999	76.935	10.983	10.339	10.947	63.167	62.928	92.689	11.122	11.329
48.939	39.001	50.547	20.604	10.842	21.475	81.773	10.067	40.479	40.455	10.519	1.2617	63.28	81.15	20.928	20.903	57.655	50.081	40.191	30.297	31.07	88.832	38.075	29.669	88.074	39.789	57.205	50.366	1.3575	63.959	49.894	59.982	10.852	89.578	44.31	20.313	10.953	44.818	11.544	20.622	1.4039	86.083	20.829	1.1148	20.759	58.041	58.128	89.119	20.943	1.7119
65.53	55.657	67.336	7.4476	5.97	5.6159	98.85	6.735	57.148	60.005	6.2592	17.51	73.856	93.209	4.8751	4.714	66.308	68.965	60.217	49.228	50.927	105.93	44.451	49.132	105.12	57.516	65.512	70.066	17.701	58.231	67.622	55.092	5.957	106.56	54.566	4.0538	5.9124	53.122	5.271	4.1619	15.799	71.213	4.4854	17.106	4.2458	66.68	66.104	95.084	4.4437	18.158
57.316	61.494	50.555	155.52	110.35	119.1	8.4235	107.33	59.8	28.098	106.18	95.897	95.054	94.249	115.66	113.37	83.053	19.149	28.519	38.823	37.621	2.4991	73.532	39.143	3.2601	47.857	78.089	18.645	95.48	105.06	40.294	91.524	105.47	2.2023	72.239	111.91	101.15	74.35	103.12	110.5	93.944	163.28	111.86	92.881	110.06	80.002	77.257	103.58	109.97	91.213
53.375	61.741	60.794	91.413	85.335	93.427	89.853	86.557	61.934	104.95	88.761	80.874	18.998	23.491	94.949	98.041	38.702	107.36	127.34	105.92	122.16	99.575	65.088	143.99	100.76	85.051	41.132	133.39	80.74	48.247	81.454	42.334	88.937	102.62	54.587	97.916	93.974	52.732	92.206	99.355	85.536	109.99	98.865	85.813	100.62	39.353	39.567	3.272	101.16	85.474
52.179	56.562	45.753	148.8	105.64	114.59	4.8168	102.77	54.892	25.575	101.77	91.281	101.46	100.5	111.36	109.26	75.763	17.167	25.99	36.592	34.981	3.0862	71.323	36.518	2.264	44.093	71.049	16.064	90.891	101.25	36.406	97.543	101.13	3.734	65.256	107.86	97.151	67.444	99.011	106.58	89.639	165.91	107.85	88.594	106.19	72.733	70.142	110.32	106.12	86.947
10.47	1.7622	12.127	59.114	49.367	59.991	49.955	48.574	2.6367	2.5305	49.088	37.949	60.627	60.292	59.454	59.429	39.773	11.574	2.0642	8.359	7.8532	59.244	40.739	9.506	58.352	2.0654	39.633	11.843	37.683	60.492	11.447	58.951	49.406	60.256	36.605	58.898	49.536	37.988	50.133	59.114	39.551	112.72	59.347	38.181	59.283	39.013	40.451	65.453	59.491	37.195
47.738	37.861	49.479	21.665	11.904	22.541	81.105	11.134	39.385	39.981	11.648	1.4245	63.25	79.791	21.992	21.966	56.536	49.013	39.233	29.254	30.194	88.252	37.504	28.602	87.5	38.722	56.075	49.297	1.0357	63.927	48.829	60.03	11.952	89.012	43.196	21.419	12.055	43.713	12.666	21.674	2.2873	86.739	21.893	1.1232	21.829	56.906	57.018	88.035	22.015	1.1581
2.2605	11.837	1.2032	71.236	61.512	72.139	41.78	60.731	10.376	10.354	61.205	50.026	57.415	57.248	71.599	71.574	39.259	1.6372	10.594	20.831	19.927	52.219	43.467	21.498	51.183	11.084	39.375	1.4768	49.762	57.439	1.3353	56.008	61.528	53.326	38.459	71.013	61.646	39.827	62.235	71.218	51.648	120.18	71.492	50.319	71.416	38.647	39.594	60.178	71.614	49.299
53.917	58.087	47.223	151.43	106.95	115.79	5.3192	103.97	56.4	23.632	102.85	92.509	110.78	109.78	112.4	110.14	78.916	15.206	24.29	34.591	33.341	2.4876	70.849	34.867	1.4984	44.784	75.121	14.422	92.092	110.6	37.196	106.69	102.14	3.3341	68.169	108.69	97.922	70.397	99.852	107.32	90.633	171.4	108.66	89.557	106.89	75.866	74.037	119.94	106.8	87.891
36.626	38.909	40.934	72.265	62.725	73.523	55.665	62.052	39.397	67.695	62.704	52.063	29.58	36.119	72.891	73.022	4.1991	68.852	89.564	70.441	85.779	71.244	42.944	107.28	70.184	56.552	3.7686	93.8	51.893	34.546	55.132	33.238	62.712	73.045	15.285	72.333	65.287	14.135	63.709	72.417	56.516	99.542	72.707	56.596	72.504	3.8698	3.0321	32.876	72.933	56.209
53.336	57.56	46.724	150.6	106.5	115.34	5.0538	103.56	55.887	29.346	102.49	92.081	105.8	103.91	112	109.82	78.009	20.582	30.093	40.386	39.239	2.4332	67.804	40.808	1.7821	44.61	73.257	20.12	91.679	105.39	36.984	101.03	101.79	3.221	67.223	108.38	97.664	69.417	99.564	107.05	90.296	172.19	108.37	89.249	106.64	74.992	72.366	113.8	106.56	87.585
116.4	112.02	123.01	19.54	65.289	57.712	158.18	68.46	113.8	146.12	70.351	78.368	98.995	116.95	61.515	65.799	86.737	154.65	162.36	138.06	151.37	169.92	104.61	167.96	169.51	130.42	92	174.06	78.907	60.925	137.11	78.818	70.468	170.71	92.929	66.795	77.083	90.515	73.841	69.066	81.698	3.0792	67.635	84.014	70.28	89.486	94.019	91.232	70.703	85.173
2.0186	11.597	1.193	70.963	61.231	71.85	41.955	60.44	10.113	10.05	60.976	49.834	58.662	58.486	71.318	71.307	40.312	1.9215	10.296	20.318	19.366	52.28	43.635	20.776	51.24	10.71	40.446	1.1598	49.571	58.677	1.192	57.24	61.321	53.392	39.373	70.796	61.401	40.786	62.026	70.983	51.416	120.78	71.206	50.027	71.151	39.729	40.671	61.422	71.355	49.036
56.636	60.584	49.734	155.34	109.16	117.8	7.109	106.09	58.894	30.872	104.88	94.663	97.225	95.592	114.29	111.94	82.98	21.902	31.515	41.747	40.532	1.1867	70.013	42.082	1.6096	46.737	78.079	21.465	94.236	104.48	39.29	92.898	104.13	1.4577	71.925	110.46	99.708	74.216	101.69	109.03	92.62	167.15	110.41	91.563	108.57	79.936	77.103	105.16	108.46	89.895
49.8	39.748	51.017	19.396	10.138	20.724	122.69	9.4014	40.929	41.164	9.9771	1.4508	62.246	81.377	20.227	20.292	41.189	50.809	40.736	31.203	31.549	136.75	62.268	30.477	136.6	40.415	45.228	51.176	1.7039	45.08	50.336	52.6	10.283	138.47	39.508	19.748	10.461	37.906	11.034	19.982	1.0097	45.703	20.193	2.067	20.163	43.056	47.405	57.975	20.39	2.2213
1.6821	10.588	2.0389	70.614	60.554	71.068	20.777	59.649	9.1678	8.6683	59.848	48.704	94.81	94.343	70.64	70.198	64.469	0.32486	8.803	19.277	18.079	27.983	62.294	19.868	26.259	9.6148	64.214	1.3966	48.438	94.806	1.4864	91.078	60.741	26.271	51.692	70.019	60.679	54.771	60.901	70.185	50.3	149.29	70.929	48.919	70.641	63.543	64.413	106.35	70.462	47.933
2.4892	11.845	1.492	71.591	61.487	72.117	19.729	60.71	10.304	9.574	61.248	50.092	113.92	113.44	71.572	71.568	83.401	0.92586	10.135	20.408	19.454	26.779	62.786	21.213	25.065	11.034	82.733	0.267	49.821	113.9	1.0825	110.17	61.56	25.116	70.62	71.029	61.722	73.659	62.252	71.603	51.652	163.92	71.45	50.285	71.729	82.266	82.522	125.2	71.839	49.287
54.344	62.03	61.578	94.342	84.988	95.776	89.005	86.244	62.222	105.33	88.559	80.872	19.743	18.999	94.984	97.759	38.618	107.22	127.59	106.98	122.99	98.179	65.606	144.68	99.449	85.422	39.638	133.2	80.767	47.971	81.944	41.651	88.768	101.37	52.784	97.675	94.088	50.515	92.21	99.197	85.707	112.07	98.647	86.031	100.5	39.739	39.734	1.7321	101.07	85.759
59.051	63.04	52.122	157.87	111.92	120.63	9.6609	108.86	61.332	35.204	107.64	97.4	94.406	92.217	117.12	114.73	85.293	26.152	35.79	46.015	44.837	2.1268	72.545	46.356	3.2934	48.956	80.396	25.751	96.972	107.27	41.46	93.125	106.91	1.2925	74.527	113.25	102.45	76.793	104.49	111.82	95.343	167.94	113.19	94.235	111.34	82.259	79.403	101.53	111.23	92.578
9.3991	1.9274	12.041	60.67	50.397	60.963	30.97	49.707	1.9506	1.901	49.943	38.802	113.94	113.07	60.507	60.278	85.497	10.592	0.97603	9.448	8.0821	38.033	51.964	10.512	36.295	0.76856	85.554	10.856	38.53	113.71	10.711	109.95	50.258	36.352	72.851	59.739	50.533	75.805	50.978	60.605	40.391	157.25	60.342	39.014	60.672	84.93	86.127	127	60.727	38.206
9.2465	1.1706	11.538	60.79	50.741	61.263	30.274	49.85	2.0079	1.1936	50.138	39.013	92.962	92.2	60.831	60.482	64.761	10.092	1.4744	9.4859	8.2876	37.573	52.75	9.7064	35.848	0.63557	64.895	10.979	38.753	92.745	10.789	89.057	50.926	35.904	52.109	60.21	50.867	54.968	51.228	60.38	40.616	141.33	61.11	39.22	60.823	64.524	65.904	106.13	60.66	38.241
58.683	48.761	60.341	11.083	1.8617	11.72	93.104	1.5308	50.248	50.665	1.6993	10.612	70.159	89.463	11.145	11.189	60.713	59.94	49.981	40.141	40.866	100.49	40.858	39.481	99.7	49.627	60.117	60.193	10.831	58.267	59.703	55.299	1.9096	101.18	49.166	10.631	1.9527	47.701	2.3609	10.806	8.9919	74.103	11.058	10.312	11.01	61.121	60.795	90.177	11.217	11.3
57.027	60.759	50.127	154.63	108.99	117.65	7.513	105.94	59.094	29.325	104.77	94.55	93.134	91.981	114.18	111.87	83.101	20.284	29.845	40.072	38.91	1.9023	70.592	40.44	2.4395	46.908	78.269	19.855	94.134	104.64	39.575	90.895	104.02	1.4257	71.704	110.39	99.671	73.905	101.62	108.97	92.547	163.04	110.35	91.516	108.53	80.067	77.444	101.44	108.44	89.829
47.919	38.011	49.54	21.476	11.763	22.427	83.297	11.016	39.508	39.438	11.512	1.1372	61.217	80.342	21.847	21.85	51.926	49.207	39.228	29.4	30.13	91.169	37.885	28.732	90.403	38.882	51.424	49.446	0.98537	57.525	48.947	54.078	11.783	91.948	38.614	21.285	11.953	39.012	12.519	21.47	2.1831	80.736	21.736	1.3249	21.655	52.384	52.225	82.468	21.887	1.157
55.806	45.771	53.522	73.504	40.306	40.875	51.799	38.141	46.606	26.162	37.171	34.31	86.379	89.617	38.852	38.513	70.288	35.36	25.854	15.534	16.813	57.696	46.13	15.305	56.072	36.78	70.475	35.822	34.27	86.551	46.16	80.648	36.131	55.724	57.746	38.273	33.632	58.27	33.925	38.555	32.111	120.51	39.112	32.838	38.951	70.729	72.245	110.07	38.812	31.793
54.462	63.177	61.831	82.903	86.523	94.494	89.975	87.77	63.349	106.17	90.041	82.251	24.541	23.025	96.05	99.232	34.684	108.05	128.46	107.75	123.77	99.143	66.444	145.5	100.38	86.445	35.682	134.05	82.137	49.261	82.399	42.715	90.205	102.41	49.376	99.106	95.376	47.898	93.546	100.56	86.984	99.274	100.06	87.331	101.85	34.566	35.995	3.2336	102.41	87.017
68.914	59.006	70.558	1.2425	9.481	1.7394	101.35	10.223	60.496	60.457	9.6533	20.868	79.096	98.443	1.3918	1.288	69.75	70.185	60.231	50.375	51.118	108.18	47.712	49.728	107.33	59.875	68.974	70.442	21.042	58.995	69.964	56.606	9.3226	108.76	59.208	0.96467	9.1737	57.641	8.5959	1.52	19.148	68.942	1.5567	20.501	1.4808	70.112	69.559	98.497	1.4837	21.493
18.738	8.8631	20.773	51.559	41.461	51.988	39.868	40.608	10.363	10.447	40.676	29.435	94.65	93.315	51.662	51.18	68.649	19.302	10.303	0.42233	1.0815	46.976	44.116	0.93156	45.236	9.5712	68.832	19.958	29.173	94.399	19.929	90.313	41.691	45.286	55.992	50.916	41.707	58.415	41.923	51.268	31.042	136.48	51.792	29.73	51.507	68.999	70.355	109.82	51.381	28.736
56.508	60.869	49.727	156.46	110.15	118.76	7.4201	107.06	59.164	30.512	105.85	95.593	96.173	94.701	115.23	112.87	83.505	21.529	31.093	41.332	40.14	2.1355	69.764	41.688	2.0627	47.177	78.196	21.098	95.149	104.85	39.503	92.011	105.08	1.617	72.431	111.38	100.64	74.767	102.62	109.93	93.545	166.08	111.33	92.445	109.48	80.476	77.036	104.18	109.37	90.78
49.994	50.174	50.798	97.936	57.462	56.875	64.675	55.096	50.293	46.933	54.098	52.734	51.521	50.704	53.406	52.87	50.004	51.715	69.698	46.207	62.733	73.539	32.45	85.322	72.342	55.349	48.257	77.649	52.238	51.361	55.612	45.02	51.83	73.574	36.746	51.203	49.918	37.085	49.59	49.634	50.809	91.958	51.261	52.418	50.157	49.823	49.221	84.146	49.968	51.383
54.358	60.585	61.455	87.988	82.382	90.155	88.775	83.786	60.987	104.43	86.165	78.634	17.721	19.468	91.91	95.261	36.317	106.5	126.7	105.98	122	98.328	64.464	143.7	99.523	84.245	37.95	132.51	78.548	45.651	81.62	40.038	86.391	101.46	51.043	95.199	91.86	49.36	89.914	96.751	83.558	106.09	96.174	83.93	98.09	36.957	36.698	0.98246	98.663	83.695
67.997	58.121	69.697	1.7789	8.4994	2.5295	100.18	9.2477	59.625	60.258	8.7271	20.019	77.807	97.22	2.016	2.0983	69.788	69.297	59.402	49.51	50.245	106.91	46.87	48.853	106.07	58.989	69.009	69.561	20.183	60.026	69.089	56.677	8.4116	107.5	58.057	1.5979	8.3137	56.621	7.7113	1.8041	18.283	70.787	1.8439	19.621	1.9983	70.124	69.624	98.768	2.1714	20.624
57.627	61.686	50.75	156.24	110.44	119.12	8.6295	107.4	59.979	30.132	106.21	95.964	97.773	96.511	115.65	113.29	83.959	21.171	30.698	40.935	39.757	2.1749	71.024	41.274	3.0105	47.58	78.941	20.717	95.561	105.46	40.068	93.836	105.52	2.0433	72.8	111.84	101.07	74.979	103.1	110.41	93.943	166.91	111.77	92.863	109.92	80.904	78.066	105.93	109.83	91.198
1.7137	10.925	1.7346	70.292	60.534	71.174	33.912	59.779	9.4111	9.0436	60.319	49.185	73.163	72.876	70.663	70.652	51.092	0.71122	9.42	19.581	18.512	41.802	47.669	19.974	40.882	9.928	51.097	1.6193	48.919	73.168	1.0669	70.977	60.661	42.786	46.587	70.134	60.735	48.446	61.37	70.327	50.753	132.06	70.549	49.351	70.488	50.448	51.311	79.014	70.695	48.367
49.419	50.015	49.375	96.04	56.842	56.257	53.129	54.568	50.118	48.669	53.675	52.338	50.249	48.42	53.294	53.299	48.186	53.43	71.396	47.849	64.377	62.742	31.711	86.894	61.325	55.837	44.654	79.356	51.872	49.841	56.073	43.187	51.445	63.191	35.006	52.915	49.789	34.974	49.352	53.381	50.611	102.15	53.264	52.257	53.065	45.771	44.595	76.757	53.412	51.272
43.866	45.42	51.19	66.666	48.014	49.227	87.823	47.471	46.393	82.962	48.165	45.862	29.617	46.183	47.893	49.372	29.347	89.697	103.15	78.096	93.604	99.858	38.513	113.23	99.896	65.915	32.519	113.36	45.467	23.593	68.525	24.693	46.918	101.25	39.475	48.591	48.653	37.561	47.125	47.9	47.396	72.094	48.674	48.745	49.158	29.615	34.866	34.135	49.065	48.46
7.5154	2.7632	9.402	62.08	52.262	62.9	39.406	51.506	1.6265	1.2703	52.049	40.91	74.959	74.479	62.388	62.381	51.985	8.628	1.372	11.159	10.265	46.538	44.198	11.743	45.704	1.862	52.035	9.3447	40.643	74.834	8.5746	72.476	52.385	47.467	46.07	61.859	52.464	47.918	53.097	62.108	42.485	127.45	62.279	41.087	62.219	51.355	52.713	82.534	62.43	40.105
49.635	50.1	49.409	97.78	57.375	56.846	50.384	55.047	50.239	47.499	54.053	52.663	51.322	49.746	53.412	53.391	49.454	52.263	70.252	46.777	63.316	59.819	32.161	85.887	58.515	55.505	45.941	78.207	52.172	51.257	55.75	44.829	51.8	60.266	35.675	53.018	49.918	36.251	49.53	53.463	50.786	103.95	53.451	52.401	53.242	47.049	45.867	76.483	53.508	51.354
69.305	59.422	70.981	1.2066	9.9074	1.4923	101.79	10.645	60.914	61.01	10.075	21.295	78.948	98.361	1.3068	1.1101	70.419	70.595	60.651	50.794	51.54	108.59	47.863	50.144	107.74	60.288	69.65	70.857	21.474	59.603	70.373	56.604	9.7395	109.17	59.378	1.0549	9.6007	57.812	9.0122	1.3589	19.585	69.135	1.4897	20.932	1.2767	70.777	70.23	99.155	1.4647	21.918
116.91	112.45	123.42	25.113	65.48	57.709	157.75	68.614	114.23	145.92	70.449	78.582	100.7	118.58	61.437	65.637	87.481	154.32	162.65	138.18	151.64	169.51	105.03	167.78	169.15	130.66	92.716	174.34	79.124	61.449	137.41	79.539	70.559	170.29	93.165	66.634	77.02	90.744	73.812	68.83	81.826	2.0375	67.426	84.15	70.022	90.222	94.779	93.076	70.421	85.296
46.306	43.442	53.342	57.469	44.87	47.007	89.538	44.501	45.029	82.107	45.256	42.829	34.673	52.276	45.894	47.446	35.505	89.318	101.26	76.209	91.451	100.95	38.738	111.07	99.736	64.297	35.133	112.14	42.372	25.388	69.546	27.194	44.073	101.72	37.33	46.685	46.181	35.515	44.617	46.188	44.56	61.768	46.912	45.678	47.488	37.183	35.045	55.398	47.406	45.536
2.4811	12.03	1.2402	71.498	61.703	72.307	35.73	60.903	10.507	10.647	61.312	50.162	66.623	66.391	71.801	71.747	46.052	2.1164	10.857	21.371	20.199	44.623	46.254	21.484	43.666	11.231	46.039	1.1418	49.897	66.642	1.3207	64.696	61.671	45.67	42.797	71.138	61.782	44.467	62.365	71.505	51.777	127.96	71.704	50.442	71.632	45.369	46.22	71.558	71.791	49.45
48.034	38.099	49.653	21.387	11.674	22.321	83.106	10.921	39.602	39.574	11.402	1.2478	61.233	80.324	21.753	21.744	52.814	49.288	39.329	29.485	30.23	90.839	37.962	28.834	90.077	38.972	52.323	49.536	1.158	58.948	49.055	55.432	11.702	91.604	39.516	21.177	11.868	39.939	12.433	21.393	2.1781	81.649	21.656	1.4699	21.585	53.235	53.162	83.529	21.794	1.4303
55.095	46.051	56.489	56.684	44.907	47.195	97.324	44.583	47.702	84.886	45.493	42.599	35.115	51.928	46.228	47.902	43.083	92.773	103.22	78.303	93.154	108.31	41.502	112.25	107	66.825	43.151	114.32	42.198	25.649	72.327	26.863	44.378	108.8	39.282	47.196	46.658	37.458	45.055	46.747	44.494	56.137	47.41	45.706	48.095	44.946	42.531	62.547	48.016	45.553
56.387	60.307	49.538	154.42	108.69	117.34	6.9479	105.64	58.628	25.451	104.47	94.237	107.9	106.84	113.86	111.57	82.508	16.7	26.097	36.368	34.827	1.1247	71.804	36.508	1.717	46.621	77.661	16.042	93.818	107.69	39.201	103.84	103.71	1.2595	71.195	110.08	99.373	73.43	101.31	108.67	92.244	170.35	110.05	91.217	108.23	79.473	76.783	116.77	108.14	89.534
1.7457	11.132	1.4527	70.592	60.81	71.431	36.926	60.032	9.65	9.4889	60.573	49.434	64.903	64.664	70.914	70.9	44.551	0.66274	9.8008	19.903	18.858	45.993	45.36	20.306	45.019	10.237	44.637	0.94182	49.165	64.92	0.96512	62.987	60.902	46.999	41.516	70.376	60.977	43.163	61.602	70.59	50.995	126.07	70.818	49.609	70.736	43.949	44.88	69.944	70.939	48.619
56.622	60.696	49.888	154.53	109.66	118.5	7.9072	106.67	59.014	26.931	105.54	95.189	96.336	95.53	115.09	112.81	81.789	18.674	27.274	37.985	36.462	1.2961	76.197	37.947	2.3347	47.233	77.059	17.501	94.768	104.36	39.7	92.707	104.84	1.7894	71.232	111.36	100.57	73.44	102.53	109.97	93.29	163.23	111.32	92.196	109.53	78.761	76.147	104.99	109.44	90.54
59.597	49.696	61.229	9.8134	1.5543	10.754	94.183	1.7644	51.172	51.119	1.4127	11.529	70.764	90.054	10.184	10.186	61.267	60.869	50.909	41.071	41.793	101.58	40.935	40.418	100.79	50.552	60.66	61.126	11.782	58.215	60.636	55.247	1.4307	102.27	49.993	9.6328	1.5485	48.371	1.5813	9.8648	9.8763	72.973	10.088	11.202	10.071	61.667	61.333	90.603	10.288	12.197
8.882	1.6306	10.604	60.698	50.908	61.516	44.638	50.116	1.3316	1.3258	50.523	39.297	66.127	65.731	60.999	60.94	44.261	10.03	0.81895	10.33	9.2388	53.015	42.588	11.22	52.128	1.0188	44.235	10.32	39.03	66.007	9.9153	64.079	50.885	53.94	39.728	60.351	50.987	41.342	51.559	60.699	40.93	118.89	60.913	39.651	60.842	43.573	45.012	72.307	61	38.637
37.3	35.302	38.549	33.425	43.938	52.514	113.48	44.726	35.959	53.482	46.637	38.025	40.552	45.215	53.525	56.156	11.259	55.626	75.643	56.062	71.48	128.96	59.01	93.2	128.48	48.91	11.138	81.323	37.831	38.441	49.409	46.631	46.661	130.72	2.7157	55.844	50.915	2.0213	49.465	57.036	42.162	58.11	56.747	42.317	58.17	11.586	11.491	41.441	58.667	41.792
9.0847	1.5206	10.814	60.506	50.706	61.314	44.094	49.91	1.412	1.0329	50.309	39.091	67.183	66.75	60.797	60.742	45.196	10.21	0.80905	9.8284	9.0108	52.266	42.414	10.566	51.402	0.94925	45.155	10.528	38.829	67.051	10.11	65.026	50.674	53.197	40.456	60.135	50.779	42.082	51.347	60.507	40.721	119.8	60.712	39.441	60.641	44.511	45.935	73.922	60.797	38.434
68.202	58.302	69.889	1.9626	8.7054	2.4267	99.598	9.4742	59.801	60.385	8.9378	20.224	78.406	97.813	2.0102	1.9554	71.394	69.45	59.534	49.658	50.415	106.1	47.086	49.014	105.26	59.152	70.622	69.719	20.381	61.886	69.249	58.384	8.6391	106.68	58.473	1.6507	8.5176	58.238	7.943	1.7819	18.483	72.756	1.8746	19.793	1.8387	71.706	71.274	100.67	2.0004	20.795
59.155	63.48	52.435	157.54	113.05	122.02	11.205	110.09	61.756	28.796	108.95	98.538	122.52	121.38	118.65	116.3	86.586	20.494	27.821	39.723	37.216	2.9884	73.131	38.644	4.3079	49.765	86.248	18.016	98.129	122.27	42.047	118.38	108.33	2.3494	73.954	114.88	103.99	76.623	106.04	113.51	96.648	182.33	114.82	95.455	113.01	85.84	84.836	131.16	112.93	93.822
1.6143	10.891	1.4595	70.36	60.584	71.201	37.224	59.793	9.3951	9.2801	60.208	49.043	64.239	63.989	70.677	70.625	43.777	1.2535	9.5915	19.781	18.661	46.366	45.092	20.559	45.408	10.105	43.874	0.87054	48.781	64.236	0.88576	62.32	60.566	47.39	40.849	70.035	60.669	42.472	61.255	70.358	50.658	125.4	70.593	49.339	70.506	43.177	44.143	69.249	70.676	48.314
57.668	47.816	59.449	12.249	2.7609	12.839	91.697	2.1873	49.321	50.562	2.5653	9.6499	68.414	87.667	12.255	12.207	60.024	59.378	50.113	39.808	40.822	99.056	39.471	39.276	98.271	48.932	59.396	59.993	9.8574	57.911	59.089	54.804	2.7504	99.758	47.411	11.653	2.7252	46.962	3.2659	11.821	8.0862	75.336	12.066	9.4642	11.975	60.422	60.083	89.674	12.194	10.437
8.4598	1.9085	10.225	61.059	51.364	62	44.717	50.584	1.4416	1.3021	51.113	39.974	64.791	64.384	61.47	61.432	43.626	9.6779	1.1411	10.282	9.3482	53.257	41.53	10.801	52.373	1.1902	43.678	10.837	39.707	64.669	9.7114	62.74	51.451	54.222	39.398	60.91	51.487	40.956	52.128	61.084	41.515	118.53	61.32	40.118	61.242	42.965	44.458	71.041	61.446	39.126
108.5	103.47	114.69	23.654	55.635	47.457	148.36	58.543	105.23	134.46	60.166	68.642	93.368	111.98	50.851	54.774	80.151	143.24	149.72	125.96	138.6	159.83	94.708	154.57	159.31	120.39	85.317	161.61	69.156	53.797	127.56	70.804	60.167	160.49	85.59	55.685	66.123	83.163	63.041	57.653	71.46	8.3942	56.388	73.809	58.791	82.818	87.359	87.596	59.133	74.919
60.243	50.378	61.939	9.0901	1.2297	10.028	97.573	1.7901	51.829	52.273	1.3486	12.107	71.255	90.528	9.4708	9.4716	58.611	61.556	51.825	41.772	42.796	105.56	40.818	41.088	104.8	51.224	58.063	61.798	12.377	54.634	61.26	52.516	1.137	106.34	50.315	8.9674	1.1593	48.693	1.0008	9.1678	10.517	67.916	9.3914	11.853	9.3326	59.095	58.626	87.034	9.5343	12.851
48.817	38.906	50.417	20.592	10.878	21.534	84.732	10.118	40.381	40.317	10.619	1.3172	62.47	81.601	20.951	20.949	52.381	50.077	40.111	30.273	30.999	92.647	38.333	29.615	91.877	39.759	51.888	50.329	1.4201	57.815	49.831	54.605	10.907	93.421	39.225	20.388	11.109	39.508	11.662	20.608	1.5282	79.61	20.847	1.411	20.822	52.821	52.685	82.717	21.045	1.7796
2.8639	12.509	1.5541	71.927	62.176	72.796	39.113	61.387	11.012	10.986	61.853	50.689	60.892	60.694	72.264	72.223	41.551	2.2383	11.204	21.706	20.263	49	44.914	21.691	47.984	11.614	41.613	1.2488	50.434	60.908	1.7018	59.237	62.197	50.069	39.827	71.672	62.29	41.295	62.907	71.921	52.29	123.41	72.167	50.951	72.095	40.932	41.772	64.426	72.274	49.935
70.235	60.357	71.941	1.4521	10.653	1.4377	104.13	11.41	61.838	62.653	10.912	22.137	80.126	99.527	1.5523	1.5144	68.968	71.557	61.563	51.908	52.451	111.28	49.317	51.07	110.43	61.223	68.224	71.787	22.363	56.539	71.279	57.358	10.613	111.89	60.468	1.8657	10.554	58.826	9.9635	1.7786	20.471	65.283	1.483	21.799	1.6716	69.421	68.749	97.081	1.563	22.84
58.935	49.071	60.642	10.425	1.2418	11.386	94.38	1.065	50.554	50.931	1.1714	10.867	70.156	89.451	10.794	10.806	59.564	60.248	50.385	40.453	41.295	102	40.26	39.781	101.23	49.925	58.985	60.493	11.08	56.482	60.015	53.819	1.2884	102.74	49.048	10.267	1.3867	47.42	1.8203	10.459	9.2432	71.926	10.693	10.592	10.654	60.009	59.615	88.676	10.836	11.577
57.759	47.889	59.456	11.592	2.1216	12.537	93.176	1.518	49.367	49.765	1.9486	9.7027	69.269	88.518	11.964	11.986	58.746	59.071	49.095	39.276	40.071	100.81	39.933	38.611	100.04	48.751	58.172	59.318	9.9092	56.666	58.813	53.959	2.2006	101.55	47.861	11.423	2.3175	46.219	2.8626	11.644	8.0585	72.878	11.871	9.4181	11.824	59.186	58.824	88.014	12.033	10.391
36.38	34.895	37.751	34.512	45.365	53.916	124.01	46.171	35.472	53.627	48.093	39.427	55.287	56.492	54.955	57.626	10.387	55.663	75.977	55.983	71.518	140.38	73.451	93.371	139.33	48.696	10.602	79.855	39.239	53.418	48.408	61.396	48.127	142.02	3.5066	57.321	52.451	3.3502	50.952	58.513	43.615	59.46	58.228	43.738	59.674	10.774	11.059	40.111	60.163	43.235
8.2969	2.005	10.063	61.217	51.5	62.137	44.567	50.725	1.4549	1.3216	51.255	40.118	64.221	63.811	61.609	61.574	42.945	9.5315	1.0434	10.459	9.5161	53.186	41.558	10.943	52.292	1.1629	43.012	10.604	39.849	64.1	9.5434	62.144	51.586	54.136	38.722	61.05	51.631	40.262	52.271	61.229	41.658	118.22	61.463	40.26	61.389	42.308	43.809	70.52	61.592	39.273
19.513	9.6562	21.637	50.317	40.216	50.759	41.569	39.343	11.258	11.55	39.837	28.685	99.301	98.079	50.36	50.274	74.872	20.309	10.89	0.89731	1.9357	48.044	40.539	0.608	46.317	10.403	74.758	20.885	28.412	99.095	20.571	95.586	40.142	46.322	64.405	49.625	40.231	66.665	40.835	50.334	30.255	138.83	50.153	28.891	50.267	74.744	75.95	112.82	50.291	28.083
3.3038	12.936	1.7692	72.43	62.638	73.255	34.042	61.849	11.411	11.278	62.249	51.102	65.92	65.651	72.735	72.674	44.977	2.183	11.617	21.705	20.664	43.012	46.137	22.205	42.055	12.054	44.978	1.5355	50.84	65.925	1.9692	63.815	62.606	44.024	41.609	72.075	62.716	43.249	63.326	72.439	52.717	128.56	72.659	51.38	72.567	44.341	45.1	71.368	72.731	50.35
60.264	50.392	61.906	9.1119	1.3671	10.042	97.013	1.8937	51.854	52.02	1.4465	12.099	71.616	90.949	9.4836	9.5283	58.523	61.583	51.575	41.786	42.475	104.95	41.234	41.104	104.16	51.249	57.959	61.819	12.37	54.015	61.295	52.02	1.2907	105.69	50.518	8.9818	1.311	48.907	1.0874	9.196	10.511	67.948	9.4103	11.864	9.3678	59.018	58.515	87.021	9.5906	12.858
68.233	58.317	69.93	1.5356	8.7261	2.4847	100.99	9.4842	59.82	60.541	8.9523	20.178	78.059	97.454	1.9865	2.0053	69.603	69.484	59.535	49.787	50.429	107.85	47.148	49.019	107.02	59.168	68.892	69.737	20.366	59.339	69.231	56.249	8.6789	108.48	58.368	1.6049	8.5524	56.787	7.974	1.7938	18.476	69.79	1.9144	19.829	1.846	70.006	69.48	98.412	1.9613	20.819
70.754	60.88	72.423	1.984	11.292	1.5076	104.36	12.048	62.366	62.469	11.488	22.687	80.435	99.841	1.649	1.6194	69.857	72.063	62.093	52.266	52.978	111.41	49.646	51.602	110.56	61.745	69.109	72.316	22.891	57.302	71.815	57.603	11.167	112.02	60.883	2.0149	11.048	59.295	10.453	1.9599	21.007	65.466	1.7135	22.356	1.7983	70.267	69.63	98.063	1.5462	23.362
36.841	36.605	39.536	50.738	42.532	51.942	70.14	43.301	37.284	55.181	45.223	36.752	39.488	46.442	51.95	54.595	12.423	56.706	77.13	57.17	73.001	83.322	39.753	94.837	82.964	50.243	12.442	81.467	36.556	32.659	50.238	33.708	45.218	85.165	2.2479	54.274	49.459	1.9263	47.986	55.441	40.877	80.407	55.164	41.109	56.584	12.83	12.875	43.162	57.08	40.576
67.771	57.903	69.509	2.1443	8.2558	2.793	101.3	9.024	59.403	60.157	8.4986	19.735	77.477	96.868	2.3037	2.2231	68.572	69.064	59.342	49.404	50.168	108.29	46.581	48.611	107.48	58.751	67.871	69.324	19.934	58.855	68.919	55.955	8.1994	108.95	57.789	1.8517	8.1156	56.165	7.5124	2.006	18.04	69.034	2.1404	19.416	2.0492	68.962	68.451	97.25	2.1863	20.406
59.823	49.924	61.527	9.569	1.0271	10.523	94.513	1.4669	51.424	52.131	1.101	11.767	70.884	90.2	9.9403	9.9267	61.542	61.106	51.148	41.381	42.026	101.92	40.79	40.65	101.13	50.784	60.943	61.359	11.972	58.251	60.851	55.352	1.0415	102.62	49.957	9.4016	1.0231	48.536	1.1794	9.5933	10.106	73.09	9.8332	11.454	9.795	61.956	61.602	90.826	9.9699	12.429
36.259	38.269	40.387	42.029	55.211	63.626	103.33	56.23	38.725	65.427	58.305	49.874	35.339	36.811	64.935	67.781	1.6103	66.796	87.398	68.126	83.497	119.19	52.425	105.05	118.52	55.277	2.083	91.819	49.737	33.587	54.092	40.646	58.47	120.91	13.151	67.588	63.067	11.931	61.507	68.943	54.297	65.506	68.509	54.47	70.098	2.6876	2.3603	30.556	70.639	54.006
60.573	50.691	62.227	8.8175	1.5848	9.7523	95.985	2.16	52.161	52.518	1.6927	12.481	71.74	91.061	9.1829	9.1971	61.142	61.864	51.896	42.075	42.781	103.53	41.123	41.406	102.75	51.544	60.551	62.116	12.722	57.199	61.607	54.572	1.4408	104.25	50.786	8.6418	1.4005	49.19	1.0822	8.8451	10.833	70.992	9.0796	12.168	9.023	61.56	61.179	90.129	9.2597	13.192
47.847	37.905	49.458	21.632	11.911	22.555	82.084	11.149	39.388	39.377	11.621	1.5239	61.143	80.221	21.994	21.981	53.823	49.049	39.1	29.249	29.996	89.635	37.849	28.594	88.872	38.74	53.338	49.305	1.4158	60.05	48.819	56.333	11.923	90.395	40.49	21.397	12.107	40.937	12.68	21.632	2.5007	83.231	21.897	1.8086	21.805	54.25	54.201	84.824	22.023	1.581
57.923	48.051	59.598	11.449	1.9193	12.387	93.102	1.4393	49.531	49.79	1.7923	9.8789	69.431	88.671	11.828	11.8	59.235	59.24	49.257	39.428	40.257	100.71	39.917	38.766	99.922	48.91	58.618	59.482	10.091	57.1	58.972	54.259	2.0369	101.42	48.03	11.251	2.1732	46.344	2.6861	11.469	8.2233	73.141	11.713	9.5621	11.632	59.648	59.287	88.532	11.876	10.56
70.842	60.953	72.521	1.7027	11.308	1.1684	104.12	12.071	62.436	62.885	11.522	22.776	80.393	99.79	1.6667	1.4492	70.479	72.137	62.169	52.33	53.047	111.1	49.706	51.667	110.25	61.816	69.729	72.385	22.974	58.017	71.881	57.542	11.236	111.69	61.109	2.011	11.114	59.538	10.533	1.9502	21.091	66.315	1.6702	22.412	1.7809	70.897	70.262	98.761	1.4686	23.441
50.59	40.398	48.627	70.038	38.576	43.099	49.372	36.59	41.3	20.176	35.961	31.73	90.539	88.847	42.547	42.165	69.329	29.267	19.898	9.7853	10.842	55.167	44.098	9.3902	53.461	31.931	69.629	29.788	31.737	90.627	41.426	85.283	35.042	53.153	55.806	41.967	33.102	57.592	33.34	42.132	30.222	127.64	42.941	30.995	42.688	69.835	71.517	110.46	42.512	29.831
1.6921	11.124	1.3686	70.582	60.799	71.415	36.408	60.011	9.5904	9.4698	60.415	49.205	65.126	64.865	70.892	70.836	44.36	1.054	9.9485	20.141	19.054	45.4	45.576	20.782	44.446	10.328	44.426	0.75775	48.944	65.128	0.87633	63.165	60.777	46.409	41.153	70.245	60.888	42.828	61.453	70.575	50.839	126.25	70.811	49.546	70.726	43.742	44.686	70.252	70.895	48.523
69.407	59.492	71.053	1.5567	10.066	1.679	101.58	10.788	60.993	60.948	10.192	21.367	79.787	99.186	1.4439	1.2612	70.426	70.673	60.721	50.869	51.615	108.33	48.417	50.222	107.47	60.368	69.635	70.932	21.576	59.252	70.457	57.14	9.8771	108.9	59.677	1.4201	9.6763	58.179	9.098	1.7064	19.66	68.95	1.6471	20.995	1.6022	70.758	70.221	99.218	1.4939	22
35.889	35.593	38.704	59.838	50.283	61.057	60.67	49.613	36.269	53.814	50.267	39.118	40.241	46.577	60.402	60.497	12.459	56.022	76.066	56.201	71.705	72.631	40.565	93.532	72.031	49.251	11.952	81.491	38.867	33.414	49.596	34.082	50.267	74.505	1.8261	59.885	50.651	2.2902	51.195	60.028	42.015	91.438	60.255	42.191	60.075	12.511	11.791	45.077	60.465	41.671
36.723	39.099	41.188	60.261	58.26	66.694	73.755	59.27	39.582	68.011	61.331	52.924	29.787	34.627	67.988	70.835	2.776	69.323	89.876	71.037	86.194	89.528	43.21	107.57	88.756	56.827	3.2019	94.809	52.765	33.604	55.579	32.464	61.448	91.237	15.993	70.619	66.092	14.845	64.516	71.977	57.339	83.517	71.559	57.49	73.142	2.6325	3.2986	27.714	73.675	57.052
46.481	36.569	48.101	22.929	13.208	23.859	82.721	12.447	38.049	37.988	12.954	2.2912	60.215	79.288	23.286	23.276	50.466	47.746	37.784	27.943	28.679	90.727	37.589	27.303	89.956	37.43	49.996	48.003	2.0567	58.055	47.518	54.855	13.258	91.503	37.226	22.736	13.457	37.65	14.01	22.96	3.7124	81.272	23.188	2.5699	23.161	50.894	50.834	81.071	23.379	1.8152
67.995	58.121	69.709	1.6265	8.522	2.5453	100.81	9.2738	59.619	60.341	8.742	19.992	77.522	96.931	2.1037	1.9583	69.089	69.299	59.688	49.593	50.412	107.69	46.706	48.845	106.86	58.987	68.335	69.556	20.169	59.206	69.079	56.027	8.432	108.3	58.038	1.5737	8.3223	56.407	7.7272	1.8677	18.267	69.63	1.9046	19.637	2.0536	69.457	68.931	97.883	2.0026	20.62
35.705	35.474	38.359	54.482	44.932	55.722	64.303	44.262	36.124	53.126	45.766	37.248	40.67	45.614	55.062	55.175	12.122	54.685	74.941	55.973	71.328	77.616	40.34	92.765	77.216	48.805	11.804	80.129	37.045	33.758	48.97	34.267	45.723	79.452	1.9161	54.792	49.939	1.8847	48.454	55.919	41.344	85.512	55.678	41.556	57.083	12.418	11.892	44.036	57.556	41.023
1.4494	10.629	1.8137	70.327	60.41	71.049	41.085	59.615	9.1537	9.08	60.136	48.981	60.044	59.83	70.492	70.445	40.895	1.1676	9.3382	19.187	18.391	51.026	43.752	19.815	50.004	9.7359	41.077	2.0376	48.709	60.051	1.3565	58.443	60.453	52.084	39.169	69.908	60.467	40.643	61.118	70.077	50.502	121.37	70.318	49.107	70.23	40.372	41.388	63.674	70.435	48.111
68.535	58.659	70.241	1.1258	9.0865	2.1039	101.6	9.8277	60.15	60.665	9.2817	20.519	78.075	97.475	1.6665	1.5142	69.253	69.835	60.316	50.038	51.016	108.51	47.128	49.385	107.68	59.525	68.506	70.173	20.699	58.937	69.674	56.009	8.9597	109.13	58.508	1.2588	8.8529	56.892	8.2485	1.517	18.808	68.786	1.5193	20.186	1.4889	69.621	69.085	97.93	1.4146	21.164
35.991	38.359	40.405	68.385	58.845	69.61	61.022	58.789	38.826	67.448	60.825	52.246	29.715	36.233	68.992	70.504	3.5615	68.703	89.356	69.673	85.408	76.577	43.493	107.05	75.655	56.075	3.3272	93.692	52.091	33.628	54.71	32.987	61.008	78.357	15.296	70.312	65.546	14.201	64.056	71.681	56.62	94.629	71.246	56.695	72.81	3.0177	2.552	31.289	73.341	56.239
68.794	58.889	70.444	1.0954	9.3054	1.8904	101.58	10.065	60.383	60.829	9.4999	20.755	78.662	98.082	1.5114	1.3856	69.66	70.065	60.119	50.263	50.999	108.44	47.721	49.614	107.6	59.754	68.908	70.327	20.93	59.247	69.844	56.504	9.2224	109.03	59.075	1.1547	9.072	57.487	8.5041	1.6087	19.051	68.945	1.3335	20.353	1.3546	70.03	69.493	98.366	1.3282	21.38
56.809	61.104	50.13	154.49	110.44	119.39	8.4535	107.49	59.394	33.221	106.37	95.968	94.276	92.535	116.03	113.75	81.38	24.19	33.853	44.091	42.871	1.9081	70.66	44.426	2.3716	47.728	76.444	23.794	95.551	104.82	40.053	90.352	105.71	2.0896	71.143	112.31	101.48	73.385	103.46	110.96	94.117	166.8	112.28	92.977	110.51	78.321	75.404	101.81	110.42	91.336
36.468	36.502	39.182	52.049	43.352	53.295	67.302	44.228	37.081	54.973	46.2	37.783	38.447	46.341	52.893	55.619	11.777	56.108	76.54	58.276	73.319	80.807	40.085	94.519	80.567	50.035	11.774	81.225	37.605	32.3	49.9	33.929	46.249	82.675	3.097	55.33	50.669	2.2856	49.132	56.588	42.023	82.182	56.249	42.232	57.731	12.086	12.312	43.057	58.251	41.743
56.141	60.55	49.406	154.88	109.6	118.33	6.9671	106.59	58.836	35.308	105.43	95.128	91.614	89.163	114.89	112.6	82.207	26.23	35.976	46.201	44.995	2.0153	69.726	46.573	1.474	47.032	76.98	25.883	94.715	103.98	39.334	88.916	104.71	2.3728	71.018	111.14	100.39	73.367	102.37	109.75	93.185	166.47	111.1	92.122	109.29	79.138	75.719	98.539	109.2	90.458
1.4716	10.681	1.6564	70.114	60.352	70.967	39.393	59.564	9.1929	9.0894	59.999	48.847	62.329	62.103	70.444	70.4	42.309	0.94577	9.3767	19.345	18.433	48.957	44.492	19.954	47.978	9.8051	42.434	1.3519	48.584	62.335	1.0361	60.6	60.343	50.017	40.076	69.819	60.462	41.629	61.073	70.113	50.465	123.29	70.346	49.119	70.27	41.752	42.703	66.246	70.448	48.105
68.798	58.879	70.435	1.8157	9.4143	1.8428	101.37	10.139	60.378	60.479	9.5785	20.743	78.695	98.109	1.5751	1.5342	69.767	70.066	60.107	50.265	50.995	108.22	47.536	49.602	107.37	59.751	69.025	70.316	20.941	58.885	69.823	56.447	9.2551	108.82	59.009	1.2165	9.0766	57.435	8.51	1.5829	19.037	69.001	1.5877	20.393	1.311	70.151	69.601	98.52	1.7524	21.382
57.127	47.199	58.772	12.309	2.7652	13.219	91.465	2.1351	48.693	49.058	2.5931	9.0712	68.46	87.738	12.672	12.655	60.074	58.38	48.424	38.582	39.314	98.836	39.961	37.927	98.056	48.066	59.49	58.636	9.288	59.049	58.14	55.984	2.8387	99.542	47.502	12.1	2.996	47.091	3.5049	12.317	7.4243	75.786	12.559	8.7564	12.509	60.472	60.214	89.806	12.717	9.7426
116.58	112.07	123.17	25.975	64.589	56.731	158.5	67.737	113.85	145.97	69.547	77.877	99.079	117.02	60.458	64.603	86.854	154.58	161.45	137.6	150.34	170.14	103.99	166.32	169.68	130.15	92.168	173.26	78.408	60.655	137.02	78.702	69.66	170.94	93.392	65.607	76.091	90.968	72.916	67.792	81.059	2.1984	66.389	83.347	68.961	89.656	94.128	91.48	69.357	84.531
58.625	62.722	51.811	156.87	111.66	120.45	9.6803	108.64	61.023	37.885	107.47	97.174	92.164	89.541	117	114.67	84.288	28.769	38.522	48.735	47.532	2.2148	72.219	49.057	3.419	49.005	79.43	28.4	96.752	106.67	41.456	92.559	106.75	1.319	73.597	113.21	102.41	75.822	104.4	111.8	95.203	168.33	113.16	94.11	111.35	81.251	78.495	98.757	111.25	92.45
48.839	38.948	50.499	20.536	10.823	21.469	84.615	10.063	40.432	40.588	10.562	1.5393	61.646	80.768	20.902	20.895	52.683	50.129	40.165	30.329	31.059	92.463	37.931	29.681	91.703	39.811	52.187	50.387	1.5546	58.268	49.889	54.99	10.87	93.241	39.413	20.332	11.038	39.802	11.61	20.558	1.5623	80.149	20.801	1.3376	20.744	53.11	52.992	83.081	20.949	1.8879
2.8007	12.448	1.5955	71.873	62.113	72.729	39.01	61.32	10.951	10.875	61.808	50.67	61.845	61.628	72.202	72.158	42.56	1.9539	11.148	21.526	20.201	48.781	45.215	21.628	47.762	11.561	42.614	1.1951	50.41	61.842	1.6189	60.184	62.159	49.853	40.712	71.644	62.262	42.198	62.881	71.866	52.267	124.05	72.1	50.881	72.037	41.932	42.761	65.25	72.215	49.891
68.593	58.697	70.271	1.2913	9.2141	2.059	101.95	9.9461	60.186	60.354	9.3896	20.547	78.375	97.769	1.7328	1.7296	69.731	69.862	60.035	50.076	50.794	108.88	47.256	49.414	108.06	59.551	69.019	70.128	20.747	59.872	69.62	56.879	9.069	109.51	58.694	1.4524	8.9231	57.092	8.3304	1.7161	18.86	69.013	1.8014	20.229	1.6525	70.102	69.616	98.422	1.7457	21.209
47.704	37.797	49.357	21.725	11.993	22.645	82.238	11.239	39.288	39.341	11.706	1.4437	61.04	80.142	22.078	22.071	53.516	48.96	39.015	29.159	29.904	89.84	37.671	28.506	89.081	38.649	53.031	49.217	1.233	59.829	48.729	56.223	12.015	90.61	40.199	21.489	12.177	40.634	12.758	21.713	2.4622	83.092	21.978	1.5742	21.895	53.945	53.887	84.452	22.099	1.2682
60.049	50.154	61.771	9.7862	1.2272	10.323	92.437	1.6063	51.667	52.676	1.3298	12.126	70.942	90.226	9.7448	9.7505	65.12	61.309	51.399	41.923	42.278	99.225	40.645	40.879	98.444	51.008	64.495	61.579	12.267	62.265	61.102	58.792	1.3414	99.9	51.692	9.1933	1.1934	52.092	1.2572	9.4197	10.367	77.842	9.6385	11.679	9.5875	65.462	65.251	95.175	9.7514	12.679
48.243	38.228	49.719	21.428	11.68	22.317	81.005	10.913	39.698	39.615	11.368	1.2765	61.915	81.037	21.776	21.747	56.206	49.275	39.348	29.468	30.238	88.197	38.38	28.833	87.427	38.966	55.72	49.537	1.4979	62.621	49.071	58.656	11.697	88.911	42.833	21.162	11.8	43.343	12.388	21.438	2.0681	85.45	21.67	1.7715	21.585	56.586	56.642	87.656	21.785	1.8361
9.4319	1.1906	11.129	60.078	50.323	60.959	47.016	49.547	1.6476	1.9069	49.992	38.809	60.888	60.475	60.414	60.378	39.8	10.668	1.0425	9.631	8.5417	56.092	40.578	10.38	55.202	0.94233	39.726	10.926	38.547	60.757	10.485	58.918	50.314	57.062	35.964	59.797	50.425	37.367	51.016	60.087	40.42	114.5	60.336	39.109	60.236	39.091	40.578	66.998	60.427	38.064
69.823	59.941	71.547	1.2677	10.282	1.288	102.45	11.05	61.443	62.269	10.529	21.803	79.417	98.825	1.2904	1.2203	70.761	71.114	61.284	51.517	52.183	109.26	48.751	50.655	108.42	60.8	70.013	71.371	21.984	59.285	70.888	56.98	10.234	109.87	59.961	1.4644	10.151	58.372	9.5566	1.4102	20.087	68.761	1.2083	21.441	1.2211	71.15	70.577	99.401	1.2208	22.442
36.09	35.017	38.835	53.727	44.176	54.959	63.563	43.512	35.776	52.192	44.778	36.144	41.934	47.23	54.309	54.406	12.979	55.515	74.803	53.57	69.535	76.714	39.899	91.654	76.343	48.353	12.679	80.766	35.925	34.578	49.469	34.99	44.726	78.547	2.0576	53.867	48.89	2.653	47.455	55.002	40.201	85.618	54.766	40.329	56.14	13.273	13.002	45.165	56.607	39.802
68.886	58.978	70.57	1.1777	9.3316	1.8237	101.75	10.113	60.462	60.98	9.5744	20.834	78.547	97.954	1.5006	1.3709	70.319	70.124	60.195	50.34	51.071	108.54	47.799	49.694	107.72	59.824	69.595	70.399	21.023	60.267	69.908	57.158	9.3068	109.16	59.219	1.2831	9.1899	57.574	8.6196	1.5008	19.132	69.684	1.3602	20.448	1.314	70.674	70.191	99.097	1.4288	21.461
48.449	38.525	50.092	21.083	11.312	21.946	80.958	10.536	40.008	40.005	10.99	1.1676	64.266	80.582	21.399	21.363	57.857	49.614	39.727	29.826	30.605	87.936	37.948	29.205	87.167	39.325	57.382	49.902	1.1567	65.017	49.441	60.871	11.321	88.651	44.48	20.786	11.426	45.029	12.01	21.091	1.7483	87.216	21.315	1.3504	21.238	58.187	58.348	89.536	21.406	1.4195
52.463	61.537	59.88	85.756	85.636	93.768	88.818	86.746	61.691	104.23	88.912	80.949	18.728	17.901	95.149	98.159	34.803	106.27	126.56	105.69	121.76	98.117	64.533	143.52	99.31	84.65	37.242	132.31	80.806	48.227	80.49	41.624	89.024	101.35	50.612	97.978	93.905	49.473	92.193	99.352	85.494	104.55	98.913	85.814	100.59	34.524	36.145	3.467	101.13	85.431
49.14	39.236	50.831	20.397	10.625	21.251	80.369	9.8466	40.724	40.819	10.267	1.5982	66.127	81.088	20.708	20.662	60.032	50.308	40.446	30.526	31.336	87.002	37.884	29.916	86.234	40.034	59.545	50.604	1.6272	66.793	50.164	62.388	10.618	87.692	46.605	20.077	10.737	47.186	11.294	20.413	1.2731	88.963	20.627	1.321	20.565	60.331	60.558	92.051	20.725	1.9938
69.795	59.914	71.506	1.3339	10.28	1.4027	101.45	11.039	61.426	62.092	10.516	21.824	79.263	98.676	1.1308	1.0012	71.671	71.094	61.273	51.368	52.042	108.03	48.606	50.645	107.18	60.79	70.866	71.352	21.99	60.316	70.88	56.844	10.204	108.61	59.921	1.2793	10.102	58.467	9.5119	1.2167	20.087	70.395	1.0648	21.415	1.0262	72.01	71.469	100.58	0.95649	22.417
1.2361	10.368	1.8195	69.791	60.04	70.66	40.034	59.254	8.8914	8.7899	59.697	48.552	61.162	60.929	70.13	70.091	41.447	1.0633	9.0776	19.156	18.128	49.734	44.018	19.658	48.749	9.4991	41.608	1.3867	48.288	61.152	1.0838	59.448	60.034	50.792	39.36	69.52	60.15	40.894	60.759	69.789	50.157	122.26	70.036	48.817	69.953	40.883	41.914	65.251	70.133	47.792
49.747	39.903	50.985	19.247	11.018	21.614	128.72	10.348	40.822	40.713	10.97	0.99976	62.074	81.142	21.198	21.354	40.773	50.74	40.898	31.269	31.523	143.44	69.981	30.575	143.06	40.465	44.764	51.239	1.7836	51.004	50.48	58.986	11.307	145.14	38.885	20.844	11.627	37.315	12.134	21.102	1.8563	45.837	21.289	2.7066	21.325	42.607	46.939	57.732	21.551	2.3354
53.521	57.796	47.015	150.47	106.65	115.49	5.1335	103.74	56.135	29.904	102.7	92.278	94.959	93.503	112.21	110.08	77.82	20.901	30.518	40.765	39.562	2.9693	67.29	41.112	2.4362	45.08	72.978	20.496	91.884	100.03	37.437	90.777	102.03	3.3352	66.857	108.67	97.986	69.096	99.836	107.34	90.559	164.9	108.65	89.543	106.96	74.781	72.014	103.02	106.88	87.876
68.965	59.082	70.702	1.8723	9.3807	1.7173	99.608	10.142	60.61	61.191	9.7076	21.074	78.566	97.98	1.3294	1.3529	73.09	70.252	60.486	50.453	51.221	105.9	48.014	49.816	105.07	59.956	72.271	70.523	21.214	63.142	70.057	59.44	9.3834	106.48	59.478	1.0627	9.2577	59.895	8.6771	1.1094	19.293	74.044	1.2772	20.558	1.3653	73.365	72.945	102.5	1.4375	21.615
48.469	38.591	50.055	20.842	11.147	21.784	87.931	10.389	40.045	39.93	10.927	1.0441	61.481	80.603	21.218	21.28	48.456	49.784	39.773	29.985	30.674	96.549	37.937	29.312	95.845	39.442	48.01	50.018	1.079	54.468	49.481	52.262	11.24	97.433	38.823	20.756	11.505	37.242	12.042	21.013	1.8611	74.918	21.212	1.3748	21.218	48.977	48.743	77.801	21.443	1.5921
49.15	39.287	50.76	20.163	10.464	21.103	87.839	9.6973	40.74	40.64	10.235	1.4388	62.375	81.48	20.535	20.569	50.088	50.456	40.478	30.674	31.359	96.25	38.073	30.007	95.523	40.127	49.652	50.708	1.5573	55.658	50.179	53.294	10.546	97.112	39.326	20.042	10.747	37.743	11.309	20.263	1.128	75.925	20.463	1.3045	20.46	50.574	50.373	79.616	20.682	1.9231
57.79	47.905	59.486	11.654	2.2693	12.584	90.118	1.6863	49.412	49.845	2.0839	9.8583	68.976	88.239	11.993	12.002	62.57	59.064	49.235	39.265	40.027	97.031	39.917	38.626	96.239	48.765	61.951	59.33	9.9982	60.892	58.868	57.351	2.321	97.695	49.123	11.434	2.4241	49.52	2.9357	11.646	8.121	78.392	11.927	9.5026	11.837	62.914	62.709	92.832	12.044	10.462
54.703	63.527	61.849	106.22	96.884	107.84	88.709	96.204	63.64	106.08	97.001	86.466	19.859	17.026	106.88	107.22	42.496	107.64	128.27	108.05	123.91	97.51	66.561	145.56	98.838	86.597	42.933	133.57	85.893	50.577	82.324	43.37	97.001	100.83	57.359	106.46	97.132	53.435	97.979	105.8	87.752	124.75	106.75	88.016	106.37	44.515	44.524	3.184	106.92	87.741
36.84	36.581	39.696	53.851	44.306	55.112	64.133	44.1	37.24	55.743	46.041	37.555	39.191	45.366	54.452	55.427	11.652	57.54	78.032	57.11	73.108	77.675	39.814	95.185	77.368	50.471	11.527	82.464	37.37	33.009	50.635	33.822	46.036	79.531	2.7939	55.106	50.374	1.8225	48.865	56.313	41.739	84.861	56.014	41.951	57.458	11.964	11.968	43.706	57.964	41.434
36.514	36.205	39.676	58.745	49.184	60.009	57.951	48.544	36.896	55.811	49.167	38.984	38.977	43.726	59.355	59.46	10.134	58.812	78.329	57.652	73.413	71.831	39.752	95.386	71.523	50.425	10.004	84.499	38.785	33.609	51.133	34.113	49.115	73.679	3.9576	58.77	51.825	2.6445	50.313	59.003	43.179	90.732	59.2	43.346	58.966	10.426	10.4	43.621	59.461	42.857
10.084	1.354	11.749	59.429	49.686	60.313	49.081	48.902	2.1254	2.5403	49.417	38.26	60.237	59.883	59.77	59.744	39.556	11.28	1.7397	8.7498	7.9197	58.344	40.692	9.7207	57.437	1.6647	39.435	11.537	37.992	60.109	11.127	58.48	49.732	59.325	36.196	59.211	49.831	37.596	50.439	59.422	39.845	112.97	59.676	38.487	59.595	38.815	40.266	65.518	59.79	37.489
36.538	38.214	40.836	62.142	55.144	63.609	64.542	56.049	38.785	65.803	58.057	49.569	30.782	33.601	64.773	67.554	1.4213	67.52	87.851	68.358	83.872	79.751	41.713	105.35	79.297	55.425	1.659	93.205	49.399	33.604	54.753	31.846	58.127	81.529	13.899	67.294	62.636	12.55	61.087	68.565	53.882	88.586	68.215	54.052	69.741	2.2622	2.0871	31.647	70.249	53.585
59.049	63.338	52.374	156.59	112.46	121.37	11.019	109.52	61.633	33.007	108.42	98.025	96.987	95.738	118.04	115.77	83.822	24.029	33.622	43.834	42.645	4.5212	72.785	44.184	5.5583	49.909	78.987	23.581	97.632	106.57	42.226	93.243	107.78	3.6839	73.387	114.36	103.55	75.422	105.53	113.01	96.193	168.39	114.31	95.09	112.55	80.779	78.238	104.77	112.47	93.434
58.508	48.431	59.86	10.72	1.4803	11.963	129.16	1.0478	49.772	49.935	1.4238	10.05	69.562	88.799	11.46	11.502	49.925	59.523	49.437	39.859	40.298	142.61	64.472	39.211	142.79	49.047	53.977	59.842	10.332	44.646	59.084	51.95	1.6317	144.41	48.394	10.956	1.8101	46.769	2.3364	11.184	8.4473	37.094	11.398	10.596	11.355	51.813	56.18	66.674	11.591	10.885
48.005	38.132	49.644	21.301	11.616	22.257	86.515	10.857	39.598	39.746	11.378	1.2395	61.175	80.288	21.693	21.697	49.067	49.32	39.326	29.534	30.218	94.966	37.747	28.855	94.241	38.988	48.63	49.56	0.92095	55.119	49.029	52.633	11.685	95.834	38.177	21.177	11.845	36.615	12.433	21.385	2.0404	76.796	21.599	1.1612	21.564	49.575	49.357	78.732	21.779	1.1003
116.04	111.37	122.52	21.939	63.566	55.513	157.35	66.642	113.17	144.37	68.377	76.888	99.294	117.22	59.132	63.174	87.168	152.9	160.29	136.38	149.08	169.09	103.2	164.3	168.62	129.16	92.412	172.13	77.404	60.556	136.16	78.454	68.457	169.79	93.264	64.154	74.709	90.857	71.598	66.275	79.926	2.3979	64.897	82.2	67.409	89.902	94.431	91.732	67.779	83.397
10.702	1.8573	12.396	58.801	49.061	59.689	51.134	48.281	2.8488	4.1211	48.822	37.687	59.043	58.696	59.153	59.157	38.562	11.883	2.6334	8.2746	7.2304	60.657	40.166	8.7194	59.757	2.3838	38.402	12.604	37.421	58.908	11.891	57.414	49.149	61.681	35.765	58.634	49.248	37.103	49.867	58.833	39.275	111.18	59.053	37.883	59.002	37.804	39.244	63.608	59.21	36.893
48.689	38.818	50.31	20.628	10.934	21.573	86.387	10.17	40.287	40.199	10.692	1.1681	62.545	81.691	21.007	21.014	50.586	50.002	40.013	30.208	30.907	94.654	38.678	29.535	93.908	39.676	50.153	50.246	1.267	56.066	49.723	53.418	10.998	95.481	39.233	20.506	11.249	37.772	11.787	20.742	1.4735	77.188	20.936	1.4997	20.951	51.077	50.894	80.432	21.163	1.7609
47.455	37.577	49.087	21.877	12.168	22.798	85.177	11.404	39.055	39.139	11.909	1.2286	60.608	79.663	22.243	22.241	50.142	48.755	38.782	28.971	29.68	93.398	37.645	28.308	92.677	38.432	49.728	49.008	1.0391	56.929	48.489	54.299	12.226	94.259	37.599	21.699	12.393	37.357	12.97	21.928	2.5449	78.995	22.143	1.4499	22.109	50.628	50.501	80.21	22.328	0.95758
56.378	60.758	49.697	154.2	110.07	119.02	8.2225	107.12	59.038	33.767	106.01	95.604	91.511	89.718	115.67	113.37	81.175	24.681	34.41	44.635	43.407	2.3143	70.195	44.965	2.5394	47.2	76.142	24.307	95.204	104.27	39.482	89.671	105.38	2.5592	70.695	111.96	101.12	72.914	103.12	110.6	93.754	165.38	111.91	92.613	110.13	78.104	75.129	98.95	110.05	90.966
1.9258	11.184	1.4874	70.546	60.813	71.429	41.862	60.023	9.7121	9.7784	60.492	49.324	58.796	58.604	70.897	70.87	40.032	1.5763	10.149	20.213	19.44	52.097	43.861	21.212	51.077	10.558	40.158	0.92552	49.061	58.796	1.459	57.361	60.825	53.197	38.922	70.305	60.969	40.348	61.552	70.533	50.961	120.52	70.787	49.604	70.723	39.423	40.41	61.579	70.926	48.613
47.945	38.076	49.63	21.386	11.673	22.319	85.166	10.903	39.556	39.897	11.428	1.346	60.91	79.999	21.76	21.76	50.747	49.255	39.686	29.474	30.357	93.323	37.675	28.796	92.595	38.93	50.327	49.619	1.0294	56.612	49.043	53.823	11.759	94.185	37.898	21.214	11.868	37.919	12.478	21.429	2.12	79.113	21.635	1.2146	21.591	51.247	51.068	80.83	21.806	1.059
9.1817	2.1051	10.982	60.594	50.659	61.301	52.581	49.865	2.0893	3.858	50.382	39.238	53.74	53.464	60.742	60.682	35.072	11.093	3.0201	9.486	8.7679	62.981	38.528	10.183	62.073	2.1126	35.033	12.109	38.969	53.662	10.815	52.429	50.714	64.095	33.971	60.15	50.705	35.124	51.372	60.319	40.792	108.54	60.559	39.436	60.479	34.248	35.787	57.224	60.696	38.413
18.976	9.1166	20.65	51.25	41.364	51.983	39.968	40.359	10.603	10.632	40.549	29.16	87.827	86.493	51.365	51.033	62.1	19.581	10.545	0.60557	1.2535	47.148	44.344	0.65983	45.477	9.9173	62.355	20.685	28.898	87.577	20.098	83.443	41.442	45.47	49.346	50.714	41.317	51.584	41.558	50.916	30.849	131.28	51.676	29.902	51.485	62.576	64.002	103.42	51.336	28.448
115.23	110.8	121.77	20.988	64.29	56.78	156.41	67.438	112.57	144.36	69.331	77.219	98.378	116.55	60.55	64.846	85.439	152.84	160.97	136.51	150.03	168.1	103.4	166.95	167.71	129.11	90.708	172.64	77.77	59.545	135.78	77.652	69.44	168.91	91.457	65.832	76.028	89.018	72.771	68.087	80.55	2.1921	66.669	82.914	69.303	88.192	92.725	91.242	69.733	84.027
85.612	77.442	86.691	95.671	56.776	56.135	103.15	54.511	78.516	78.964	53.632	52.3	51.854	51.211	52.811	52.462	78.761	87.128	78.606	70.559	71.146	110.28	36.211	86.745	108.91	78.279	77.986	86.778	51.842	51.294	86.479	43.474	51.404	109.57	63.87	50.869	49.782	64.719	49.289	49.347	50.582	75.961	50.92	52.242	49.939	80.536	78.082	107.47	49.763	51.248
67.741	57.84	69.423	1.446	8.4171	2.515	131.54	9.3037	59.331	59.759	8.4849	19.579	77.652	96.991	2.0178	2.0769	59.458	68.775	58.853	49.203	49.739	143.46	62.877	48.514	143.32	58.495	63.541	69.208	19.849	52.704	68.683	57.254	8.1283	145	57.883	1.7292	8.5248	56.308	7.4641	1.7696	17.986	30.374	1.9639	19.912	2.3024	61.362	65.745	76.047	2.1366	20.328
1.5943	10.928	1.9577	70.784	60.665	71.194	20.432	59.805	9.4171	8.9165	60.322	49.179	97.139	96.671	70.873	70.658	66.721	0.22263	9.3226	19.526	18.69	27.592	62.385	20.093	25.868	10.046	66.417	0.96419	48.913	97.135	0.98576	93.405	60.91	25.929	53.913	70.133	60.903	56.995	61.367	70.436	50.764	151.01	71.003	49.379	70.706	65.769	66.552	108.63	70.71	48.392
8.3554	2.2583	10.69	61.707	51.633	62.183	29.539	50.787	1.4983	0.52059	51.109	39.963	99.671	98.928	61.798	61.443	71.004	9.1028	0.7533	10.596	9.3248	36.763	53.777	11.074	35.026	1.1697	71.106	9.6807	39.7	99.466	9.7486	95.735	51.838	35.066	58.109	61.032	52.037	61.062	52.167	61.514	41.554	147.01	61.899	40.179	61.667	70.578	71.927	112.82	61.629	39.188
2.7736	12.616	1.0649	72.167	61.888	72.378	18.84	61.01	10.732	10.549	61.575	50.441	125.74	125.27	72.084	72.067	95.197	1.8258	10.875	21.266	20.109	26.044	62.702	21.726	24.33	11.794	94.292	1.048	50.18	125.72	1.5575	122.01	61.919	24.341	82.433	71.41	62.056	85.441	62.66	72.305	52.056	173.39	71.835	50.675	71.981	93.922	93.889	136.75	72.012	49.917
113.91	109.27	120.27	20.711	62.72	55.103	153.91	65.745	111.03	141.81	67.555	75.469	97.971	116.34	58.712	62.917	84.64	150.36	158.2	133.86	147.24	165.58	101.49	164.13	165.21	127.1	89.799	169.92	76.015	58.193	133.89	76.343	67.607	166.36	89.949	63.852	73.976	87.515	70.762	66.023	78.638	1.5029	64.668	81.04	67.226	87.311	91.867	91.894	67.639	82.112
48.095	38.21	49.792	21.403	11.551	22.181	85.924	10.772	39.7	39.933	11.295	1.3836	61.294	80.419	21.617	21.62	50.216	49.383	39.41	29.6	30.301	94.184	37.804	28.935	93.439	39.061	49.781	49.638	0.98645	56.645	49.124	53.937	11.602	95.019	38.299	21.075	11.706	37.418	12.309	21.253	1.9519	78.245	21.494	0.92087	21.452	50.685	50.53	80.128	21.654	1.2354
2.5564	12.224	1.6744	71.592	61.914	72.552	35.774	61.142	10.724	10.47	61.662	50.533	67.519	67.267	72.022	71.985	47.241	1.298	10.788	20.698	19.849	44.561	46.359	21.303	43.581	11.233	47.26	0.99199	50.259	67.519	1.4503	65.561	61.988	45.587	44.082	71.454	62.033	45.755	62.673	71.641	52.069	128.72	71.872	50.661	71.796	46.601	47.403	72.399	71.998	49.679
7.7565	2.8152	10.44	61.99	52.026	62.662	28.48	51.281	1.2553	1.0473	51.851	40.71	123.45	122.61	62.166	62.191	94.322	8.487	0.67715	11.711	10.155	35.705	53.423	11.833	33.98	1.9012	94.281	9.3904	40.453	123.23	8.8505	119.43	52.196	34.014	81.355	61.678	52.315	84.435	52.93	62.081	42.316	165.64	62.096	40.944	62.052	93.597	94.53	136.43	62.269	39.957
9.1035	1.5265	10.896	60.548	50.669	61.232	40.763	49.827	1.4333	1.2803	50.236	39.091	76.962	76.453	60.785	60.719	53.751	10.122	0.79272	10.118	9.2225	47.684	44.065	10.6	46.877	0.97936	53.684	10.496	38.828	76.815	10.065	74.475	50.591	48.624	47.649	60.067	50.718	49.501	51.304	60.586	40.713	127.56	60.67	39.352	60.631	53.057	54.369	84.625	60.728	38.438
1.3992	10.895	1.4759	70.335	60.553	71.167	37.779	59.761	9.3745	9.2649	60.18	49.027	64.644	64.392	70.645	70.596	44.034	0.82257	9.5664	19.726	18.926	46.933	45.404	20.498	45.968	10.062	44.115	1.0159	48.763	64.64	0.9179	62.767	60.534	47.963	41.182	70.004	60.644	42.802	61.24	70.335	50.645	125.32	70.555	49.302	70.482	43.435	44.374	69.184	70.648	48.296
48.255	49.563	49.493	87.627	54.533	53.865	62.068	52.698	49.799	57	52.294	50.936	40.349	39.229	51.174	51.501	39.195	61.645	79.658	55.975	72.539	72.83	28.467	94.865	71.614	58.677	35.733	87.574	50.605	40.288	58.677	33.95	50.272	73.405	31.907	50.121	49.69	30.47	48.821	48.903	50.054	90.175	50.26	51.991	49.714	36.937	36.55	71.081	49.59	51.059
55.29	51.026	61.411	54.997	43.018	45.34	101.66	42.783	52.685	88.92	43.846	41.808	40.844	58.08	44.405	46.186	41.887	96.947	106.82	81.933	96.432	113.01	45.888	114.89	111.81	71.344	42.269	118.09	41.481	26.008	77.163	30.369	42.799	113.65	41.916	45.475	45.197	40.062	43.597	45.015	43.745	54.889	45.673	45.159	46.366	43.656	41.289	60.134	46.388	45.081
6.119	4.8578	7.837	68.514	55.269	65.896	43.161	54.265	3.9656	3.6349	54.609	43.4	67.678	67.207	65.044	64.762	48.038	9.7561	3.4414	12.643	11.803	51.568	42.102	13.25	50.611	3.4634	48.257	10.279	43.092	67.524	7.7161	65.62	54.823	52.541	44.28	64.122	54.419	45.876	55.213	64.145	44.607	122.84	64.496	43.188	64.236	47.521	48.929	73.8	64.411	42.131
9.5518	1.2244	11.24	60.019	50.231	60.844	46.082	49.438	1.8354	1.9769	49.863	38.71	65.152	64.74	60.324	60.277	43.543	10.69	1.4785	9.6131	8.828	54.613	41.898	10.098	53.735	1.0033	43.436	10.995	38.447	65.018	10.553	63.142	50.212	55.561	39.299	59.68	50.322	40.831	50.915	60.023	40.319	117.53	60.233	38.991	60.165	42.813	44.235	71.274	60.323	37.984
18.099	8.2323	20.336	51.994	41.949	52.522	38.936	41.168	9.7667	9.9896	41.173	30.039	106.61	105.24	52.145	51.801	80.1	18.801	9.4716	1.4978	0.17667	46.13	44.255	1.3346	44.405	8.9372	80.229	19.438	29.786	106.35	19.313	102.22	41.977	44.432	67.285	51.211	42.689	69.888	42.415	52.036	31.669	146.29	52.049	30.307	52.127	80.164	81.513	121.61	52.214	29.567
2.2602	11.861	1.2094	71.304	61.542	72.153	38.911	60.75	10.379	10.295	61.19	49.998	62.355	62.146	71.629	71.583	42.33	1.3396	11.195	20.438	20.166	48.577	45.451	21.697	47.576	11.164	42.394	1.5771	49.734	62.377	1.2812	60.658	61.534	49.636	40.113	71.014	61.622	41.649	62.222	71.309	51.614	123.86	71.531	50.303	71.468	41.727	42.583	65.911	71.636	49.295
57.448	54.054	64.582	52.048	42.183	44.175	101	42.147	55.805	91.814	43.318	41.813	43.728	60.886	43.456	45.36	34.564	99.876	109.66	84.745	99.181	112.9	48.649	117.42	112.69	74.351	37.042	120.97	41.531	26.486	80.263	31.983	42.382	114	42.965	44.76	45.015	41.072	43.336	44.38	43.916	54.852	44.951	45.366	45.742	36.143	38.911	52.446	45.782	45.392
36.53	34.178	39.15	90.316	80.926	91.981	61.216	80.155	34.11	45.452	80.95	70.036	10.963	11.874	90.967	91.309	31.739	53.655	45.876	41.775	41.522	66.169	10.364	42.827	65.236	37.358	31.857	54.93	70.094	33.492	43.281	22.065	80.91	67.399	43.36	90.365	81.223	40.386	81.988	90.136	71.908	116.84	90.971	70.689	90.447	31.123	33.46	28.738	91.006	69.275
49.422	50.01	49.371	96.313	56.862	56.37	55.248	54.598	50.127	48.586	53.694	52.368	50.539	48.88	52.977	52.582	48.294	53.367	71.321	47.75	64.284	64.563	31.684	86.811	63.182	55.815	44.809	79.301	51.907	50.106	56.051	43.443	51.468	64.946	34.982	50.978	49.78	35.1	49.323	51.431	50.594	100.63	51.3	52.274	51.117	45.889	44.799	78.146	51.479	51.262
68.008	58.108	69.685	1.6781	8.6116	2.7718	99.971	9.3517	59.607	59.787	8.8165	19.983	78.001	97.405	2.329	2.3285	69.432	69.285	59.325	49.472	50.215	106.74	46.97	48.815	105.88	58.969	68.662	69.534	20.152	58.991	69.056	56.133	8.5044	107.31	58.227	1.9203	8.363	56.637	7.7993	2.1509	18.277	70.296	2.2765	19.629	2.2184	69.809	69.255	98.387	2.3705	20.617
47.752	37.863	49.421	21.646	11.916	22.575	82.695	11.153	39.359	39.516	11.65	1.5786	60.85	79.97	21.993	21.987	52.962	49.043	39.098	29.241	29.99	90.377	37.733	28.601	89.606	38.733	52.456	49.302	1.3159	59.577	48.827	56.021	11.956	91.125	39.639	21.424	12.114	40.088	12.686	21.64	2.4431	82.397	21.904	1.5517	21.83	53.353	53.315	83.784	22.034	1.3596
57.636	54.456	64.874	53.48	43.179	45.089	101.98	43.23	56.178	92.816	44.449	42.873	41.829	59.366	44.456	46.479	32.332	100.8	111.02	85.969	100.67	113.61	48.997	119.3	113.39	75.145	36.939	122.21	42.619	25.913	80.865	31.347	43.565	114.87	43.916	45.918	46.3	41.947	44.568	45.581	45.071	58.206	46.088	46.583	46.974	33.917	38.708	37.761	47.025	46.604
68.063	58.179	69.779	1.7169	8.5751	2.6688	101.03	9.3383	59.681	60.369	8.8107	20.025	77.86	97.269	2.1341	2.162	68.556	69.366	59.401	49.618	50.351	107.98	46.977	48.902	107.14	59.053	67.816	69.615	20.219	58.074	69.124	55.907	8.5143	108.59	58.137	1.7193	8.4118	56.485	7.8311	1.9148	18.33	68.768	2.0566	19.688	2.034	68.955	68.382	97.239	2.1871	20.682
37.978	35.838	39.092	33.458	44.606	53.169	113.09	45.516	36.466	54.863	47.508	38.947	43.29	44.295	54.353	57.086	10.463	57.275	77.152	57.375	72.8	128.64	60.836	94.59	128.08	49.772	10.836	83.132	38.776	41.486	50.288	49.244	47.62	130.39	3.441	56.84	52.055	1.9946	50.557	58.125	43.226	56.651	57.759	43.363	59.263	11.361	11.284	40.861	59.785	42.877
8.4693	1.947	10.17	61.053	51.287	61.911	46.111	50.501	1.3356	1.6946	50.943	39.804	62.865	62.495	61.377	61.331	41.642	9.6663	0.83283	10.564	9.3705	55	41.711	11.224	54.105	1.1883	41.639	9.9542	39.537	62.759	9.5243	60.966	51.279	55.97	37.943	60.762	51.397	39.434	52.005	61.053	41.402	116.55	61.287	40.054	61.207	40.952	42.401	68.359	61.388	39.043
57.115	61.131	50.336	154.92	109.61	118.32	7.827	106.58	59.454	28.818	105.43	95.171	98.413	97.364	114.86	112.59	82.828	19.876	29.375	39.617	38.443	2.4861	70.539	39.961	3.1259	47.613	77.93	19.418	94.744	104.67	40.134	94.62	104.67	2.1643	71.838	111.11	100.39	73.968	102.31	109.7	93.214	166.33	111.08	92.181	109.29	79.771	77.135	106.81	109.19	90.505
53.511	62.388	60.944	80.342	86.329	94.522	90.999	87.461	62.582	105.57	89.593	81.638	20.329	23.905	95.931	98.918	34.629	108	127.99	106.23	122.57	100.59	65.106	144.43	101.78	85.659	36.153	134.09	81.471	49.949	81.803	43.554	89.694	103.66	49.851	98.734	94.603	48.229	92.896	100.15	86.172	97.757	99.69	86.418	101.36	34.797	36.816	4.3597	101.9	86.067
58.523	48.642	60.249	10.97	1.6361	11.803	91.751	1.2205	50.153	51.082	1.5004	10.559	69.45	88.727	11.25	11.238	62.095	59.933	50.454	40.33	41.54	98.876	39.942	39.368	98.081	49.516	61.438	60.081	10.733	59.814	59.596	56.541	1.6627	99.546	48.657	10.695	1.7013	49.042	2.2184	10.905	8.8315	76.427	11.143	10.18	11.06	62.448	62.167	91.952	11.265	11.171
56.354	60.21	49.671	153.08	108.68	117.49	7.8854	105.72	58.566	28.423	104.63	94.292	97.642	96.74	114.13	111.93	81.251	19.473	28.985	39.209	38.024	3.5023	70.393	39.558	4.2298	46.932	76.747	19.007	93.887	103.32	39.514	94.004	103.93	2.8645	70.695	110.5	99.78	72.662	101.67	109.12	92.456	165.5	110.47	91.427	108.73	78.241	76.175	106.14	108.63	89.757
1.6764	9.0527	2.9234	68.444	58.701	69.322	42.259	57.913	7.5847	7.5318	58.368	47.143	60.362	60.155	68.785	68.749	40.403	2.3128	8.027	18.158	17.122	52.067	43.905	18.963	51.085	8.3777	40.574	2.6057	46.886	60.373	2.2431	58.797	58.704	53.129	38.542	68.187	58.808	40.044	59.395	68.438	48.791	120.05	68.685	47.481	68.618	39.825	40.918	63.662	68.799	46.467
53.847	62.981	61.236	89.527	86.944	95.074	89.222	88.1	63.15	105.81	90.305	82.362	20.05	18.483	96.53	99.586	37.859	107.95	128.16	107.07	123.21	98.385	65.706	145.01	99.643	86.15	38.815	134.01	82.227	49.864	81.995	42.909	90.44	101.63	52.07	99.429	95.416	50.531	93.688	100.85	86.966	107.09	100.38	87.271	102.08	38.026	38.539	3.655	102.64	86.913
9.8039	1.2459	11.451	59.721	49.971	60.598	48.487	49.187	1.8776	2.2752	49.639	38.439	60.921	60.562	60.061	60.031	40.04	10.977	1.5514	9.3415	8.6122	57.655	40.676	9.9069	56.784	1.0853	39.942	11.251	38.18	60.789	10.789	59.138	49.966	58.668	36.723	59.446	50.08	38.124	50.667	59.722	40.073	113.87	59.965	38.763	59.883	39.288	40.743	66.401	60.069	37.745
2.61	8.8863	3.5502	70.16	58.962	69.623	43.602	58.079	7.3477	7.2488	58.501	47.355	59.485	59.224	68.962	68.727	41.113	4.6003	7.4401	17.272	16.481	53.574	42.223	17.905	52.537	7.8282	41.419	7.053	47.078	59.444	4.1645	57.922	58.839	54.625	39.573	68.185	58.568	41.029	59.356	68.273	48.689	119.56	68.55	47.21	68.358	40.676	41.856	63.192	68.539	46.203
9.2955	1.2145	11.029	60.287	50.431	61.048	47.231	49.645	1.5443	1.8365	50.178	39.015	62.867	62.485	60.52	60.501	41.95	10.51	1.1381	9.3403	8.5195	56.111	41.387	10.126	55.218	1.0393	41.885	10.788	38.752	62.756	10.387	61.013	50.497	57.09	38.265	59.963	50.568	39.749	51.189	60.186	40.585	115.79	60.422	39.224	60.357	41.213	42.685	68.342	60.533	38.229
53.846	62.276	61.104	93.362	86.214	94.746	89.437	87.504	62.434	104.89	89.754	81.849	20.112	18.278	95.983	99.13	38.955	107.07	127.23	106.24	122.35	98.478	66.209	144.14	99.702	85.369	39.639	133.13	81.726	49.598	81.596	42.888	89.975	101.78	53.26	99.041	95.131	51.149	93.354	100.55	86.593	110.91	100.01	86.826	101.81	39.511	39.827	2.9902	102.36	86.518
52.275	56.614	57.703	112.96	103.88	114.62	76.802	103.14	56.721	90.994	103.94	93.134	24.714	4.1934	113.61	113.96	35.347	94.571	113.51	89.918	106.56	85.867	37.855	128.29	87.092	76.172	32.124	120.6	93.199	21.892	74.991	2.6578	103.87	89.182	47.774	113.05	104.16	42.772	104.94	112.75	95.003	134.76	113.61	93.785	113.1	36.221	34.685	25.336	113.66	92.392
1.7191	11.045	1.3725	70.491	60.737	71.353	39.84	59.945	9.589	9.5035	60.4	49.254	61.434	61.213	70.825	70.785	41.929	1.0631	9.7571	19.957	18.84	49.578	44.455	20.503	48.575	10.285	42.038	0.85404	48.99	61.431	0.93228	59.782	60.735	50.639	40.007	70.226	60.86	41.523	61.467	70.482	50.863	122.82	70.725	49.51	70.652	41.327	42.306	65.178	70.831	48.507
48.04	49.585	49.733	86.567	54.257	53.612	57.566	52.534	49.866	59.604	52.19	50.803	38.194	36.901	51.721	51.733	37.042	64.215	82.202	58.345	74.906	68.965	27.355	97.074	67.76	59.645	33.745	90.126	50.489	38.575	59.643	31.936	50.208	69.731	31.667	51.178	49.761	30.136	48.795	51.719	50.117	93.518	51.634	52.089	51.412	35.071	34.991	65.735	51.754	51.126
49.125	49.813	49.33	95.228	56.548	60.238	46.368	54.317	50.011	50.311	53.601	52.136	49.177	46.95	59.757	59.695	46.597	54.992	73.063	49.437	65.974	56.606	30.982	88.392	55.129	56.376	43.117	80.942	51.689	48.723	56.517	42.217	53.387	57.315	34.208	59.309	53.615	33.765	54.094	59.821	50.517	107.53	59.731	52.231	59.486	44.168	43.121	72.024	59.834	51.174
8.9696	1.6751	10.575	60.622	50.867	61.494	46.576	50.086	1.2083	2.006	50.517	39.325	61.607	61.24	60.952	60.918	40.723	10.101	1.282	10.233	9.3481	55.581	41.015	10.829	54.7	1.3235	40.705	10.37	39.065	61.492	9.9329	59.737	50.859	56.567	37.157	60.332	50.97	38.642	51.555	60.613	40.957	115.49	60.876	39.644	60.78	39.986	41.476	67.458	60.964	38.609
54.626	64.241	61.737	84.875	87.635	95.633	89.586	88.754	64.372	107.15	90.933	83.117	22.158	21.1	96.994	100.04	36.33	108.38	129.24	109.07	125.04	98.938	65.948	146.63	100.2	87.403	37.019	134.2	82.977	49.773	82.513	43.088	91.016	102.09	50.254	99.851	95.934	48.774	94.175	101.2	87.67	101.61	100.77	88.062	102.45	36.11	37.144	4.393	103	87.688
58.591	62.66	51.756	156.69	111.6	120.42	10.013	108.59	60.951	29.889	107.42	97.111	91.077	90.359	116.98	114.64	84.15	20.813	30.396	40.608	39.375	3.8746	72.229	40.984	4.7905	48.786	79.39	20.403	96.696	106.62	41.246	92.647	106.74	2.713	73.821	113.19	102.38	75.806	104.39	111.79	95.147	164.38	113.14	94.034	111.32	81.119	78.706	99.425	111.22	92.381
1.3537	10.685	1.6854	70.098	60.358	70.977	41.712	59.568	9.2255	9.1597	60.054	48.913	59.44	59.236	70.44	70.407	40.13	1.0105	9.4092	19.551	18.456	51.789	43.944	19.937	50.773	9.8191	40.283	1.446	48.645	59.432	1.2113	57.896	60.387	52.872	38.616	69.874	60.5	40.067	61.109	70.095	50.508	120.61	70.337	49.14	70.273	39.577	40.567	62.504	70.458	48.137
34.307	36.072	38.552	66.22	56.93	67.494	57.571	57.762	36.61	63.057	59.692	50.935	31.564	38.056	66.849	69.303	2.2364	64.836	85.117	65.737	81.076	72.837	43.386	102.69	72.437	53.13	2.6672	90.523	50.756	34.257	52.35	33.511	59.779	74.592	14.227	69.027	64.064	12.871	62.621	70.263	55.141	94.533	69.931	55.219	71.395	1.7414	3.0313	33.001	71.882	54.693
55.215	63.146	62.282	78.309	85.731	93.683	89.496	87.186	63.291	106.31	89.522	81.959	26.074	25.646	95.516	98.807	33.614	107.95	128.48	108.16	124.07	98.91	66.598	145.73	100.14	86.462	35.073	133.88	81.841	50.111	82.72	43.635	89.749	102.09	49.083	98.761	95.236	47.553	93.347	100.4	86.864	94.307	99.776	87.107	101.67	34.004	35.451	2.479	102.26	86.901
2.2522	11.596	1.2134	71.044	61.294	71.917	38.572	60.508	10.121	10.011	60.95	49.721	60.874	60.66	71.381	71.34	41.233	1.387	10.344	20.519	19.732	48.334	44.279	21.455	47.333	10.859	41.332	0.73199	49.459	60.903	1.1055	59.144	61.287	49.382	39.13	70.767	61.385	40.656	61.978	71.036	51.361	123.22	71.298	50.076	71.202	40.633	41.566	65.101	71.387	49.028
56.989	61.068	50.308	154.3	109.71	118.52	8.4215	106.74	59.398	30.384	105.65	95.307	91.47	90.556	115.16	112.93	82.017	21.33	30.957	41.162	39.983	3.2722	70.615	41.564	3.9976	47.621	77.238	20.915	94.913	103.99	40.074	90.141	104.98	3.081	71.267	111.52	100.77	73.282	102.7	110.13	93.458	162.73	111.47	92.411	109.71	78.976	76.563	99.7	109.62	90.741
19.229	9.3737	21.345	50.53	40.399	50.894	40.239	39.485	11.08	11.402	40.065	28.931	105.45	104.2	50.568	50.525	80.427	19.977	10.659	1.1741	1.5908	47.312	40.994	0.50089	45.601	10.035	80.359	20.596	28.675	105.23	20.213	101.62	40.408	45.634	69.597	49.904	40.563	71.969	41.16	50.607	30.559	144.08	50.329	29.187	50.449	80.279	81.508	119.13	50.514	28.331
48.135	38.268	49.872	21.278	11.587	22.173	83.022	10.816	39.762	40.455	11.341	1.8989	60.997	80.092	21.624	21.621	53.794	49.435	39.729	29.709	30.601	90.658	37.525	28.976	89.899	39.115	53.3	49.686	1.5957	59.971	49.281	56.463	11.644	91.433	40.476	21.081	11.713	40.916	12.336	21.266	2.1856	82.84	21.503	1.42	21.439	54.218	54.141	84.584	21.642	1.606
67.579	57.673	69.247	2.0189	8.2662	2.9776	99.901	8.973	59.173	59.365	8.4177	19.548	77.511	96.898	2.5279	2.5689	69.014	68.853	58.938	49.049	49.78	106.73	46.09	48.386	105.89	58.54	68.258	69.105	19.743	58.98	68.613	55.722	8.0934	107.33	57.611	2.0663	7.9261	55.986	7.3471	2.3316	17.852	70.211	2.4962	19.231	2.3968	69.386	68.86	97.96	2.6243	20.201
19.266	9.3716	20.89	50.468	40.637	51.24	50.982	39.836	10.843	10.816	40.216	28.906	70.992	70.178	50.738	50.67	49.013	20.24	10.464	1.1998	1.5483	58.077	38.551	1.0537	57.287	9.9911	48.628	20.569	28.655	70.747	20.152	68.394	40.599	58.923	41.795	50.05	40.709	43.463	41.268	50.481	30.56	115.28	50.653	29.355	50.593	48.818	49.835	82.336	50.733	28.366
34.959	37.089	39.149	44.004	56.999	65.56	111.16	57.931	37.541	64.026	59.95	51.315	45.824	47.445	66.787	69.554	1.8554	65.362	85.886	67.163	82.274	127.82	63.193	103.68	126.64	54.066	2.3434	90.79	51.157	44.174	52.904	51.107	60.073	129.44	13.873	69.316	64.567	12.742	63.067	70.642	55.649	68.937	70.249	55.748	71.78	1.3351	2.1131	29.082	72.306	55.268
69.02	59.16	70.77	1.1948	9.4658	1.8778	102.44	10.25	60.663	61.507	9.7317	20.994	78.492	97.889	1.4585	1.505	69.366	70.322	60.841	50.79	51.481	109.41	47.837	49.87	108.59	60.086	68.617	70.876	21.185	58.846	70.26	56.341	9.4291	110.03	58.992	1.3194	9.3815	57.368	8.7649	1.3603	19.3	68.137	1.4187	20.667	1.3719	69.748	69.186	97.877	1.5067	21.669
35.579	37.495	39.854	65.206	56.368	66.403	63.969	57.339	38.002	65.258	59.346	50.792	31.028	37.133	66.253	69.005	2.2657	66.603	87.102	68.128	83.432	79.377	42.957	104.84	78.652	54.733	2.2595	92.066	50.618	34.332	53.77	33.726	59.481	81.143	13.877	68.782	64.001	12.812	62.508	70.137	55.118	91.211	69.725	55.195	71.256	1.9686	2.0228	31.721	71.789	54.743
58.706	48.832	60.431	10.793	1.5612	11.632	93.571	1.1818	50.331	50.86	1.4283	10.667	69.751	89.042	11.071	11.079	60.186	60.003	50.239	40.21	40.998	101.05	40.266	39.543	100.27	49.688	59.597	60.258	10.874	57.602	59.818	54.733	1.6267	101.77	48.878	10.531	1.6608	47.272	2.0998	10.716	9.0193	73.35	10.958	10.38	10.902	60.617	60.259	89.512	11.105	11.369
67.922	58.057	69.665	2.4137	8.4054	2.6674	101.11	9.179	59.555	60.339	8.6565	19.9	77.599	96.994	2.2223	2.2103	68.671	69.232	59.655	49.587	50.458	108.08	46.728	48.769	107.25	58.92	67.933	69.495	20.089	58.712	69.097	55.788	8.3536	108.7	57.925	1.7571	8.2857	56.302	7.6734	1.9325	18.2	69.083	2.0997	19.569	1.9963	69.055	68.514	97.361	2.258	20.564
59.117	63.325	52.245	158.19	112.4	121.14	10.014	109.35	61.603	33.149	108.13	97.876	96.587	94.994	117.63	115.26	85.377	24.163	33.764	43.984	42.791	2.9107	72.55	44.334	4.0024	49.434	80.306	23.726	97.441	107.53	41.835	92.92	107.39	2.218	74.71	113.77	102.96	76.95	104.98	112.35	95.834	168.22	113.72	94.722	111.87	82.303	79.318	104.22	111.77	93.067
114.97	110.6	121.6	23.386	63.322	55.526	156.23	66.508	112.39	144.9	68.344	76.601	99.059	116.7	59.291	63.458	85.095	153.21	161.49	137.29	150.29	168.04	102.89	165.68	167.7	128.99	90.361	173.24	77.154	59.594	135.78	77.69	68.513	168.86	91.016	64.474	74.957	88.589	71.779	66.677	79.87	2.5603	65.255	82.151	67.848	87.865	92.378	90.686	68.255	83.325
48.502	38.551	50.095	20.938	11.217	21.854	84.044	10.457	40.041	39.986	10.95	1.4934	61.827	80.913	21.305	21.292	53.164	49.725	39.761	29.931	30.651	91.838	38.132	29.258	91.092	39.406	52.696	49.974	1.5765	58.969	49.465	55.668	11.254	92.636	39.912	20.726	11.464	40.31	12.027	20.959	1.996	81.066	21.183	1.6439	21.155	53.621	53.514	83.696	21.376	1.8792
1.4928	10.479	1.7094	69.895	60.157	70.787	40.922	59.376	9.0099	9.0559	59.827	48.511	59.186	58.988	70.245	70.216	39.981	1.3039	9.2167	19.752	18.591	50.929	43.407	20.375	49.945	9.7979	40.135	1.2966	48.334	59.195	1.1562	57.6	60.158	52.013	38.558	69.636	60.257	40.012	60.858	69.877	50.243	120.86	70.147	48.954	70.059	39.389	40.406	62.754	70.255	47.926
2.3812	8.7994	3.3326	69.809	58.807	69.473	44.931	57.946	7.3798	7.3616	58.386	47.242	56.955	56.714	68.834	68.62	39.25	4.2577	7.5332	17.337	16.582	55.32	41.261	18	54.287	7.9177	39.578	7.0135	46.973	56.909	3.9936	55.519	58.736	56.424	38.452	68.091	58.557	39.799	59.279	68.188	48.605	117.69	68.453	47.261	68.355	38.795	39.996	60.217	68.555	46.244
48.551	38.645	50.22	20.861	11.181	21.796	84.144	10.43	40.131	40.387	10.98	1.917	61.545	80.675	21.224	21.256	52.77	49.803	39.837	30.004	30.734	91.958	37.873	29.348	91.202	39.486	52.272	50.056	1.7428	58.544	49.556	55.272	11.273	92.739	39.494	20.704	11.408	39.894	11.986	20.908	2.108	80.815	21.141	1.6303	21.1	53.207	53.095	83.247	21.309	2.0028
58.452	48.55	60.13	10.961	1.7795	11.895	92.358	1.4024	50.044	50.525	1.6471	10.429	69.695	88.972	11.316	11.335	61.239	59.732	49.772	39.927	40.661	99.638	40.287	39.271	98.847	49.415	60.628	59.984	10.629	58.967	59.489	55.837	1.8427	100.33	48.66	10.798	1.9408	48.213	2.3922	11	8.7726	75.161	11.228	10.115	11.182	61.641	61.338	90.902	11.398	11.102
69.066	59.198	70.816	1.715	9.5519	1.7567	101.89	10.325	60.689	61.576	9.7938	21.058	78.437	97.824	1.4563	1.4584	70.045	70.485	61.098	50.824	52.032	108.74	47.7	49.911	107.91	60.072	69.285	70.665	21.242	59.343	70.24	56.233	9.4893	109.35	58.953	1.2871	9.423	57.318	8.8009	1.37	19.344	69.079	1.419	20.716	1.2587	70.419	69.865	98.719	1.4957	21.706
47.155	37.189	48.726	22.302	12.575	23.218	82.431	11.815	38.685	38.635	12.295	1.681	60.89	79.965	22.658	22.652	52.201	48.373	38.408	28.571	29.303	90.228	37.92	27.911	89.475	38.057	51.735	48.621	1.5406	58.725	48.121	55.383	12.601	91.024	38.925	22.079	12.79	39.34	13.351	22.291	3.0318	82.17	22.556	2.0866	22.486	52.664	52.574	82.959	22.711	1.4981
2.395	11.963	1.268	71.365	61.641	72.263	41.128	60.858	10.495	10.589	61.323	50.088	57.942	57.767	71.724	71.699	39.371	2.0284	11.15	21.277	20.506	51.505	43.752	21.276	50.473	11.263	39.476	0.94758	49.841	57.963	1.3506	56.482	61.649	52.612	38.35	71.136	61.759	39.754	62.353	71.351	51.752	120.68	71.621	50.438	71.544	38.747	39.655	60.738	71.736	49.416
8.2177	2.4547	9.9226	61.267	51.539	62.151	50.799	50.748	1.5813	1.741	51.291	40.154	57.883	57.632	61.622	61.624	37.611	9.4	1.059	10.451	9.7069	60.783	41.264	11.477	59.832	1.8608	37.599	9.9121	39.884	57.806	9.3445	56.522	51.614	61.839	35.718	61.091	51.715	37.029	52.332	61.304	41.742	111.59	61.523	40.357	61.471	36.875	38.281	60.457	61.681	39.37
69.255	59.38	70.969	1.9942	9.6723	1.6395	102.15	10.465	60.876	61.556	9.9541	21.233	78.941	98.355	1.3214	1.3388	69.76	70.565	60.605	50.801	51.491	109.04	48.239	50.105	108.2	60.248	69.001	70.817	21.415	58.624	70.327	56.627	9.6599	109.64	59.448	1.2207	9.5846	57.817	8.9933	1.3655	19.523	68.364	1.2226	20.852	1.2661	70.148	69.566	98.342	1.33	21.874
58.864	48.975	60.564	10.546	1.6003	11.5	92.976	1.4139	50.46	51.079	1.4884	10.826	69.981	89.285	10.917	10.956	61.473	60.136	50.187	40.347	41.081	100.24	40.37	39.691	99.461	49.822	60.861	60.393	11.035	59.131	59.91	56.058	1.6318	100.94	49.006	10.401	1.7061	48.466	2.12	10.608	9.195	74.79	10.838	10.544	10.79	61.851	61.563	91.066	11	11.521
36.519	35.974	39.226	51.549	41.994	52.739	69.525	42.723	36.657	53.405	44.627	36.09	41.104	43.182	52.119	54.05	12.613	55.625	75.728	55.321	71.095	83.304	40.082	93.06	82.882	49.305	12.154	81.065	35.897	33.215	49.811	34.005	44.623	85.133	2.0727	53.718	48.82	1.1572	47.375	54.878	40.19	81.097	54.612	40.404	56.007	12.877	12.325	43.31	56.509	39.859
68.38	58.471	70.055	1.3552	8.9123	2.2787	100.24	9.6616	59.966	60.218	9.1123	20.366	78.247	97.663	1.8354	1.8254	70.807	69.626	59.693	49.826	50.565	106.89	47.292	49.167	106.05	59.318	70.075	69.888	20.54	60.711	69.395	57.333	8.8208	107.49	58.648	1.4772	8.6819	57.653	8.1074	1.741	18.628	71.406	1.811	19.97	1.7849	71.175	70.689	99.887	1.8443	20.964
58.892	48.994	60.558	10.53	1.6398	11.468	93.069	1.5358	50.487	50.743	1.5486	10.838	70.157	89.459	10.881	10.908	61.034	60.172	50.206	40.367	41.098	100.41	40.444	39.71	99.623	49.854	60.416	60.421	11.091	58.37	59.934	55.312	1.6932	101.1	49.012	10.374	1.7961	48.007	2.1246	10.589	9.2269	74.068	10.806	10.586	10.769	61.425	61.107	90.558	10.991	11.552
66.468	56.596	68.188	3.0063	7.0152	4.0065	99.312	7.7669	58.093	58.759	7.2461	18.477	76.244	95.632	3.5038	3.5199	68.169	67.777	58.295	48.012	48.953	106.2	45.291	47.318	105.38	57.463	67.438	68.069	18.653	59.698	67.621	56.462	6.939	106.82	56.501	2.9909	6.8601	55.048	6.2714	3.1874	16.753	71.026	3.3909	18.126	3.3265	68.532	68.058	97.164	3.5574	19.115
36.211	37.936	40.585	63.877	56.286	65.157	62.635	57.247	38.465	66.405	59.247	50.797	30.32	34.149	66.055	68.8	1.7591	67.824	88.274	68.925	84.513	77.925	42.627	105.96	77.471	55.423	2.0196	93.372	50.618	33.777	54.669	32.834	59.354	79.681	15.008	68.563	63.853	13.604	62.353	69.908	55.108	90.598	69.501	55.222	71.021	1.735	2.6203	31.173	71.555	54.762
114.95	110.44	121.39	24.84	63.614	55.856	155.42	66.716	112.21	143.36	68.541	76.627	99.112	117.07	59.545	63.736	85.773	151.79	160.15	135.6	149.27	167.17	103.08	165.83	166.79	128.54	90.985	171.8	77.167	59.541	135.25	77.661	68.629	167.92	91.247	64.72	75.054	88.837	71.852	66.904	79.843	1.0801	65.506	82.193	68.092	88.5	93.05	91.805	68.489	83.314
47.839	37.876	49.418	21.646	11.922	22.566	82.475	11.161	39.366	39.312	11.633	1.4428	61.336	80.428	22.001	21.991	53.429	49.036	39.08	29.235	29.977	90.107	38.061	28.577	89.349	38.729	52.955	49.292	1.3771	59.665	48.801	56.092	11.938	90.878	40.126	21.411	12.133	40.561	12.669	21.638	2.4742	82.663	21.898	1.7829	21.823	53.868	53.806	84.307	22.039	1.559
49.234	39.297	50.845	20.218	10.493	21.136	83.982	9.7399	40.786	40.835	10.217	1.8295	62.284	81.429	20.585	20.568	54.494	50.453	40.505	30.656	31.391	91.582	38.072	29.997	90.827	40.143	54.006	50.712	1.9893	59.74	50.215	56.324	10.517	92.356	41.206	19.993	10.729	41.614	11.291	20.213	1.5557	81.665	20.47	1.7344	20.408	54.918	54.842	85.181	20.626	2.3277
36.379	36.189	39.242	52.28	43.35	53.519	66.993	44.168	36.815	54.28	46.114	37.646	39.85	44.959	52.871	55.498	11.697	56.508	76.467	56.926	72.319	80.569	40.165	94.012	80.273	49.751	11.607	82.283	37.454	33.301	50.158	33.935	46.104	82.427	2.5959	55.185	50.471	1.6978	48.953	56.384	41.844	82.555	56.094	42.05	57.545	12.038	12.048	43.114	58.048	41.553
35.686	35.186	38.492	56.16	46.603	57.398	62.63	45.941	35.863	52.772	46.586	37.507	41.097	45.291	56.74	56.854	12.015	55.258	75.079	55.261	70.676	75.67	40.529	92.49	75.191	48.634	11.556	81.087	37.299	33.922	49.271	34.789	46.589	77.517	1.672	56.21	50.247	1.7271	48.802	56.356	41.598	87.576	56.58	41.761	57.447	12.153	11.687	44.316	57.941	41.233
35.218	34.2	37.6	54.104	44.539	55.304	61.887	43.879	34.911	49.29	44.519	34.574	44.619	50.522	54.66	54.742	15.317	51.629	71.587	51.493	67.107	73.553	40.36	89.021	73.067	46.732	14.865	77.014	34.33	35.367	47.488	36.973	44.501	75.36	2.6805	54.133	47.055	4.447	45.691	54.325	38.454	87.892	54.53	38.603	54.361	15.5	15.142	48.017	54.83	38.034
48.09	38.16	49.269	20.994	12.168	22.786	121.38	11.453	39.19	39.001	12.026	1.4612	60.399	79.465	22.325	22.38	38.937	49.111	39.125	29.545	29.87	135.43	62.426	28.808	135.04	38.784	42.937	49.538	0.93054	48.088	48.76	54.878	12.372	137.05	37.282	21.862	12.552	35.651	13.134	22.101	2.6083	47.618	22.297	1.4651	22.279	40.787	45.152	56.047	22.499	1.1266
2.0084	11.584	0.94534	70.98	61.259	71.891	41.41	60.481	10.133	10.068	60.954	49.812	57.138	56.962	71.342	71.32	38.722	1.1949	10.322	20.346	19.55	51.84	42.936	21.382	50.813	10.83	38.886	1.1572	49.544	57.16	1.406	55.645	61.271	52.951	37.69	70.764	61.399	39.07	62	70.978	51.41	120.06	71.245	50.068	71.157	38.173	39.146	60.431	71.362	49.049
44.252	48.372	37.956	141.54	97.261	106.11	6.2495	94.303	46.69	26.834	93.202	82.844	82.604	80.567	102.74	100.51	69.102	17.646	27.514	37.745	36.566	11.853	57.958	38.169	10.674	35.095	64.373	17.513	82.44	91.66	27.705	77.885	92.514	12.784	59.151	99.071	88.318	60.591	90.252	97.714	80.998	155.01	99.045	79.938	97.286	66.088	63.544	91.11	97.208	78.275
59.786	49.905	61.504	9.5084	0.79548	10.426	133.52	1.3019	51.397	51.91	0.90359	11.618	70.849	90.156	9.8975	9.9086	51.31	60.76	51.293	41.164	42.113	147.33	69.526	40.291	147.46	50.662	55.38	60.994	11.899	49.278	60.841	56.697	0.83313	149.1	49.796	9.7171	1.2577	48.185	1.0551	9.5677	10.055	35.882	9.8068	12.003	9.9471	53.206	57.584	67.835	9.9616	12.417
58.107	48.226	59.827	11.31	2.0304	12.208	91.002	1.51	49.735	50.188	1.8688	10.158	69.396	88.691	11.663	11.671	62.536	59.4	49.684	39.596	40.421	98.03	39.977	38.944	97.237	49.091	61.906	59.659	10.32	60.694	59.177	57.317	2.0993	98.705	49.109	11.135	2.1519	49.495	2.6612	11.322	8.4526	77.612	11.559	9.8041	11.492	62.892	62.658	92.588	11.706	10.777
59.786	63.77	52.838	158.76	112.88	121.67	10.758	109.82	62.05	32.857	108.59	98.326	97.52	95.921	118.17	115.72	85.889	23.886	33.461	43.687	42.489	3.1501	73.388	44.028	4.2986	49.383	80.954	23.442	97.896	108.36	41.878	94.026	107.91	2.3433	75.463	114.27	103.39	77.708	105.47	112.82	96.252	168.63	114.19	95.08	112.32	82.833	79.979	105.2	112.2	93.437
47.521	37.596	48.817	21.625	12.263	22.86	110.46	11.535	38.795	38.934	12.108	1.71	60.589	79.696	22.382	22.45	39.042	48.64	38.65	28.997	29.446	122.88	51.767	28.309	122.4	38.283	43.066	48.982	1.054	49.404	48.281	53.574	12.436	124.3	37.352	21.922	12.614	35.792	13.202	22.149	2.7419	52.33	22.358	1.5304	22.335	40.905	45.249	55.784	22.557	0.86037
50.008	40.119	48.408	67.863	37.282	40.99	50.568	35.362	41.06	22.673	34.758	30.372	81.373	81.894	40.486	40.082	62.6	31.908	22.175	11.995	13.25	57.224	42.519	11.547	55.56	32.969	62.872	32.249	30.445	81.588	42.408	75.928	33.995	55.407	50.268	39.843	31.946	50.57	32.299	40.144	28.952	118.6	40.72	29.621	40.442	62.887	64.923	102.93	40.431	28.44
47.5	37.635	49.062	21.773	12.092	22.718	89.065	11.337	39.058	38.933	11.928	1.2738	60.855	79.962	22.186	22.266	45.822	48.808	38.797	29.03	29.686	98.112	38.077	28.35	97.399	38.47	45.44	49.054	0.90211	53.135	48.502	51.427	12.248	99.036	37.803	21.748	12.452	36.253	13.009	21.962	2.5429	73.225	22.18	1.4646	22.163	46.361	46.118	74.719	22.386	1.1122
7.8165	2.678	9.5445	61.78	51.94	62.568	49.078	51.162	1.5532	1.2698	51.697	40.541	57.263	56.974	62.026	62.015	37.783	9.0863	1.2874	10.813	10.135	58.918	40.358	11.77	57.992	2.0205	37.808	9.6227	40.276	57.181	9.0654	55.782	52.011	59.964	35.737	61.479	52.074	37.068	52.699	61.661	42.1	112.48	61.901	40.732	61.826	37.006	38.518	61.336	62.036	39.73
35.209	37.507	39.642	73.487	63.943	74.765	52.82	63.283	37.994	65.535	63.924	52.853	28.957	35.5	74.119	74.263	3.9772	67.598	87.749	68.08	83.512	68.353	43.751	105.17	67.379	54.999	3.5377	93.423	52.675	34.848	54.02	33.446	63.916	70.128	16.058	73.532	66.224	14.86	64.917	73.656	57.189	101.57	73.962	57.225	73.712	3.5906	2.883	32.7	74.16	56.774
10.145	1.3221	12.278	60.106	49.995	60.526	31.234	49.134	2.2068	1.9192	49.188	38.048	96.064	95.244	60.199	59.69	67.708	10.766	2.0032	8.8371	7.597	38.396	52.462	9.3142	36.686	1.3044	67.837	11.443	37.782	95.835	11.451	92.05	50.239	36.68	54.716	59.466	50.236	57.613	50.436	59.774	39.658	143.2	60.35	38.28	60.045	67.499	68.867	109.57	59.903	37.298
1.6103	9.9641	2.3731	69.297	59.564	70.189	42.484	58.776	8.4939	8.3792	59.243	48.088	58.823	58.651	69.652	69.618	39.709	2.4601	8.7211	18.828	18.009	52.614	43.391	19.64	51.61	9.2598	39.887	2.5736	47.829	58.831	1.8959	57.352	59.571	53.703	38.39	69.062	59.725	39.82	60.318	69.287	49.718	119.67	69.546	48.359	69.469	39.14	40.182	61.924	69.678	47.363
17.98	8.1459	19.641	51.433	41.708	52.34	57.5	40.928	9.6217	10.086	41.402	30.268	57.826	57.346	51.793	51.771	37.244	19.242	9.3299	1.1724	1.0533	66.75	37.557	2.3976	65.925	8.968	36.735	19.492	30.003	57.561	19.039	56.177	41.726	67.734	33.251	51.223	41.868	34.589	42.47	51.439	31.877	104.36	51.685	30.516	51.612	36.8	37.853	65.952	51.827	29.516
56.451	60.619	49.649	155.18	109.73	118.53	7.5816	106.72	58.912	32.379	105.55	95.219	93.519	91.802	115.08	112.74	82.17	23.333	33.003	43.233	42.037	1.5631	70.054	43.577	1.587	46.85	77.168	22.941	94.803	104.38	39.245	89.959	104.86	1.9749	71.344	111.29	100.49	73.63	102.5	109.89	93.263	165.73	111.24	92.147	109.42	79.117	76.13	101.19	109.32	90.492
19.866	9.9698	21.479	51.121	41.196	51.773	40.537	40.285	11.454	10.585	40.472	28.408	87.997	86.645	51.246	50.822	62.356	19.815	10.866	0.49273	1.5536	47.69	44.257	0.81743	45.957	10.583	62.598	20.917	28.569	87.753	20.763	83.589	41.302	45.966	49.496	50.575	41.212	51.75	41.478	50.802	30.635	131.26	51.514	29.694	51.252	62.823	64.275	103.75	51.135	28.359
97.083	88.545	98.242	86.579	54.248	53.627	118.65	52.504	89.726	89.805	52.169	57.511	43.214	42.731	50.998	51.417	84.175	98.843	89.494	81.017	81.708	126.07	43.863	96.415	124.73	89.46	84.473	98.597	57.321	42.759	98.026	32.504	50.183	125.39	71.261	50.063	49.74	71.15	48.797	48.864	55.913	65.838	50.19	56.639	49.709	86.45	83.536	110.94	49.6	57.94
94.252	84.765	95.703	50.004	42.259	43.771	126.51	42.465	85.979	94.497	43.759	50.644	46.089	62.529	43.311	45.394	76.347	102.39	113	87.776	102.64	134.98	51.251	120.58	133.62	85.427	77.635	124.12	50.453	29.882	95.272	32.746	42.931	134.59	65.103	44.932	45.854	64.446	44.092	44.651	48.943	48.984	45.087	49.895	46.045	78.501	75.619	99.97	46.076	51.108
9.8017	1.9058	11.46	61.222	50.951	61.496	30.989	50.259	1.5871	1.5987	50.096	38.377	115.57	114.72	61.067	60.8	86.706	10.416	0.59781	10.018	8.5861	38.034	53.107	10.051	36.298	0.95213	86.749	10.553	38.278	115.34	10.717	111.54	50.721	36.327	73.748	60.072	51.157	76.781	51.155	61.162	40.258	158.83	60.903	39.444	61.252	86.115	87.267	128.74	61.34	38.756
1.7938	11.477	1.7098	71.094	61.071	71.71	19.738	60.321	9.989	9.5462	60.879	49.74	111	110.52	71.212	71.218	80.541	0.94925	9.6464	20.277	19.001	26.963	62.345	20.516	25.268	10.57	79.968	0.51578	49.477	110.98	0.88893	107.25	61.216	25.311	67.794	70.702	61.543	70.835	61.946	71.15	51.328	161.43	71.119	49.942	71.258	79.461	79.827	122.32	71.347	48.96
2.333	12.29	1.9515	72.161	62.134	72.671	19.296	61.169	10.567	10.135	61.362	49.813	93.748	93.285	72.173	71.752	63.121	1.3338	10.435	20.824	19.627	26.407	63.79	21.391	24.675	11.156	62.726	1.0348	49.553	93.763	0.97011	90.019	62.274	24.718	50.389	71.593	62.205	53.44	62.378	71.717	51.445	149.59	72.527	50.399	72.238	62.113	62.819	104.93	72.067	49.283
59.23	49.335	60.925	10.193	1.2047	11.126	93.033	1.2317	50.831	51.341	1.1537	11.22	70.173	89.467	10.546	10.531	62.016	60.513	50.56	40.712	41.445	100.26	40.426	40.055	99.474	50.197	61.397	60.769	11.401	59.199	60.271	56.04	1.2361	100.95	49.425	10.003	1.298	48.987	1.6464	10.199	9.517	74.919	10.438	10.877	10.365	62.412	62.096	91.623	10.585	11.856
69.712	59.821	71.389	1.9721	10.212	1.3016	102.5	10.983	61.317	61.64	10.428	21.674	79.551	98.924	1.2921	1.1959	70.346	71.003	61.046	51.201	51.93	109.36	48.54	50.541	108.52	60.687	69.588	71.256	21.858	58.942	70.76	56.975	10.131	109.96	59.911	1.343	10.018	58.336	9.4337	1.4693	19.968	68.242	1.2536	21.305	1.2691	70.735	70.159	98.931	1.2623	22.319
4.1169	10.626	3.514	70.042	59.731	70.317	21.023	58.938	8.8454	8.2536	59.498	48.353	132.5	131.98	70.033	69.885	102.31	0.94183	8.8992	19.261	18.51	28.204	60.592	19.855	26.484	9.8876	101.51	1.3745	48.09	132.43	1.1564	128.76	59.833	26.534	89.678	69.317	59.954	92.681	60.567	70.342	49.956	177.61	69.741	48.584	69.785	101.11	101.14	143.79	69.914	47.763
19.714	9.7426	21.452	50.937	40.853	51.419	40.535	40.069	11.234	11.1	40.022	28.449	108.01	106.58	51.019	50.713	81.729	19.928	10.538	0.46467	1.4249	47.477	43.344	2.367	45.748	10.093	81.869	20.293	28.307	107.79	20.38	103.55	40.828	45.709	68.803	50.085	41.462	71.392	41.287	50.967	30.195	146.78	50.938	29.211	51.04	81.863	83.19	123.34	51.133	28.495
92.663	83.959	93.834	95.946	56.792	56.216	111.14	54.516	85.11	85.619	53.644	53.731	53.005	52.622	52.873	52.502	85.88	94.282	85.203	76.576	77.217	117.92	40.412	86.452	116.56	84.851	85.246	93.9	53.745	52.571	93.608	43.763	51.416	117.09	70.866	50.897	49.779	71.716	49.317	49.382	52.284	76.252	50.952	53.232	49.952	87.916	85.208	113.74	49.787	54.327
52.605	61.999	59.703	78.349	87.168	95.449	90.199	88.187	62.138	103.91	90.259	82.111	20.337	27.555	96.711	99.587	35.185	106.28	126.32	104.82	121.08	100.24	64.649	142.96	101.34	84.762	36.785	132.36	81.944	50.072	80.476	44.206	90.332	103.16	50.289	99.364	95.012	48.571	93.385	100.69	86.513	98.052	100.29	86.774	101.88	35.282	37.6	6.1898	102.41	86.35
1.8197	11.24	1.3872	70.729	60.887	71.487	33.275	60.084	9.6643	9.4656	60.541	49.374	71.836	71.542	70.987	70.916	49.955	1.0828	9.8781	20.142	19.107	41.202	47.554	20.381	40.293	10.361	49.939	0.72203	49.115	71.828	0.76677	69.619	60.861	42.196	45.485	70.332	60.95	47.323	61.558	70.73	50.956	131.62	70.896	49.61	70.841	49.279	50.135	78.084	70.982	48.62
10.202	1.0754	12.163	59.339	49.515	60.15	39.62	48.748	2.2821	2.5507	49.293	38.145	81.773	81.146	59.622	59.62	58.349	11.306	1.8389	8.5549	7.5526	45.759	43.778	9.0217	44.997	1.3676	58.308	11.756	37.879	81.586	11.266	79.038	49.614	46.714	51.371	59.093	49.696	53.322	50.322	59.393	39.715	130.94	59.511	38.344	59.449	57.698	59.064	90.776	59.658	37.345
2.097	11.548	1.3652	71.002	61.202	71.802	36.449	60.395	10.027	9.8719	60.906	49.762	67.137	66.9	71.298	71.241	46.381	1.3829	10.208	20.326	19.269	45.3	46.395	20.778	44.333	10.653	46.417	0.73993	49.5	67.154	0.98696	65.225	61.246	46.32	43.212	70.724	61.344	44.888	61.961	71.01	51.355	127.75	71.199	49.974	71.139	45.747	46.596	71.889	71.299	48.984
109.43	105.45	116.19	8.2454	59.719	52.523	151.58	63.057	107.21	140.52	65.08	72.799	91.829	109.35	56.501	60.905	79.418	148.74	157.97	133.13	147.26	163.48	99.15	164.97	163.17	124.61	84.701	169.45	73.345	54.835	130.92	72.427	65.292	164.32	85.73	62.002	72.208	83.326	68.888	64.38	76.432	9.0623	62.842	78.706	65.625	82.207	86.714	82.813	66.059	79.867
1.7252	11.165	1.339	70.596	60.828	71.437	38.705	60.033	9.6645	9.5652	60.483	49.33	63.334	63.103	70.92	70.875	43.467	1.0801	10.127	20.042	19.245	48.13	45.06	20.64	47.148	10.381	43.547	0.79469	49.067	63.332	0.78325	61.591	60.813	49.181	41.107	70.291	60.925	42.676	61.523	70.593	50.932	124.46	70.82	49.59	70.749	42.849	43.783	67.501	70.918	48.587
54.555	63.132	61.638	82.533	86.939	94.973	88.547	88.282	63.256	105.27	90.594	82.769	22.682	21.954	96.685	99.926	34.508	106.88	127.46	107.24	123.1	97.931	66.793	144.77	99.165	86.065	35.504	132.82	82.667	50.189	81.917	43.352	90.832	101.09	49.351	99.851	96.143	47.835	94.299	101.4	87.605	99.162	100.83	87.871	102.69	34.455	35.855	3.2761	103.25	87.598
69.298	59.425	71.026	1.9214	9.7131	1.5475	101.94	10.481	60.92	61.664	10.005	21.288	78.678	98.091	1.273	1.3802	70.103	70.604	61.261	50.921	52.063	108.78	48.09	50.554	107.94	60.411	69.317	71.293	21.471	59.129	70.585	56.45	9.6906	109.37	59.211	1.252	9.6235	57.581	8.9992	1.1771	19.574	68.966	1.2411	20.928	1.2037	70.469	69.895	98.754	1.3348	21.928
36.758	36.842	39.641	55.866	46.32	57.121	62.353	45.656	37.439	56.001	46.774	38.326	38.753	44.728	56.459	56.574	11.342	58.281	78.372	57.945	73.689	75.713	40.275	95.625	75.406	50.808	11.341	82.487	38.164	32.022	50.632	33.144	46.831	77.57	3.2174	55.919	51.309	2.3535	49.747	57.16	42.622	86.983	56.811	42.842	58.327	11.637	11.819	43.833	58.842	42.351
55.568	60.189	49.09	152.86	109.78	118.82	8.041	106.89	58.481	30.946	105.85	95.367	89.229	88.255	115.56	113.35	79.41	21.822	31.483	41.698	40.473	3.4088	69.415	42.053	3.6612	47.235	74.422	21.448	94.965	103.16	39.377	88.527	105.23	3.4271	69.531	111.96	101.14	71.567	103.07	110.64	93.641	162.16	111.93	92.505	110.21	76.343	73.491	97.321	110.14	90.867
18.65	8.7663	20.749	51.065	40.877	51.352	39.418	40.009	10.51	11.002	40.596	29.463	123.45	122.02	51.028	51.04	96.852	19.215	10.101	1.5354	0.89206	46.589	42.676	1.0241	44.85	9.425	96.918	20.061	29.207	123.23	19.59	119.07	40.95	44.879	84.266	50.45	41.121	87.01	41.706	51.335	31.106	159.53	50.868	29.74	50.93	96.66	97.966	138.13	51.057	28.882
1.403	10.612	1.6635	70.061	60.289	70.905	37.904	59.5	9.104	9.002	59.922	48.74	63.615	63.379	70.384	70.333	43.316	1.0998	9.5126	19.413	18.738	47.136	44.877	20.691	46.178	9.9031	43.422	1.1964	48.477	63.613	1.0542	61.74	60.274	48.163	40.51	69.743	60.374	42.121	60.958	70.057	50.34	124.62	70.297	49.048	70.207	42.715	43.71	68.573	70.382	48.024
2.2872	11.845	1.2241	71.277	61.518	72.132	38.407	60.724	10.345	10.27	61.16	50.009	62.547	62.351	71.605	71.565	43.379	1.7371	10.549	20.855	19.605	47.969	45.187	21.343	46.955	11.056	43.417	1.1388	49.748	62.564	1.2485	60.91	61.512	49.018	41.161	70.981	61.625	42.761	62.224	71.254	51.626	124.51	71.51	50.285	71.429	42.706	43.628	66.44	71.605	49.282
69.02	59.124	70.718	1.2167	9.4976	1.8187	102.52	10.27	60.61	61.212	9.7287	20.958	78.868	98.283	1.3967	1.4612	69.103	70.302	60.342	50.509	51.226	109.53	48.012	49.846	108.7	59.992	68.374	70.562	21.159	58.393	70.06	56.575	9.4504	110.15	59.224	1.1952	9.3437	57.624	8.7506	1.4762	19.27	67.609	1.4289	20.602	1.4295	69.502	68.935	97.579	1.4938	21.612
58.804	48.937	60.507	10.579	1.362	11.512	93.017	1.1461	50.421	50.782	1.2735	10.797	70.027	89.317	10.945	10.982	60.995	60.112	50.228	40.308	41.13	100.36	40.249	39.659	99.557	49.797	60.357	60.37	10.982	58.622	59.887	55.506	1.4309	101.03	48.949	10.401	1.5116	47.971	1.9446	10.598	9.1139	74.28	10.854	10.459	10.78	61.364	61.053	90.523	11.026	11.455
19.073	9.1965	20.806	50.421	40.629	51.24	53.96	39.833	10.732	11.361	40.295	29.144	66.167	65.424	50.73	50.687	45.056	20.262	10.435	1.2869	1.5237	61.878	37.583	1.1963	61.083	9.9967	44.595	20.559	28.873	65.913	20.095	63.889	40.605	62.803	39.097	50.091	40.725	40.605	41.325	50.431	30.742	111.1	50.626	29.385	50.56	44.751	45.785	76.474	50.722	28.397
1.2145	10.165	2.0242	70.238	59.91	70.53	41.647	59.109	8.7045	8.6314	59.641	48.458	59.446	59.239	69.961	69.944	40.393	1.3105	8.8841	18.837	17.938	51.6	43.198	19.367	50.616	9.2979	40.598	1.8308	48.195	59.435	1.4597	57.82	59.951	52.689	38.925	69.403	59.982	40.359	60.607	69.576	50.006	120.68	69.826	48.65	69.748	39.85	40.911	63.356	69.939	47.637
58.984	49.113	60.709	10.923	1.3497	11.405	92.538	1.0737	50.613	51.266	1.3344	11.011	70.024	89.332	10.833	10.818	62.365	60.28	50.821	40.52	41.651	99.668	40.289	39.9	98.875	50.012	61.739	60.607	11.185	60.131	60.181	56.885	1.3288	100.34	49.033	10.274	1.3915	49.34	1.8111	10.419	9.3017	76.028	10.689	10.621	10.623	62.72	62.455	92.127	10.808	11.631
54.123	58.562	47.588	152.06	107.93	116.82	5.5594	104.97	56.879	32.905	103.87	93.481	90.42	88.473	113.45	111.24	78.619	23.803	33.528	43.761	42.554	2.8125	67.723	44.126	2.0618	45.742	73.733	23.46	93.034	101.7	38.013	87.267	103.14	3.03	68.725	109.79	99.02	70.99	100.9	108.42	91.659	163.92	109.77	90.561	108.03	75.582	72.615	97.87	107.93	88.925
54.524	50.918	61.425	49.847	41.791	44.45	97.411	41.721	52.625	87.47	42.81	40.405	40.127	58.188	43.754	45.604	31.85	95.557	105.41	80.371	94.931	109.62	44.642	113.5	108.54	70.794	33.011	116.69	40.042	25.24	76.725	29.83	41.831	110.56	40.481	44.983	44.515	38.636	42.84	44.648	42.549	57.347	45.218	43.779	46.026	33.309	34.993	50.463	46.008	43.797
37.142	37.274	40.268	60.919	51.365	62.185	58.25	50.715	37.904	57.032	51.347	40.223	37.638	42.457	61.52	61.637	10.387	59.407	79.324	59.241	74.847	71.951	40.151	96.693	71.427	51.476	9.9581	85.227	39.977	32.387	51.753	32.783	51.313	73.811	3.7896	60.958	51.982	2.4255	52.328	61.148	43.384	92.072	61.365	43.6	61.148	10.517	10.016	43.632	61.593	43.16
57.714	54.225	64.726	48.957	41.921	44.229	100.17	42.017	55.96	91.865	43.212	41.483	43.956	61.276	43.692	45.706	30.071	99.708	109.73	84.848	99.11	111.96	48.295	117.13	111.82	74.399	34.819	121.08	41.179	26.34	80.317	31.704	42.328	113.16	41.813	45.164	45.209	39.93	43.435	44.884	43.779	55.549	45.395	45.105	46.304	31.803	36.63	47.838	46.326	45.162
52.6	56.318	58.178	86.297	77.355	87.945	79.83	76.714	56.878	91.444	77.504	66.997	1.1916	17.346	86.942	87.287	30.391	95.573	113.85	90.247	106.89	90.237	38.813	128.54	91.284	76.383	32.161	121.51	66.912	3.833	75.605	5.537	77.351	93.002	44.658	86.426	77.614	42.429	78.405	86.031	68.571	108.81	86.913	67.396	86.423	32.078	30.712	25.066	86.977	66.121
36.478	36.02	39.338	56.175	46.617	57.452	60.791	45.974	36.682	53.707	46.6	36.408	40.523	42.526	56.778	56.914	12.476	56.28	76.043	55.94	71.578	74.262	39.452	93.444	73.725	49.455	11.92	82.174	36.217	32.76	50.173	32.953	46.557	76.104	2.4539	56.202	49.127	1.1644	47.605	56.408	40.544	88.232	56.633	40.787	56.396	12.555	12.033	45.184	56.856	40.26
18.385	8.5411	20.153	51.147	41.262	51.872	54.785	40.47	10.09	10.344	41.01	29.843	64.888	64.224	51.355	51.331	43.618	19.626	9.8315	1.3336	1.023	62.999	38.279	1.1755	62.183	9.3706	43.175	19.928	29.579	64.628	19.475	62.8	41.316	63.942	38.22	50.791	41.397	39.711	42.005	51.045	31.416	109.94	51.245	30.059	51.196	43.273	44.317	73.885	51.359	29.058
1.918	11.416	1.1466	70.836	61.094	71.712	40.241	60.308	9.9403	9.8742	60.758	49.576	59.958	59.754	71.18	71.146	40.956	1.2353	10.596	20.374	19.727	50.214	44.247	21.188	49.198	10.715	41.063	1.0317	49.313	59.97	1.0133	58.396	61.098	51.279	39.362	70.577	61.198	40.85	61.792	70.819	51.197	121.97	71.08	49.877	71.004	40.344	41.298	63.473	71.189	48.859
35.655	35.289	38.472	63.57	54.008	64.804	56.404	53.354	35.917	52.847	53.993	42.77	40.553	45.691	64.13	64.22	12.845	55.336	75.185	55.181	70.708	68.322	41.013	92.599	67.605	48.696	12.22	81.157	42.548	34.406	49.273	34.408	53.97	70.233	2.0188	63.6	54.172	2.4304	54.917	63.794	44.424	95.974	64.002	43.056	63.795	12.755	11.851	46.241	64.205	41.803
69.172	59.264	70.814	1.279	9.6731	1.7484	101.35	10.44	60.765	60.816	9.8826	21.143	79.427	98.851	1.4096	1.3344	70.357	70.451	60.493	50.64	51.376	108.13	48.301	49.977	107.28	60.134	69.592	70.698	21.313	59.136	70.208	56.949	9.5968	108.71	59.607	1.3315	9.4414	58.059	8.8833	1.5487	19.414	69.313	1.418	20.722	1.6595	70.742	70.178	99.144	1.3425	21.766
8.7406	1.7438	10.495	60.803	51.014	61.631	44.341	50.226	1.2494	1.3165	50.645	39.504	65.555	65.129	61.107	61.058	44.027	9.9248	0.80629	10.29	9.3261	52.739	41.828	10.631	51.872	1.0193	43.989	10.222	39.238	65.434	9.8004	63.439	50.987	53.686	39.557	60.468	51.103	41.142	51.703	60.803	41.107	118.95	61.024	39.766	60.941	43.319	44.772	72.236	61.108	38.746
109.49	104.67	115.73	20.349	57.764	49.895	148.69	60.697	106.43	136.62	62.418	70.522	94.451	112.9	53.359	57.428	80.76	145.09	152.68	128.59	141.64	160.41	96.32	158.06	160.03	122.11	85.859	164.47	71.059	53.824	129.05	71.854	62.429	161.14	85.611	58.345	68.561	83.196	65.416	60.399	73.516	5.543	59.104	75.927	61.575	83.381	87.956	88.818	61.958	76.988
35.403	35.691	38.261	56.855	47.312	58.115	61.419	46.73	36.225	55.486	48.717	40.146	38.635	46.367	57.445	58.34	10.1	56.495	77.086	57.867	73.522	74.988	41.455	95.206	74.808	49.673	10.281	81.143	39.966	33.037	49.273	34.397	48.82	76.859	4.3242	58.092	53.317	3.8568	51.806	59.416	44.446	87.878	59.028	44.543	60.552	10.401	10.854	42.653	61.067	44.072
1.8227	11.187	1.3093	70.59	60.857	71.475	41.278	60.071	9.7147	10.125	60.53	49.278	59.127	58.925	70.943	70.913	40.107	1.7307	10.258	20.844	19.617	51.417	43.956	20.927	50.419	10.561	40.212	1.214	49.042	59.131	0.89721	57.63	60.863	52.529	38.84	70.346	60.981	40.285	61.565	70.576	50.955	120.89	70.834	49.645	70.763	39.479	40.426	62.075	70.951	48.638
53.433	62.205	60.933	77.325	86.001	94.119	91.272	87.166	62.398	105.36	89.351	81.424	24.126	27.526	95.567	98.615	34.413	107.78	127.75	106.32	122.59	101.48	65.704	144.42	102.57	85.494	36.237	133.86	81.285	48.866	81.697	43.649	89.49	104.38	49.925	98.459	94.447	48.198	92.71	99.867	86.024	95.208	99.4	86.324	101.11	34.665	36.995	4.632	101.66	85.963
1.2777	10.34	1.8501	69.759	60.001	70.612	40.187	59.209	8.858	8.7575	59.651	48.462	61.974	61.756	70.091	70.048	42.106	1.114	9.0442	19.337	18.409	49.801	44.596	19.828	48.81	9.5186	42.232	1.4106	48.202	61.97	1.0454	60.303	60.001	50.854	39.967	69.476	60.1	41.51	60.695	69.75	50.096	122.56	69.992	48.768	69.921	41.505	42.522	65.676	70.094	47.76
35.85	35.701	38.728	63.791	54.236	65.055	55.532	53.592	36.267	53.677	54.222	43.011	39.594	44.923	64.369	64.472	12.307	56.125	75.986	55.997	71.546	67.994	41.204	93.447	67.3	49.236	11.628	81.85	42.789	33.273	49.669	33.843	54.191	69.903	2.6481	63.819	54.409	2.3402	55.156	64.004	44.674	96.043	64.239	43.288	64.009	12.224	11.254	45.796	64.447	42.205
67.624	57.704	69.258	2.5016	8.2192	2.9532	101.79	8.9581	59.184	59.292	8.4043	19.506	77.702	97.11	2.5184	2.5478	67.176	68.891	58.918	49.088	49.798	109.02	46.592	48.412	108.19	58.562	66.508	69.137	19.75	57.241	68.619	55.795	8.1049	109.66	57.956	2.0966	7.9214	56.357	7.3878	2.3229	17.856	67.065	2.4822	19.204	2.4515	67.628	67.052	95.599	2.6236	20.19
48.466	38.475	50.008	21.037	11.316	21.958	83.797	10.548	39.949	39.908	11.035	1.5682	62.44	81.563	21.394	21.384	53.376	49.633	39.686	29.833	30.574	91.536	38.591	29.189	90.761	39.316	52.903	49.893	1.7554	59.706	49.406	56.286	11.327	92.298	40.112	20.818	11.566	40.551	12.09	21.056	2.2001	81.281	21.29	2.0324	21.234	53.798	53.748	84.024	21.456	2.092
54.004	63.271	61.258	82.065	87.332	95.387	89.834	88.535	63.393	105.75	90.753	82.876	23.27	22.768	96.887	99.991	34.904	107.56	128.02	107.38	123.38	99.391	66.345	145.13	100.58	86.305	36.315	133.56	82.742	50.082	81.895	43.439	90.893	102.54	50.048	99.844	95.958	48.49	94.18	101.28	87.541	98.561	100.8	87.837	102.55	35.105	36.774	3.8156	103.1	87.505
36.441	39.487	40.756	43.486	59.362	67.859	106.26	60.482	39.84	68.607	62.6	54.141	39.413	40.936	69.33	72.252	3.5191	69.089	89.979	71.702	86.899	122.57	56.874	108.13	121.62	57.124	4.0668	93.848	54.005	37.731	55.098	44.716	62.814	124.24	16.701	72.1	67.607	15.593	66.01	73.553	58.674	69.329	73.059	58.752	74.72	3.4812	3.5641	26.57	75.263	58.35
8.7496	1.5648	10.483	60.737	50.973	61.595	46.456	50.186	1.287	1.8618	50.626	39.461	62.46	62.087	61.063	61.024	41.328	9.9816	0.85997	10.445	9.3344	55.406	41.241	10.534	54.525	1.0596	41.3	10.368	39.203	62.35	9.8523	60.551	50.958	56.391	37.695	60.435	51.078	39.155	51.679	60.74	41.078	116.12	60.975	39.748	60.89	40.608	42.074	68.144	61.07	38.719
35.317	33.212	36.891	95.326	79.39	90.541	52.828	78.703	33.398	38.191	79.293	67.909	20.712	27.47	89.541	89.856	36.154	46.52	39.886	40.83	40.59	58.887	12.563	41.843	58.098	34.518	35.254	49.89	68.165	44.883	39.793	33.94	79.471	60.01	38.839	88.821	79.785	37.038	80.124	88.95	69.848	120.34	89.625	68.85	89.031	34.531	37.149	39.783	89.576	67.348
48.193	38.29	49.858	21.224	11.502	22.151	82.98	10.743	39.783	39.922	11.237	1.5581	61.17	80.285	21.579	21.568	53.54	49.453	39.507	29.657	30.399	90.625	37.685	29.006	89.858	39.141	53.041	49.708	1.3604	59.665	49.221	56.09	11.55	91.388	40.222	21.012	11.701	40.651	12.283	21.233	2.1138	82.388	21.48	1.4199	21.411	53.953	53.886	84.336	21.622	1.522
50.185	40.213	51.725	19.331	9.6237	20.275	84.155	8.876	41.692	41.626	9.3468	2.6621	63.199	82.354	19.698	19.687	54.811	51.366	41.397	31.554	32.302	91.681	38.505	30.906	90.906	41.049	54.277	51.613	2.8931	58.724	51.136	55.203	9.6448	92.407	41.45	19.117	9.8982	41.856	10.436	19.332	1.7595	80.688	19.615	2.5546	19.531	55.227	55.101	85.482	19.764	3.2647
8.6058	1.8195	10.339	60.916	51.139	61.751	45.826	50.345	1.2751	1.6773	50.775	39.619	64.179	63.807	61.231	61.189	42.839	9.7944	0.8554	10.481	9.241	54.56	41.808	10.966	53.681	1.0073	42.817	10.083	39.358	64.071	9.6287	62.258	51.121	55.545	38.99	60.593	51.246	40.526	51.848	60.917	41.24	117.51	61.137	39.898	61.063	42.122	43.55	69.836	61.23	38.891
59.723	49.766	61.305	9.8194	1.6595	10.725	92.181	1.8043	51.247	51.209	1.4828	11.66	71.391	90.677	10.161	10.16	63.496	60.917	50.965	41.114	41.862	99.16	41.207	40.457	98.347	50.609	62.859	61.168	11.896	59.988	60.69	56.545	1.5043	99.804	50.133	9.5642	1.5596	50.426	1.5407	9.805	9.9798	76.076	10.069	11.304	9.9901	63.87	63.584	93.414	10.202	12.286
37.423	35.996	39.006	33.864	43.581	51.945	119.93	44.386	36.619	54.295	46.304	37.927	51.348	52.388	52.934	55.604	11.041	56.643	76.579	56.849	72.265	135.94	69.285	94.024	135.03	49.681	10.752	82.433	37.726	49.482	50.039	57.319	46.274	137.62	2.3994	55.266	50.612	1.5679	49.07	56.454	42.084	57.321	56.178	42.307	57.606	11.314	10.709	41.235	58.108	41.812
18.514	8.6681	20.272	51.292	41.173	51.793	54.389	40.39	10.22	11.641	40.923	29.753	62.757	62.052	51.246	51.23	42.011	20.24	9.9337	1.6731	1.5528	62.717	37.243	1.7608	61.905	9.5141	41.525	20.07	29.485	62.513	19.627	60.552	41.221	63.631	36.452	50.678	41.28	37.905	41.907	50.921	31.315	108.83	51.16	29.963	51.072	41.671	42.731	72.739	51.255	28.954
59.741	49.858	61.451	9.6783	1.1552	10.585	93.824	1.5035	51.343	52.036	1.209	11.72	70.699	89.999	10.02	10.035	61.806	61.033	51.077	41.285	41.959	101.13	40.584	40.577	100.32	50.717	61.158	61.292	11.903	58.687	60.802	55.529	1.0793	101.79	49.825	9.4876	1.1671	48.761	1.3219	9.6879	10.035	73.789	9.935	11.384	9.8488	62.186	61.841	91.239	10.091	12.369
60.719	50.732	62.275	8.8816	1.9597	9.7908	92.367	2.314	52.21	52.188	1.713	12.647	72.079	91.41	9.2256	9.2292	65.154	61.865	51.929	42.056	42.817	99.147	41.322	41.415	98.323	51.559	64.47	62.124	12.876	61.278	61.658	57.618	1.8399	99.752	51.642	8.6321	1.7003	52.053	1.3346	8.9042	10.937	76.812	9.1384	12.277	9.0455	65.482	65.216	95.187	9.2528	13.233
47.912	37.995	49.552	21.545	11.798	22.446	82.67	11.027	39.493	39.444	11.507	1.4211	61.083	80.207	21.891	21.867	54.423	49.125	39.206	29.336	30.08	90.219	37.797	28.692	89.458	38.823	53.953	49.401	1.2931	61.5	48.906	57.912	11.833	90.988	41.132	21.299	11.997	41.603	12.566	21.556	2.3421	83.678	21.784	1.5667	21.732	54.82	54.84	85.394	21.904	1.4026
1.2819	10.272	1.8718	69.652	59.922	70.539	42.869	59.135	8.8107	8.7507	59.658	48.5	58.484	58.282	70.01	69.986	40.055	1.3318	8.9998	18.825	18.075	53.092	43.224	20.209	52.072	9.5206	40.234	1.487	48.229	58.468	1.2982	57.024	59.954	54.187	38.995	69.439	60.051	40.394	60.652	69.64	50.075	119.67	69.897	48.72	69.829	39.47	40.527	61.526	70.017	47.716
36.79	36.221	39.58	47.987	42.27	50.707	73.972	43.083	36.912	54.005	45.024	36.528	40.37	45.59	51.721	54.395	12.624	56.842	76.494	55.681	71.54	87.46	40.027	93.561	87.115	49.73	12.583	81.839	36.344	32.49	50.324	33.631	45.037	89.31	2.4927	54.089	49.337	1.4962	47.849	55.289	40.706	76.689	54.983	40.915	56.427	13.108	13.056	42.879	56.933	40.391
36.377	38.503	40.962	58.854	57.809	66.412	74.309	58.809	39.042	68.073	60.832	52.319	29.705	33.452	67.724	70.504	2.8057	69.644	90.118	70.014	85.823	89.994	42.879	107.61	89.348	56.459	3.4041	95.166	52.145	34.81	55.482	33.264	60.972	91.714	16.437	70.292	65.559	15.06	64.05	71.673	56.68	82.198	71.245	56.746	72.794	2.8273	4.0672	27.673	73.331	56.315
58.826	48.933	60.512	10.617	1.3313	11.508	91.936	1.1199	50.431	50.714	1.0738	10.867	69.97	89.245	10.949	10.924	63.318	60.087	50.169	40.293	41.05	98.914	40.365	39.658	98.128	49.788	62.695	60.36	11.036	61.755	59.889	58.382	1.4381	99.585	49.919	10.369	1.4971	50.328	1.9091	10.633	9.1343	77.316	10.876	10.465	10.83	63.641	63.465	93.333	10.979	11.458
111.16	105.89	117.12	25.47	57.833	49.528	150.11	60.643	107.66	134.97	62.164	70.798	98.485	116.32	52.806	56.625	84.841	143.82	150.37	126.53	139.27	161.62	98.064	155.26	161.05	122.17	90.019	162.3	71.261	58.13	129.48	75.034	62.086	162.03	89.503	57.505	67.901	87.227	64.856	59.416	73.435	5.5074	58.204	75.72	60.556	87.542	92.114	91.011	60.849	76.874
68.164	58.108	69.637	2.0937	8.7895	2.7308	96.795	9.5186	59.566	59.642	8.9337	20.022	78.578	97.995	2.3049	2.35	75.057	69.03	59.177	49.25	50.057	102.59	47.261	48.651	101.77	58.764	74.241	69.333	20.302	66.99	68.911	62.924	8.69	103.15	61.393	1.8058	8.379	61.894	7.8947	2.2697	18.325	78.558	2.3274	19.61	2.317	75.225	75.027	105.28	2.4487	20.61
58.534	48.628	60.267	11.217	1.5948	11.84	89.065	1.1751	50.12	50.465	1.4276	10.671	69.882	89.187	11.305	11.27	67.94	59.692	49.878	39.942	40.743	95.227	40.458	39.339	94.475	49.427	67.402	60.008	10.788	67.749	59.567	63.854	1.6565	95.919	54.522	10.667	1.6883	55.013	2.156	11.01	8.8841	84.133	11.208	10.16	11.168	68.204	68.289	99.063	11.337	11.158
9.516	1.1741	11.226	59.956	50.204	60.831	47.812	49.423	1.6708	2.0273	49.865	38.7	61.036	60.665	60.293	60.258	40.279	10.755	1.4218	9.3705	8.8422	56.922	40.655	9.7599	56.04	0.99778	40.19	11.023	38.437	60.911	10.575	59.199	50.198	57.913	36.831	59.672	50.307	38.263	50.906	59.951	40.308	114.37	60.203	38.988	60.115	39.532	40.988	66.761	60.301	37.956
18.681	8.8292	20.43	50.759	40.992	51.619	54.894	40.21	10.367	10.47	40.648	29.489	62.747	62.061	51.081	51.043	41.534	19.944	10.174	1.2831	1.3635	63.278	37.705	0.92328	62.459	9.6757	41.045	20.229	29.231	62.476	19.792	60.595	40.987	64.185	36.003	50.462	41.093	37.441	41.701	50.764	31.088	108.32	50.996	29.769	50.915	41.23	42.24	72.458	51.092	28.74
48.465	38.54	50.105	20.967	11.243	21.884	82.829	10.486	40.038	40.118	10.994	1.5898	61.864	81.008	21.328	21.313	53.908	49.722	39.762	29.911	30.664	90.406	38.033	29.265	89.632	39.413	53.396	49.974	1.3948	59.64	49.493	55.933	11.296	91.148	40.558	20.751	11.438	40.998	12.013	20.971	1.878	82.444	21.233	1.2758	21.147	54.328	54.253	84.75	21.359	1.6844
56.784	63.743	64.148	69.503	84.864	92.613	94.372	86.354	64.037	108.39	88.734	81.362	29.606	33.825	94.455	97.823	34.284	110.6	130.7	109.7	125.81	104.82	68.236	147.53	105.88	87.709	36.527	136.65	81.257	49.33	84.78	45.664	88.948	107.61	50.524	97.785	94.533	48.758	92.564	99.411	86.335	90.583	98.79	86.659	100.73	34.851	37.331	5.1411	101.31	86.476
113.16	108.35	119.47	25.361	60.807	52.767	153.46	63.814	110.14	140.05	65.515	73.907	98.299	116.11	56.318	60.351	85.004	148.66	156.05	131.94	144.99	165.05	100.81	161.13	164.6	125.76	90.212	167.86	74.411	58.327	132.76	76.225	65.551	165.68	90.299	61.318	71.747	87.926	68.602	63.388	76.898	3.2	62.061	79.195	64.557	87.733	92.293	90.641	64.904	80.357
8.0381	2.3199	9.7363	64.384	52.087	62.686	48.572	51.172	1.8737	1.8196	51.66	40.43	58.767	58.4	61.972	61.885	39.336	9.5806	1.4581	10.578	9.8068	58.164	40.55	11.22	57.212	1.7226	39.295	10.009	40.156	58.672	9.356	57.097	51.903	59.164	36.586	61.286	51.788	37.941	52.449	61.406	41.853	113.51	61.68	40.549	61.591	38.578	40.055	63.541	61.784	39.492
54.585	62.073	61.861	75.265	84.628	92.601	90.212	86.006	62.302	105.85	88.313	80.661	24.234	24.674	94.332	97.579	32.851	107.96	128.17	107.16	123.3	99.774	65.621	145.05	101	85.635	34.523	133.99	80.54	48.687	82.381	42.787	88.514	102.84	48.481	97.501	93.887	46.874	92.021	99.079	85.5	91.652	98.498	85.771	100.36	33.236	35.084	2.2076	100.93	85.528
58.944	63.029	52.048	157.23	111.99	120.8	10.138	108.97	61.305	33.468	107.78	97.474	94.995	93.364	117.35	114.97	84.705	24.445	34.085	44.296	43.121	2.7895	72.592	44.645	3.8509	48.958	79.736	24.027	97.065	107.25	41.4	92.903	107.1	1.9728	73.939	113.51	102.67	76.142	104.73	112.12	95.481	167.4	113.46	94.343	111.62	81.638	78.823	102.58	111.52	92.691
48.737	38.8	50.346	20.746	11.013	21.648	83.177	10.246	40.287	40.238	10.723	1.4529	61.883	80.984	21.089	21.078	54.835	49.931	40.007	30.142	30.898	90.661	37.969	29.505	89.898	39.626	54.359	50.204	1.5017	61.086	49.731	57.463	11.028	91.417	41.533	20.499	11.185	41.986	11.748	20.746	1.7104	82.95	20.99	1.4252	20.928	55.227	55.233	85.76	21.114	1.829
48.844	38.896	50.414	20.652	10.93	21.591	83	10.192	40.376	40.307	10.668	1.8495	62.169	81.301	21.01	21.005	54.047	50.041	40.078	30.229	30.981	90.561	38.273	29.584	89.793	39.724	53.544	50.287	1.9957	59.182	49.807	55.555	10.981	91.307	40.712	20.426	11.203	41.13	11.755	20.657	2.0153	81.91	20.926	1.9798	20.85	54.475	54.391	84.885	21.082	2.2879
57.843	61.91	51.052	155.58	110.66	119.44	8.8631	107.67	60.216	35.377	106.53	96.212	93.438	91.249	116.03	113.75	83.341	26.304	36.007	46.228	45.026	1.573	71.49	46.555	2.7555	48.232	78.471	25.915	95.814	105.36	40.695	91.388	105.84	1.4141	72.27	112.3	101.54	74.511	103.52	110.92	94.297	167.57	112.26	93.234	110.47	80.308	77.547	100.52	110.38	91.566
58.757	48.86	60.434	10.681	1.6747	11.578	92.214	1.4329	50.355	50.504	1.527	10.758	70.481	89.722	11.036	11.04	62.167	60.031	50.08	40.23	40.959	99.388	40.346	39.561	98.594	49.716	61.578	60.282	10.939	59.468	59.777	56.197	1.7282	100.08	49.047	10.511	1.7745	49.142	2.1794	10.693	9.0888	75.826	10.928	10.426	10.874	62.601	62.292	91.932	11.093	11.409
36.95	38.698	41.549	65.639	56.289	66.838	64.662	57.292	39.28	67.569	59.339	50.849	29.785	33.803	66.24	68.96	2.6743	69.909	89.956	69.29	85.184	80.193	42.207	107	79.382	56.472	2.5223	95.701	50.689	33.397	55.983	32.239	59.497	81.955	15.154	68.759	64.081	13.895	62.557	70.13	55.232	91.145	69.7	55.339	71.268	2.8604	2.6694	30.743	71.804	54.895
58.225	48.326	59.911	11.178	1.9298	12.104	92.551	1.4946	49.818	50.139	1.7818	10.2	69.674	88.918	11.536	11.545	60.794	59.502	49.593	39.707	40.464	99.908	40.001	39.048	99.123	49.191	60.193	59.761	10.405	58.798	59.258	55.785	1.9859	100.61	48.349	11.007	2.1246	47.79	2.571	11.222	8.5587	74.847	11.439	9.8984	11.396	61.189	60.895	90.387	11.619	10.88
17.746	7.9065	19.498	51.695	41.932	52.564	53.854	41.154	9.4515	9.7289	41.61	30.475	62.208	61.551	52.02	51.981	41.261	19.031	9.5671	1.5006	0.91896	62.296	37.62	1.629	61.476	8.8093	40.791	19.678	30.212	61.96	18.971	60.076	41.956	63.205	35.962	51.434	42.049	37.377	42.669	51.69	32.059	108.95	51.941	30.716	51.849	40.87	41.995	71.841	52.034	29.687
58.509	62.507	51.607	157.42	111.51	120.28	9.565	108.47	60.795	36.96	107.27	96.981	93.44	90.796	116.8	114.39	84.557	27.878	37.595	47.822	46.607	1.8099	72.091	48.144	2.9104	48.258	79.671	27.495	96.567	106.68	40.757	92.546	106.6	1.4167	73.763	112.95	102.11	76.036	104.18	111.51	94.951	168.58	112.87	93.81	111.01	81.515	78.665	100.15	110.91	92.162
36.768	35.869	39.784	61.704	52.144	62.955	58.197	51.496	36.636	54.95	52.129	40.995	39.857	43.025	62.297	62.395	11.777	57.775	77.486	55.952	72.099	71.536	39.813	94.248	70.784	49.877	11.044	83.563	40.736	33.582	50.92	33.956	52.09	73.417	2.7728	61.743	52.309	1.8677	53.11	61.945	42.631	93.154	62.136	41.631	61.935	11.708	10.756	44.588	62.377	41.111
58.7	48.8	60.392	10.786	1.7971	11.655	92.311	1.475	50.291	50.585	1.6626	10.689	70.276	89.543	11.104	11.133	61.804	59.974	50.021	40.173	40.911	99.504	40.436	39.517	98.715	49.662	61.194	60.227	10.88	59.34	59.738	56.106	1.7768	100.19	48.875	10.574	1.8764	48.775	2.2978	10.777	9.0439	75.533	11.005	10.372	10.954	62.2	61.91	91.536	11.17	11.361
50.715	40.657	49.035	63.135	35.377	41.601	50.212	33.608	41.605	22.177	33.066	29.342	83.866	83.4	41.092	40.653	64.697	31.467	21.798	11.581	12.884	56.756	43.416	12.417	55.141	33.445	65.006	31.84	29.442	84.026	42.991	78.556	32.334	54.957	51.3	40.414	31.604	52.793	31.891	40.719	27.915	120.91	41.344	28.659	41.093	65.071	67.025	105.26	40.992	27.578
49.19	39.265	50.817	20.243	10.519	21.158	84.625	9.7576	40.754	40.694	10.254	1.7511	62.46	81.61	20.601	20.587	53.926	50.419	40.475	30.631	31.362	92.332	38.183	29.978	91.568	40.106	53.449	50.684	1.8141	59.606	50.189	56.309	10.556	93.108	40.672	20.022	10.734	41.078	11.293	20.251	1.434	81.017	20.488	1.4998	20.431	54.347	54.273	84.448	20.643	2.1914
36.534	35.91	39.424	53.234	43.689	54.477	65.918	43.823	36.627	54.306	45.74	37.16	40.371	45.182	53.822	55.176	11.928	56.811	76.734	55.733	71.727	79.361	40.141	93.817	78.99	49.624	11.696	82.434	36.962	33.242	50.347	34.25	45.735	81.205	2.0802	54.852	50	1.4003	48.531	56.047	41.301	83.786	55.756	41.475	57.168	12.257	11.962	43.559	57.674	40.949
48.115	38.212	49.793	21.321	11.59	22.209	82.965	10.848	39.715	40.045	11.38	1.8923	61.092	80.208	21.658	21.658	54.613	49.343	39.431	29.566	30.311	90.481	37.786	28.923	89.734	39.044	54.162	49.62	1.6015	61.52	49.129	58.038	11.682	91.269	41.348	21.119	11.805	41.798	12.381	21.318	2.3381	83.722	21.552	1.5974	21.509	55.02	55.039	85.538	21.71	1.7182
69.325	59.444	71.038	1.3303	9.8342	1.6571	101.41	10.593	60.954	61.548	10.058	21.35	78.646	98.034	1.4061	1.3551	71.424	70.618	61.037	50.823	51.65	108.07	47.993	50.165	107.23	60.312	70.658	71.018	21.521	60.772	70.486	57.42	9.7574	108.67	59.317	1.3454	9.6654	58.261	9.0759	1.4127	19.615	70.642	1.3971	20.967	1.285	71.778	71.266	100.34	1.3382	21.961
35.6	37.636	39.825	66.414	56.883	67.646	61.711	56.696	38.092	65.074	58.729	50.126	30.779	35.803	67.031	68.324	2.0294	66.324	86.893	67.41	83.06	77.043	43.066	104.67	76.325	54.671	1.6347	91.687	49.979	32.599	53.638	32.32	58.892	78.831	13.724	68.113	63.355	12.439	61.867	69.424	54.463	92.979	69.024	54.598	70.566	2.1989	1.357	32.428	71.094	54.107
58.596	48.7	60.283	10.871	1.8751	11.759	91.579	1.57	50.191	50.655	1.7508	10.615	69.704	88.981	11.216	11.237	63.177	59.84	49.936	40.042	40.786	98.577	40.297	39.393	97.793	49.535	62.553	60.109	10.795	61.484	59.62	58.12	1.9309	99.253	49.772	10.707	2.013	50.17	2.4188	10.91	8.9527	77.559	11.134	10.31	11.082	63.529	63.325	93.209	11.294	11.274
53.272	58.829	60.626	84.967	80.203	88.082	89.871	81.544	59.273	103.6	83.832	76.3	17.832	26.907	89.736	92.96	34.043	106.2	126	104.39	120.68	100.08	62.661	142.47	101.17	82.845	36.869	132.26	76.177	43.915	80.881	39.852	84.017	102.97	50.066	92.869	89.298	48.933	87.425	94.381	81.09	103.69	93.838	81.439	95.678	33.981	35.537	3.2829	96.235	81.172
48.991	39.168	50.266	19.964	11.096	21.697	128.01	10.401	40.1	39.975	11	0.9467	61.847	80.987	21.248	21.347	40.446	49.982	40.178	30.549	30.808	142.73	69.612	29.875	142.28	39.721	44.458	50.508	1.4381	51.413	49.747	59.232	11.32	144.4	38.633	20.835	11.563	37.083	12.113	21.073	1.7356	46.269	21.27	1.8137	21.272	42.299	46.641	57.297	21.497	1.717
36.417	38.889	40.96	66.319	58.778	67.566	63.098	59.79	39.333	68.507	61.829	53.366	28.357	35.034	68.641	71.441	3.4899	69.631	90.271	71.505	86.732	78.765	43.45	108.04	77.969	56.821	3.7319	94.948	53.2	34.21	55.482	33.152	61.982	80.485	16.494	71.235	66.572	15.365	65.046	72.619	57.748	91.901	72.184	57.842	73.752	3.1542	3.6449	29.197	74.284	57.403
57.421	61.389	50.513	156.09	110.23	118.95	8.2502	107.17	59.684	34.394	105.96	95.726	92.651	90.518	115.45	113.06	83.612	25.311	35.01	45.229	44.03	1.0632	70.926	45.561	1.9514	47.284	78.738	24.926	95.3	105.64	39.805	91.541	105.24	0.95075	72.803	111.6	100.79	75.048	102.81	110.15	93.672	166.36	111.53	92.565	109.68	80.581	77.778	99.913	109.57	90.906
36.61	36.032	39.386	58.732	49.171	59.966	60.068	48.514	36.713	53.219	49.158	38.007	40.882	44.796	59.303	59.397	13.005	55.877	75.604	55.395	70.997	72.876	39.999	92.918	72.282	49.307	12.644	81.732	37.753	33.236	50.067	33.583	49.14	74.715	1.7699	58.773	49.328	1.2246	50.11	58.952	40.284	90.638	59.147	40.515	58.967	13.092	12.549	45.911	59.38	39.973
48.846	38.976	50.456	20.459	10.775	21.409	87.22	10.015	40.44	40.338	10.533	1.2372	62.229	81.369	20.851	20.862	50.039	50.157	40.167	30.373	31.061	95.592	38.111	29.697	94.868	39.829	49.611	50.402	1.3518	55.57	49.873	53.117	10.839	96.452	39.173	20.347	11.057	37.606	11.618	20.562	1.3178	76.343	20.778	1.3291	20.768	50.542	50.341	79.67	20.99	1.7436
35.875	35.041	38.713	55.518	45.973	56.773	62.634	45.313	35.777	52.927	45.961	36.714	41.716	44.891	56.109	56.217	12.004	55.547	75.399	54.343	70.318	75.903	39.955	92.395	75.462	48.613	11.713	81.172	36.484	34.501	49.48	35.409	45.949	77.737	2.0015	55.578	49.274	2.2123	47.9	55.706	40.672	87.024	55.944	40.828	56.557	12.272	11.786	44.279	57.054	40.272
1.0008	10.57	2.7285	70.399	60.324	70.952	21.073	59.533	9.0794	8.1505	60.062	48.895	94.504	94.032	70.389	70.371	64.189	0.78396	8.7003	18.854	18.073	28.235	62.097	19.826	26.511	9.6465	63.976	1.4844	48.627	94.494	1.5623	90.757	60.373	26.569	51.329	69.825	60.409	54.414	61.043	70.005	50.437	148.78	70.506	49.07	70.21	63.294	64.225	106.18	70.375	48.064
69.266	59.359	70.922	0.45955	10.025	1.1865	141.66	11.11	60.834	61.083	9.9569	21.107	79.21	98.615	1.0129	0.9489	61.096	70.147	60.348	50.694	51.123	154.79	75.056	50.06	154.87	59.917	65.154	70.704	21.374	54.614	70.091	60.978	9.6612	156.54	59.492	0.85686	10.237	57.899	8.9824	1.2387	19.494	25.966	1.3321	21.619	1.5355	62.979	67.34	77.736	1.054	21.825
58.851	48.976	60.568	10.68	1.1007	11.385	137.06	0.65793	50.467	50.864	1.216	10.694	69.818	89.101	10.907	10.857	50.442	59.712	50.323	40.12	41.087	151.3	75.2	39.298	151.04	49.734	54.534	60.129	10.957	57.075	59.917	64.464	1.5822	153	49.018	10.873	1.298	47.408	2.2009	11.153	9.1276	36.752	10.729	10.553	11.339	52.346	56.734	66.951	10.927	11.484
18.515	8.7031	20.214	50.859	41.137	51.774	58.29	40.36	10.187	10.595	40.868	29.731	57.312	57.021	51.225	51.203	36.922	19.811	10.207	0.71579	1.4955	67.595	37.099	1.3411	66.776	9.563	36.397	20.23	29.466	57.031	19.694	55.643	41.2	68.59	32.939	50.68	41.302	34.246	41.915	50.877	31.316	103.53	51.112	29.955	51.047	36.529	37.517	65.618	51.256	28.948
17.906	8.1077	19.628	51.468	41.748	52.38	57.574	40.979	9.555	10.114	41.521	30.374	58.582	58.043	51.857	51.84	38.002	19.197	10.038	1.067	2.1088	66.787	37.511	1.5466	65.96	9.0888	37.476	20.045	30.113	58.33	19.198	56.892	41.854	67.783	33.998	51.32	41.912	35.324	42.544	51.499	31.935	104.94	51.73	30.557	51.664	37.569	38.594	66.414	51.869	29.562
0.9554	10.532	3.0171	69.788	60.147	70.778	20.904	59.384	9.0084	8.0553	59.924	48.772	110.38	109.88	70.25	70.244	80.116	1.0639	8.3205	18.731	17.681	28.08	61.152	19.973	26.385	9.5967	79.673	1.6357	48.507	110.34	1.6691	106.61	60.254	26.452	67.334	69.71	60.318	70.403	60.956	69.913	50.344	160.15	70.131	48.963	70.07	79.104	79.62	121.97	70.284	47.971
35.255	35.507	37.991	55.043	45.501	56.293	63.897	46.116	36.054	54.141	48.067	39.539	38.423	47.399	55.624	57.53	10.695	54.99	75.506	58.18	72.558	77.149	40.876	93.626	76.916	49.1	10.798	79.978	39.348	32.773	48.732	33.881	48.105	79.017	3.7112	57.241	52.429	3.588	50.946	58.449	43.739	85.797	58.14	43.923	59.6	11.016	11.355	42.716	60.101	43.407
58.147	48.274	59.752	11.166	1.6401	12.111	96.244	1.2729	49.727	49.729	1.5125	10.003	69.429	88.718	11.542	11.576	56.933	59.446	49.463	39.668	40.345	104.34	39.993	38.997	103.61	49.119	56.434	59.701	10.249	55.348	59.164	53.405	1.7371	105.16	48.238	11.062	1.9132	46.67	2.4295	11.27	8.3752	69.092	11.49	9.7753	11.471	57.407	57.045	85.503	11.68	10.756
55.791	59.926	49.029	153.45	108.41	117.11	7.199	105.4	58.242	39.128	104.27	93.997	89.228	85.76	113.7	111.45	81.615	29.975	39.812	50.033	48.836	2.2995	69.252	50.419	1.5525	46.442	76.534	29.687	93.599	103.03	38.889	88.646	103.55	3.0256	70.03	110	99.295	72.356	101.23	108.62	92.083	167.18	109.97	91.076	108.19	78.555	75.486	95.214	108.1	89.393
87.687	78.2	89.137	51.281	42.149	45.23	120.59	41.954	79.415	86.228	43.057	45.653	43.1	61.121	44.498	46.356	70.723	94.197	104.08	79.111	93.602	129.34	44.928	112.25	127.99	78.865	71.771	115.4	45.473	29.591	88.707	31.169	42.009	129.07	59.553	45.697	44.695	59.181	43.065	45.398	44.1	50.923	45.965	44.976	46.761	72.936	70.046	94.305	46.764	46.071
67.067	57.219	68.836	2.6713	7.5359	3.339	103.27	8.3096	58.724	59.47	7.7844	18.914	76.807	96.174	2.6897	2.8051	64.96	68.411	59.096	48.722	49.819	110.87	45.821	47.956	110.08	58.154	64.323	68.894	19.181	55.871	68.327	55.161	7.4683	111.58	56.965	2.3191	7.4258	55.337	6.7909	2.3632	17.357	64.669	2.7123	18.726	2.7273	65.414	64.838	92.928	2.8519	19.733
3.2778	12.9	1.8215	72.353	62.54	73.14	34.033	61.74	11.418	11.184	62.284	51.159	68.601	68.342	72.643	72.627	47.649	2.2509	11.535	21.725	20.586	42.697	46.789	22.058	41.756	11.988	47.571	1.4777	50.902	68.606	1.8943	66.551	62.647	43.747	44.137	72.127	62.747	45.82	63.377	72.365	52.753	130.26	72.542	51.349	72.493	46.942	47.677	73.753	72.706	50.372
9.7016	1.526	11.74	60.666	50.554	61.085	30.784	49.699	1.7678	1.3399	49.747	38.5	97.202	96.408	60.754	60.278	68.75	10.205	1.3653	9.4552	8.1888	37.976	52.878	9.8544	36.246	0.89571	68.873	11.254	38.239	96.979	10.863	93.22	50.789	36.295	55.799	60.002	50.83	58.721	51.02	60.372	40.113	144.45	60.884	38.807	60.599	68.461	69.833	110.59	60.483	37.827
19.396	9.4531	21.434	50.473	40.625	51.245	40.77	39.644	11.048	11.141	40.002	28.857	86.456	85.069	50.623	50.334	61.102	20.398	10.875	0.59139	2.137	47.77	43.727	1.3208	45.98	10.486	61.364	20.818	28.585	86.233	20.834	82.008	40.675	46.015	48.236	49.942	40.553	50.419	41.011	50.17	30.451	129.75	50.901	29.182	50.679	61.595	63.106	102.44	50.554	28.108
8.7424	1.7517	11.276	61.351	51.099	61.646	30.069	50.362	1.4391	1.1333	50.638	39.5	114.8	113.97	61.203	60.979	86.066	9.5275	0.34339	10.144	9.088	37.191	52.825	11.343	35.443	0.95663	86.11	10.158	39.228	114.57	10.015	110.81	50.957	35.486	73.28	60.446	51.273	76.285	51.69	61.309	41.098	158.34	61.054	39.728	61.357	85.467	86.616	127.8	61.414	38.911
4.2099	11.1	3.2035	70.511	60.437	71.071	19.972	59.709	9.4565	9.5244	60.289	49.151	131.7	131.19	70.601	70.639	101.67	0.97775	9.5764	20.152	18.997	27.179	60.658	20.35	25.452	10.363	100.84	0.78718	48.894	131.64	0.79278	128.01	60.64	25.508	89.249	70.132	60.786	92.216	61.39	70.814	50.78	177.3	70.554	49.404	70.527	100.46	100.46	142.8	70.74	48.422
46.897	36.951	48.478	22.576	12.859	23.501	81.476	12.098	38.428	38.381	12.568	1.9919	60.498	79.533	22.942	22.93	52.733	48.105	38.146	28.301	29.045	89.135	37.752	27.643	88.38	37.787	52.263	48.353	2.0417	59.536	47.869	56.012	12.878	89.913	39.43	22.343	13.067	39.873	13.631	22.578	3.3602	83.255	22.837	2.6385	22.756	53.163	53.137	83.782	22.965	1.9163
36.8	35.926	39.797	53.889	44.348	55.152	64.666	43.681	36.672	54.372	45.405	36.784	39.894	43.694	54.488	54.898	11.967	57.461	77.001	55.476	71.553	78.286	40.006	93.728	77.892	49.688	11.656	83.287	36.617	32.564	50.826	32.916	45.475	80.131	2.7694	54.626	49.757	1.0709	48.29	55.796	40.98	84.649	55.503	41.162	56.966	12.296	11.807	43.926	57.454	40.631
54.154	62.3	61.41	76.622	85.691	93.745	90.012	87.01	62.473	105.42	89.276	81.479	23.701	25.808	95.406	98.593	33.584	107.53	127.75	106.8	122.9	99.784	65.808	144.66	101	85.592	35.269	133.57	81.355	49.155	81.961	43.427	89.486	102.77	49.148	98.503	94.721	47.507	92.896	100.03	86.257	93.47	99.481	86.513	101.3	33.918	35.877	3.3534	101.86	86.229
67.011	57.116	68.659	2.5462	7.812	3.6016	99.214	8.4929	58.605	58.842	7.9262	18.971	76.941	96.299	3.1349	3.2124	68.603	68.281	58.32	48.465	49.204	106.05	45.52	47.852	105.2	57.965	67.84	68.53	19.203	59.102	68.046	55.718	7.6095	106.64	57.09	2.7066	7.4203	55.485	6.8674	2.9576	17.317	70.673	3.1279	18.699	3.0646	68.97	68.454	97.633	3.2638	19.664
67.183	57.313	68.905	2.3994	7.8252	3.4072	99.752	8.5594	58.808	59.464	8.0222	19.194	76.837	96.206	2.9739	2.9553	68.986	68.487	58.934	48.717	49.696	106.59	45.869	48.022	105.76	58.19	68.256	68.966	19.37	59.622	68.366	56.36	7.693	107.22	57.08	2.5193	7.5889	55.841	6.9775	2.6761	17.483	70.834	2.8638	18.87	2.7696	69.361	68.866	97.969	2.9798	19.852
66.906	57.03	68.604	2.6147	7.5643	3.7632	99.329	8.2756	58.529	59.195	7.7799	18.898	76.618	96	3.2672	3.2535	68.022	68.218	58.707	48.447	49.356	106.21	45.708	47.75	105.37	57.905	67.246	68.562	19.068	58.511	68.057	55.197	7.4351	106.8	56.926	2.7798	7.3436	55.338	6.7581	2.9436	17.205	70.305	3.1541	18.598	3.1005	68.39	67.845	96.959	3.3208	19.573
53.564	61.753	60.689	80.64	85.769	93.934	88.56	87.109	61.894	104.16	89.362	81.466	23.223	22.638	95.632	98.779	33.342	106.26	126.48	105.64	121.7	97.896	65.702	143.47	99.116	84.76	34.706	132.29	81.342	49.43	81.059	42.822	89.608	101.08	48.575	98.71	94.804	47.033	93.028	100.27	86.231	97.255	99.69	86.428	101.51	33.601	35.093	2.8186	102.07	86.134
48.61	38.739	50.261	20.705	11.009	21.637	87.146	10.235	40.202	40.362	10.752	1.264	61.519	80.656	21.074	21.085	50.069	49.913	39.936	30.132	30.821	95.521	37.875	29.462	94.794	39.587	49.641	50.167	1.1185	56.17	49.636	53.675	11.068	96.387	38.837	20.547	11.216	37.29	11.792	20.762	1.4822	76.927	20.978	0.97145	20.944	50.56	50.377	79.724	21.151	1.6157
67.515	57.641	69.177	1.9827	8.0038	2.847	106.13	8.7486	59.074	59.643	8.2113	19.334	77.693	97.028	2.3334	2.3558	62.826	68.816	58.812	49.045	49.693	114.2	46.213	48.356	113.45	58.48	63.171	69.062	19.592	53.396	68.504	55.684	7.9089	115	57.611	2.0099	7.8594	55.957	7.2	2.0914	17.737	59.973	2.2222	19.131	2.2808	63.343	65.367	90.113	2.4454	20.08
33.756	32.885	35.131	95.906	81.096	92.266	49.959	80.413	31.988	35.465	81.013	69.531	21.675	22.237	91.25	91.579	35.967	43.962	36.204	41.037	40.755	55.984	13.948	42.096	55.055	32.377	34.719	45.149	69.8	46.586	37.252	34.462	81.184	57.2	38.633	90.533	81.505	36.976	81.837	90.644	71.537	120.37	91.337	70.515	90.73	34.272	36.357	39.136	91.287	68.987
54.2	49.844	54.993	95.145	56.564	55.983	70.268	54.333	50.034	49.892	53.501	52.136	48.876	48.077	52.688	52.377	51.149	55.261	72.601	48.975	65.507	79.34	30.89	87.978	78.114	56.217	49.781	80.617	51.685	48.564	56.427	41.913	51.29	79.358	37.359	50.794	49.743	38.055	49.224	49.297	50.489	87.245	50.86	52.198	49.896	51.564	50.634	84.532	49.733	51.185
66.24	56.293	67.83	3.3282	7.0376	4.2519	99.038	7.7252	57.774	57.725	7.1536	18.151	76.632	96.012	3.815	3.8681	67.438	67.459	57.495	47.655	48.386	105.99	45.069	46.997	105.15	57.148	66.724	67.713	18.42	58.729	67.23	55.556	6.8147	106.6	56.595	3.3847	6.61	55.021	6.0708	3.6358	16.494	70.213	3.7935	17.847	3.7958	67.817	67.337	96.431	3.9914	18.822
35.665	37.59	40.085	65.431	57.157	66.696	61.485	58.077	38.123	65.836	60.082	51.436	30.195	35.419	66.951	69.694	1.9441	67.819	88.138	67.993	83.634	76.865	43.03	105.38	76.303	55.127	2.2383	93.35	51.278	33.612	54.322	32.826	60.221	78.611	15.007	69.46	64.66	13.738	63.168	70.764	55.743	92.143	70.378	55.854	71.899	1.6639	2.3355	31.061	72.42	55.36
56.61	60.521	49.851	153.61	108.81	117.55	7.2377	105.82	58.856	32.164	104.71	94.414	91.125	89.484	114.16	111.93	81.972	23.068	32.736	42.954	41.764	1.5078	70.215	43.315	2.0178	47.085	77.11	22.682	94.016	103.66	39.656	89.804	103.99	1.7535	70.504	110.48	99.778	72.772	101.69	109.1	92.531	163.65	110.45	91.521	108.69	78.939	76.16	98.824	108.61	89.837
18.675	8.7694	20.317	51.539	41.345	51.606	39.733	40.257	10.257	10.548	40.665	29.511	122.79	121.4	51.552	51.476	96.37	19.049	9.6793	1.3045	0.59805	46.754	42.852	1.5884	45.014	9.3237	96.396	19.408	29.25	122.56	19.487	118.52	40.995	45.044	84.081	50.478	41.129	86.789	41.9	51.824	31.127	159.31	51.266	29.784	51.367	96.095	97.375	137.19	51.171	29.35
52.182	49.212	59.366	56.788	44.722	46.94	94.925	44.524	50.933	88.291	45.548	43.318	38.64	55.783	46.105	47.919	31.419	95.587	107.5	82.391	97.303	107.12	45.006	115.71	107.04	70.274	33.841	118.47	42.97	24.773	75.727	28.674	44.485	108.33	40.43	47.282	46.958	38.63	45.281	46.869	45.332	58.968	47.474	46.661	48.219	32.918	35.956	47.813	48.199	46.572
57.163	53.344	63.937	47.843	41.405	44	98.922	41.45	55.062	88.653	42.697	40.131	44.809	62.551	43.486	45.481	29.806	96.787	106.76	81.621	96.304	110.55	47.908	115.07	110.3	72.823	34.59	118.04	39.801	27.213	78.888	32.595	41.787	111.61	41.321	44.944	44.729	39.48	42.996	44.683	42.492	55.461	45.172	43.755	46.066	31.617	36.394	50.68	46.094	43.78
1.5317	10.765	1.5415	70.227	60.441	71.053	37.31	59.645	9.2656	9.3336	60.061	48.869	65.311	65.059	70.535	70.482	44.734	1.0161	9.9089	19.91	19.251	46.314	45.615	20.144	45.349	9.9704	44.817	1.0027	48.604	65.301	0.87893	63.405	60.419	47.329	41.692	69.884	60.52	43.342	61.099	70.224	50.487	125.91	70.445	49.192	70.369	44.117	45.07	70.161	70.532	48.181
18.265	8.2731	20.839	51.65	41.458	52.076	39.383	40.704	10.089	10.493	41.24	30.096	109.77	108.38	51.563	51.575	83.441	19.098	9.8298	0.96698	1.2483	46.554	43.696	1.1247	44.851	9.0887	83.533	19.857	29.833	109.53	19.689	105.42	41.571	44.861	70.861	51.054	41.774	73.459	42.287	51.621	31.68	148.46	51.477	30.306	51.741	83.427	84.778	124.53	51.843	29.316
9.01	1.7957	10.905	60.673	51.125	61.752	35.68	50.374	1.5786	1.4864	50.944	39.809	93.096	92.442	61.267	61.276	68.645	9.8787	1.2064	10.921	10.259	40.801	45.631	10.448	40.117	1.2361	68.622	10.288	39.55	92.92	9.6246	90.143	51.283	41.83	60.835	60.777	51.403	63.012	52.001	60.957	41.414	141.02	61.184	40.038	61.138	67.917	69.123	102.52	61.341	39.041
49.274	49.965	49.399	96.201	56.864	56.343	49.641	54.598	50.057	49.24	53.69	52.343	49.419	47.729	55.449	55.469	47.611	54.144	71.936	48.281	64.79	59.959	31.193	87.227	58.64	55.991	44.06	80.031	51.873	49.331	56.294	42.757	51.463	60.502	35.033	55.009	49.884	34.68	50.276	55.558	50.656	103.96	55.413	52.273	55.185	45.175	44.015	74.308	55.599	51.266
55.64	45.403	53.643	72.614	38.036	39.829	69.511	35.86	46.297	41.643	35.018	31.593	73.822	89.778	37.529	36.897	71.936	51.037	41.176	31.148	32.088	74.348	45.796	30.547	73.168	40.761	71.741	51.311	31.564	71.714	50.988	64.353	34.028	74.197	58.021	35.945	31.617	59.086	31.967	34.877	29.562	98.661	35.97	30.263	35.127	72.577	72.584	106.96	34.921	29.227
56.706	60.856	49.929	155.03	109.77	118.54	7.8939	106.74	59.165	27.919	105.58	95.284	91.266	90.541	115.09	112.78	82.297	18.868	28.362	38.616	37.45	2.2909	70.44	38.999	2.8177	47.282	77.408	18.438	94.852	104.63	39.71	90.384	104.85	2.0407	71.827	111.32	100.53	73.929	102.49	109.91	93.326	162.4	111.27	92.238	109.47	79.24	76.588	99.875	109.37	90.578
1.8716	11.329	1.3345	70.772	61.001	71.618	37.767	60.21	9.8224	9.7273	60.687	49.54	63.476	63.239	71.094	71.045	43.566	1.1222	10.017	20.117	19.062	47.092	44.97	20.632	46.119	10.474	43.663	1.3203	49.28	63.488	1.0332	61.664	61.026	48.126	41.032	70.505	61.13	42.623	61.745	70.761	51.136	125.05	71.005	49.764	70.92	42.951	43.89	68.111	71.093	48.771
52.359	61.911	59.514	81.93	86.702	94.832	88.223	87.772	62.034	103.84	89.935	81.878	22.9	22.113	96.17	99.175	34.096	105.78	126.16	105.29	121.37	97.616	64.729	143.16	98.821	84.723	35.399	131.81	81.745	48.531	80.146	41.697	90.047	100.8	48.911	98.985	94.878	47.371	93.174	100.32	86.409	98.672	99.906	86.741	101.57	34.193	35.854	4.0257	102.11	86.334
18.717	8.8419	20.485	50.73	40.953	51.576	53.967	40.168	10.411	10.806	40.638	29.488	64.239	63.513	51.05	51.002	43.093	19.979	10.398	1.0045	1.4222	62.088	37.457	0.96572	61.282	9.7097	42.615	20.359	29.231	63.978	19.837	61.953	40.972	63.005	37.193	50.459	41.082	38.687	41.694	50.741	31.087	109.81	50.961	29.719	50.879	42.782	43.819	74.441	51.051	28.722
18.523	8.6512	20.2	50.928	41.176	51.805	56.351	40.394	10.165	10.236	40.853	29.692	60.684	60.069	51.268	51.237	39.73	19.757	9.86	0.86463	0.95883	65.131	37.616	1.5804	64.312	9.4773	39.196	20.028	29.424	60.408	19.563	58.728	41.18	66.085	34.81	50.658	41.299	36.212	41.884	50.931	31.304	106.44	51.167	29.974	51.096	39.356	40.349	69.646	51.28	28.956
8.5845	1.7118	10.322	61.016	51.2	61.834	47.046	50.417	1.3462	1.248	50.947	39.795	62.884	62.533	61.288	61.264	42.022	9.8085	1.4228	10.072	9.2295	56.011	41.713	10.659	55.096	1.0484	42.028	10.633	39.524	62.783	9.8146	61.09	51.266	56.995	38.53	60.733	51.313	40.005	51.945	60.906	41.339	116.19	61.146	39.959	61.066	41.305	42.769	67.8	61.274	38.958
56.541	60.544	49.735	154.68	109.3	118.04	7.2964	106.28	58.863	26.129	105.11	94.816	102.52	101.53	114.58	112.29	82.212	17.228	26.613	36.893	35.712	0.97601	72.483	37.162	1.7318	46.978	77.375	16.773	94.394	104.25	39.48	98.599	104.38	1.2581	71.267	110.81	100.07	73.521	102.02	109.42	92.866	167.05	110.78	91.799	108.97	79.175	76.41	111.3	108.88	90.133
18.837	9.0156	20.555	50.565	40.824	51.454	56.902	40.042	10.521	10.959	40.561	29.408	60.081	59.455	50.908	50.884	39.239	20.123	10.75	1.5396	1.9603	65.737	37.397	2.0777	64.91	9.8837	38.721	20.726	29.145	59.814	20.039	58.154	40.891	66.683	34.369	50.359	40.965	35.75	41.588	50.566	30.978	105.65	50.813	29.617	50.736	38.914	39.889	68.989	50.923	28.615
56.252	60.377	49.516	153.66	109.22	118.07	7.4086	106.25	58.684	27.339	105.13	94.779	112.5	111.14	114.69	112.43	81.187	18.737	28.107	38.403	37.128	1.4906	71.107	38.76	1.9145	46.933	76.346	18.153	94.372	112.21	39.376	108.18	104.45	1.6987	70.441	110.98	100.2	72.66	102.17	109.62	92.907	175.27	110.95	91.823	109.17	78.137	75.401	120.98	109.09	90.168
2.107	11.522	1.287	70.948	61.202	71.827	39.205	60.416	10.032	9.9425	60.91	49.751	60.654	60.435	71.287	71.253	41.413	1.2622	10.215	20.31	19.275	49.001	44.108	21.212	48.003	10.702	41.53	0.6992	49.488	60.672	1.109	58.972	61.23	50.063	39.526	70.709	61.328	41.025	61.94	70.939	51.338	122.94	71.198	49.984	71.11	40.822	41.775	64.817	71.297	48.98
57.916	48.028	59.596	11.495	2.3537	12.44	91.882	1.8142	49.526	49.781	2.1813	9.8794	69.367	88.66	11.887	11.91	60.451	59.192	49.227	39.39	40.125	99.211	40.289	38.731	98.422	48.879	59.854	59.443	10.126	58.282	58.952	55.198	2.4168	99.907	48.09	11.383	2.4845	47.419	2.9825	11.565	8.2859	75.099	11.797	9.6392	11.751	60.857	60.551	90.134	11.964	10.607
69.702	59.821	71.437	0.97863	10.237	1.6647	102.04	10.994	61.326	61.948	10.468	21.702	79.329	98.712	1.4822	1.5063	70.813	71.009	61.422	51.209	52.321	108.82	48.373	50.537	107.97	60.69	70.039	71.257	21.883	59.235	70.773	56.811	10.159	109.41	59.72	1.5803	10.079	58.091	9.485	1.6035	19.988	69.106	1.4854	21.355	1.4204	71.197	70.618	99.513	1.4377	22.347
46.74	36.819	48.369	22.694	12.968	23.613	82.506	12.192	38.304	38.251	12.719	2.2109	60.226	79.316	23.046	23.041	51.801	47.969	38.025	28.178	28.913	90.349	37.699	27.531	89.593	37.659	51.336	48.229	1.967	59.353	47.739	56.074	13.034	91.142	38.552	22.498	13.214	38.979	13.78	22.713	3.5138	82.425	22.945	2.4346	22.908	52.221	52.193	82.55	23.122	1.7591
59.408	49.507	61.097	10	1.3874	10.964	93.125	1.5095	51.002	51.507	1.3896	11.378	70.382	89.694	10.388	10.42	61.534	60.696	50.72	40.887	41.616	100.42	40.578	40.218	99.611	50.376	60.892	60.941	11.563	57.947	60.45	54.74	1.3963	101.09	49.591	9.8623	1.4362	48.451	1.6946	10.068	9.7149	74.071	10.299	11.068	10.254	61.945	61.563	91.027	10.461	12.048
57.354	47.443	59.01	12.13	3.1149	13.059	90.696	2.6124	48.929	49.253	2.9312	9.4034	69.04	88.259	12.516	12.559	61.534	58.56	48.626	38.769	39.515	97.813	40.005	38.12	97.034	48.256	60.938	58.826	9.6847	60.605	58.349	57.292	3.1897	98.506	48.155	12.038	3.2882	48.536	3.7452	12.244	7.8439	77.474	12.482	9.1488	12.419	61.896	61.694	91.577	12.626	10.12
68.863	58.983	70.573	1.0006	9.3587	2.1197	101.35	10.123	60.484	61.156	9.6022	20.846	78.358	97.771	1.6426	1.671	69.686	70.172	60.351	50.404	51.209	108.19	47.671	49.7	107.34	59.859	68.912	70.421	21.033	58.639	69.93	56.21	9.3036	108.78	58.94	1.3568	9.2082	57.309	8.6158	1.5311	19.126	69.073	1.5817	20.494	1.534	70.072	69.489	98.397	1.638	21.484
38.489	34.685	39.538	32.132	41.524	50.079	118.98	42.278	35.322	49.916	44.182	35.539	47.039	48.273	51.039	53.65	14.018	52.169	72.105	52.586	67.919	134.75	65.718	89.718	134.06	47.207	13.985	77.883	35.347	45.196	47.851	53.404	44.203	136.47	2.1901	53.337	48.383	2.6548	46.95	54.496	39.652	55.702	54.22	39.83	55.625	14.4	14.364	44.091	56.119	39.278
45.93	53.676	44.851	108.67	99.143	110.29	52.219	98.456	52.88	53.183	99.042	87.561	32.606	19.134	109.29	109.61	34.352	46.249	53.255	61.068	60.852	56.437	19.883	62.07	55.624	53.219	33.024	46.58	87.822	43.319	45.121	31.509	99.18	57.947	39.278	108.57	99.536	35.351	99.875	108.69	89.546	139.03	109.37	88.514	108.79	32.803	34.302	39.614	109.33	87.033
8.9255	1.5165	10.659	60.614	50.827	61.445	44.348	50.033	1.3203	1.5825	50.488	39.348	65.584	65.137	60.92	60.867	43.969	10.118	0.70679	10.213	9.1339	52.741	41.796	10.429	51.862	0.82108	43.937	10.409	39.081	65.459	9.9868	63.412	50.812	53.661	39.406	60.31	50.937	40.958	51.535	60.622	40.946	118.83	60.842	39.578	60.754	43.281	44.731	72.354	60.92	38.577
58.219	48.308	59.88	11.207	2.0058	12.164	92.034	1.5325	49.808	50.163	1.8293	10.178	69.539	88.819	11.561	11.594	60.81	59.496	49.528	39.69	40.427	99.327	40.264	39.033	98.535	49.181	60.195	59.743	10.394	58.385	59.257	55.283	2.0265	100.01	48.489	11.024	2.145	47.768	2.6147	11.242	8.5282	75.043	11.476	9.8723	11.435	61.216	60.898	90.483	11.651	10.851
67.626	57.737	69.319	2.0411	8.2208	2.9808	100.92	8.9652	59.228	59.739	8.4237	19.573	77.445	96.849	2.5301	2.5562	68.062	68.921	58.957	49.119	49.845	107.93	46.495	48.462	107.1	58.603	67.32	69.171	19.77	58.39	68.684	55.596	8.1148	108.55	57.793	2.1001	8.0045	56.193	7.434	2.2917	17.899	68.722	2.49	19.268	2.4202	68.446	67.906	96.74	2.6203	20.255
66.696	56.773	68.338	2.8518	7.379	3.8346	99.401	8.0838	58.26	58.315	7.5327	18.626	76.921	96.3	3.3653	3.4098	68.171	67.938	57.982	48.134	48.863	106.31	45.61	47.472	105.48	57.626	67.46	68.189	18.843	59.15	67.695	55.948	7.2134	106.92	56.952	2.8894	7.0385	55.366	6.4809	3.1323	16.948	70.479	3.3183	18.31	3.2757	68.557	68.07	97.15	3.4668	19.286
54.932	59.277	48.329	152.49	108.47	117.37	6.3395	105.54	57.586	30.337	104.45	94.035	102.01	100.35	114.03	111.81	79.461	21.502	31.056	41.325	40.084	2.297	68.706	41.695	1.8509	46.279	74.533	21.039	93.623	102.41	38.58	97.585	103.76	2.6122	68.901	110.37	99.611	71.165	101.53	109.04	92.235	170.21	110.36	91.15	108.62	76.418	73.428	109.94	108.54	89.498
58.46	48.577	60.165	10.95	1.7883	11.864	92.441	1.3495	50.074	50.538	1.6078	10.458	69.647	88.947	11.323	11.332	61.677	59.738	49.812	39.945	40.703	99.694	40.317	39.28	98.914	49.425	61.088	59.995	10.648	59.54	59.525	56.47	1.8456	100.4	48.561	10.799	1.9395	48.673	2.3711	10.99	8.783	75.683	11.217	10.137	11.157	62.077	61.795	91.37	11.364	11.125
68.172	58.303	69.888	2.2895	8.6986	2.5136	101.66	9.4733	59.795	60.101	8.9259	20.112	78.009	97.42	2.0486	2.0551	68.078	69.477	59.74	49.676	50.486	108.72	47.108	49.017	107.89	59.157	67.348	69.729	20.311	57.707	69.302	55.984	8.6121	109.34	58.299	1.6784	8.5331	56.698	7.9297	1.8223	18.452	67.787	1.9772	19.818	1.9211	68.476	67.898	96.612	2.0991	20.81
48.727	38.803	50.363	20.704	10.977	21.616	83.856	10.212	40.288	40.431	10.709	1.5613	61.864	81.007	21.062	21.051	53.601	49.969	40.015	30.173	30.904	91.559	37.964	29.517	90.803	39.654	53.119	50.222	1.546	59.223	49.726	55.809	11.022	92.338	40.32	20.486	11.191	40.729	11.765	20.707	1.72	81.456	20.953	1.3697	20.897	54.038	53.947	84.222	21.107	1.8688
50.406	40.796	48.667	73.593	39.743	41.637	50.415	37.608	41.673	21.931	36.872	32.703	87.233	85.479	40.624	40.247	66.966	31.202	21.683	11.382	12.714	57.108	41.679	11.832	55.45	33.393	67.283	31.74	32.728	87.421	42.653	81.853	36.016	55.304	53.52	39.973	33.612	55.123	34.055	40.201	30.992	123.83	40.932	31.637	40.729	67.365	69.322	107.81	40.571	30.476
67.849	57.964	69.544	2.2094	8.4228	2.6461	100.89	9.1686	59.46	59.724	8.6265	19.823	77.617	97.006	2.2821	2.2612	69.01	69.138	59.233	49.343	50.069	107.82	46.63	48.679	106.99	58.822	68.3	69.396	20.007	59.235	68.895	56.113	8.3166	108.44	58.007	1.8578	8.1835	56.384	7.6086	2.0228	18.117	69.571	2.1866	19.493	2.1047	69.404	68.885	97.791	2.2704	20.473
114.62	110.06	121.01	23.05	63.464	55.704	154.82	66.529	111.82	142.66	68.362	76.382	98.706	116.79	59.36	63.549	85.595	151.14	159.48	134.91	148.57	166.56	102.68	165.65	166.19	128.05	90.789	171.13	76.92	59.17	134.77	77.256	68.428	167.3	90.939	64.525	74.83	88.534	71.627	66.685	79.583	1.7386	65.299	81.965	67.864	88.291	92.877	91.848	68.272	83.059
37.179	38.662	41.495	42.563	54.281	62.656	107.25	55.196	39.242	66.31	57.217	48.842	39.429	40.963	63.808	66.601	1.5892	68.247	88.457	68.644	84.189	123.45	56.779	105.83	122.6	55.904	1.871	93.968	48.676	37.69	55.436	44.805	57.29	125.12	13.161	66.355	61.775	11.84	60.22	67.605	53.155	66.608	67.256	53.39	68.789	2.5814	2.0556	31.084	69.3	52.909
67.32	57.393	68.937	2.2793	7.9847	3.1302	100.14	8.7006	58.885	58.841	8.1228	19.248	77.536	96.925	2.688	2.7283	68.541	68.568	58.615	48.77	49.495	107.05	46.283	48.105	106.21	58.252	67.855	68.821	19.464	58.853	68.324	55.752	7.8062	107.67	57.718	2.2945	7.615	56.152	7.0715	2.5408	17.564	69.748	2.6842	18.907	2.6187	68.942	68.435	97.437	2.8415	19.892
9.9687	1.112	11.662	59.47	49.721	60.345	48.869	48.937	1.9859	2.1528	49.44	38.3	60.531	60.161	59.809	59.772	39.764	11.235	2.0999	8.7423	7.8421	58.094	40.501	9.2709	57.201	1.5233	39.682	12.21	38.038	60.402	11.243	58.741	49.786	59.082	36.467	59.261	49.869	37.854	50.502	59.462	39.882	113.35	59.713	38.504	59.635	39.048	40.507	65.88	59.824	37.506
58.62	48.717	60.311	10.828	1.812	11.743	91.443	1.4518	50.218	50.653	1.6654	10.633	70.016	89.291	11.185	11.206	62.56	59.887	49.942	40.081	40.829	98.487	40.228	39.429	97.689	49.578	61.931	60.146	10.803	60.101	59.658	56.677	1.8273	99.153	49.134	10.662	1.872	49.506	2.3047	10.85	8.9495	76.839	11.085	10.297	11.029	62.94	62.669	92.524	11.247	11.278
69.699	59.812	71.409	1.1045	10.173	1.3312	102.5	10.942	61.312	61.871	10.412	21.659	79.277	98.684	1.2372	1.2009	70.289	70.994	61.033	51.192	51.913	109.37	48.594	50.52	108.53	60.675	69.548	71.243	21.85	58.692	70.74	56.922	10.121	109.98	59.904	1.3851	10.023	58.269	9.4329	1.3708	19.954	68.238	1.2473	21.314	1.1682	70.697	70.103	98.863	1.2054	22.309
36.597	36.283	39.276	53.385	43.817	54.535	70.007	43.112	36.948	53.828	44.931	36.493	40.441	45.37	53.927	54.293	12.665	56.008	76.114	56.067	71.659	83.232	39.998	93.528	82.694	49.664	12.343	81.319	36.292	33.709	49.953	34.886	44.92	85.066	1.5007	53.971	49.189	1.3195	47.698	55.137	40.633	82.451	54.865	40.865	56.287	12.948	12.279	43.285	56.784	40.341
58.963	49.056	60.609	10.45	1.549	11.393	93.874	1.5062	50.533	50.671	1.4424	10.876	70.216	89.519	10.813	10.85	60.249	60.23	50.268	40.431	41.154	101.37	40.709	39.779	100.58	49.914	59.657	60.487	11.138	57.593	59.987	54.69	1.5625	102.07	49.278	10.307	1.7521	47.675	2.0396	10.527	9.2656	72.819	10.745	10.603	10.723	60.664	60.315	89.54	10.932	11.575
48.091	38.168	49.699	21.313	11.605	22.258	84.22	10.849	39.651	39.585	11.35	1.3736	61.601	80.695	21.684	21.685	51.743	49.35	39.382	29.55	30.283	92.17	38.175	28.896	91.407	39.027	51.268	49.603	1.3617	57.99	49.114	54.734	11.639	92.951	38.498	21.119	11.868	38.892	12.409	21.349	2.2842	80.022	21.577	1.7125	21.555	52.182	52.075	82.142	21.78	1.6916
8.9317	1.6366	10.578	60.679	50.905	61.537	45.26	50.128	1.1568	1.8852	50.539	39.372	63.296	62.901	60.998	60.957	42.394	10.055	0.79165	10.045	9.2002	53.933	41.015	10.692	53.075	1.2454	42.367	10.335	39.113	63.179	9.9284	61.305	50.888	54.912	38.447	60.355	51.011	39.982	51.595	60.66	40.993	117.28	60.92	39.685	60.821	41.664	43.166	69.969	61.007	38.647
69.813	59.925	71.523	1.5509	10.28	1.4485	103.15	11.055	61.414	62.085	10.514	21.752	79.465	98.847	1.2003	1.3026	69.635	71.105	61.143	51.336	52.032	110.12	48.695	50.648	109.28	60.794	68.876	71.361	21.957	58.183	70.868	56.917	10.23	110.73	60.004	1.4101	10.132	58.373	9.539	1.4333	20.063	67.084	1.3025	21.412	1.3737	70.03	69.432	98.033	1.2443	22.411
56.157	59.746	49.352	152.04	107.56	116.3	7.2708	104.59	58.11	28.416	103.51	93.196	89.122	88.279	112.94	110.75	81.3	19.293	28.94	39.127	37.947	2.8391	69.937	39.531	3.3423	46.251	76.607	18.91	92.816	102.72	39.008	89.417	102.81	2.2189	69.811	109.31	98.627	71.858	100.54	107.96	91.353	159.54	109.28	90.364	107.54	78.262	76.021	97.631	107.46	88.681
58.451	48.587	60.191	11.279	1.7603	11.907	92.757	1.2814	50.082	50.809	1.5962	10.448	69.469	88.756	11.341	11.339	60.728	59.759	50.033	40.072	40.881	100.11	40.08	39.303	99.325	49.443	60.122	60.013	10.64	58.386	59.593	55.411	1.7954	100.81	48.524	10.787	1.8448	47.706	2.3222	10.967	8.781	74.608	11.214	10.136	11.142	61.129	60.808	90.268	11.353	11.126
67.692	57.806	69.411	2.469	8.1649	2.8769	100.8	8.9424	59.305	59.802	8.4075	19.661	77.58	96.988	2.4293	2.4027	69.075	68.966	59.127	49.175	49.904	107.69	46.81	48.52	106.88	58.657	68.356	69.229	19.849	59.761	68.734	56.693	8.1282	108.33	57.84	1.9987	8.0437	56.221	7.4444	2.1329	17.96	70.008	2.2983	19.309	2.257	69.443	68.961	97.897	2.4111	20.308
59.194	49.325	60.934	10.739	1.3564	11.187	93.347	1.274	50.817	51.522	1.3787	11.194	69.981	89.286	10.618	10.611	61.702	60.496	50.92	40.785	41.6	100.62	40.552	40.051	99.836	50.181	61.098	60.756	11.387	59.04	60.299	55.989	1.4257	101.31	49.383	10.053	1.4063	48.689	1.7687	10.225	9.5145	74.635	10.478	10.862	10.402	62.094	61.782	91.234	10.615	11.858
35.7	35.047	38.368	52.945	43.395	54.152	67.521	43.173	35.705	51.986	45.064	36.378	42.266	45.357	53.51	54.504	12.705	54.256	74.322	53.764	69.592	80.814	40.565	91.64	80.359	48.184	12.392	79.784	36.189	33.628	48.825	34.688	45.052	82.645	1.3466	54.158	49.22	1.8482	47.769	55.287	40.47	83.156	55.047	40.655	56.434	13.039	12.441	43.844	56.916	40.101
18.018	8.2105	19.713	51.39	41.653	52.292	55.722	40.88	9.6951	10.043	41.369	30.229	59.114	58.53	51.745	51.72	38.741	19.312	9.857	1.1095	1.3482	64.641	36.92	1.4367	63.825	9.0763	38.221	19.963	29.966	58.878	19.214	57.179	41.701	65.592	34.046	51.18	41.794	35.401	42.414	51.389	31.809	106.18	51.651	30.462	51.559	38.319	39.401	68.496	51.761	29.442
1.6941	9.5904	2.5232	69.27	59.366	69.997	40.845	58.567	8.0983	7.9737	59.07	47.931	60.103	59.846	69.422	69.376	40.871	2.1714	8.2583	18.101	17.305	50.627	42.756	18.752	49.634	8.6473	41.082	2.3634	47.652	60.073	2.0778	58.357	59.365	51.671	38.86	68.815	59.382	40.352	60.025	69	49.435	121.16	69.241	48.043	69.147	40.369	41.467	64.622	69.354	47.045
66.727	56.604	68.161	3.2741	7.682	4.0744	98.671	8.2743	58.092	58.067	7.6222	18.675	77.421	96.798	3.5248	3.6049	69.338	67.758	57.826	47.964	48.706	105.39	45.57	47.317	104.55	57.452	68.674	68.026	18.963	60.722	67.538	57.368	7.4025	106	57.812	3.0176	6.8943	56.248	6.4636	3.4338	16.872	71.652	3.6087	18.163	3.4544	69.723	69.325	98.61	3.5776	19.117
54.297	58.567	47.635	152.69	107.84	116.68	5.9553	104.84	56.883	24.254	103.68	93.351	105.4	104.56	113.25	110.96	79.398	15.795	24.793	35.074	33.859	2.2845	71.626	35.276	2.1067	45.317	74.675	14.971	92.9	105.24	37.667	101.54	102.95	2.7138	69.644	109.5	98.702	71.78	100.63	108.1	91.435	167.82	109.46	90.315	107.68	76.388	73.802	114.52	107.57	88.678
16.943	7.1394	18.689	52.853	42.788	53.431	54.461	41.999	8.6682	9.5964	42.534	31.376	60.686	60.043	52.882	52.833	39.822	18.319	9.6561	2.1688	1.3293	63.251	37.737	2.4148	62.415	8.2239	39.364	19.681	31.116	60.448	18.366	58.663	42.872	64.191	35.144	52.308	42.875	36.511	43.543	52.483	32.914	108.04	52.725	31.524	52.635	39.383	40.544	69.158	52.837	30.516
35.376	35.208	38.235	55.637	46.094	56.869	65.134	45.415	35.801	52.869	46.939	38.308	39.685	44.078	56.215	56.399	11.316	55.387	75.212	55.408	70.841	78.496	41.011	92.657	78.061	48.662	11.031	81.245	38.146	32.336	49.127	33.101	47.006	80.351	2.3382	56.122	51.344	1.7287	49.849	57.322	42.552	85.707	57.013	42.727	58.498	11.554	11.033	43.051	58.993	42.204
48.081	38.144	49.694	21.345	11.625	22.271	83.666	10.865	39.633	39.682	11.348	1.5424	61.188	80.301	21.707	21.701	52.767	49.32	39.368	29.528	30.257	91.461	37.9	28.868	90.705	39.003	52.291	49.573	1.443	59.146	49.082	55.777	11.669	92.249	39.499	21.136	11.87	39.919	12.437	21.369	2.34	81.381	21.599	1.7107	21.565	53.2	53.121	83.36	21.782	1.6774
18.54	8.7186	20.244	50.856	41.137	51.782	57.973	40.364	10.188	10.806	40.876	29.735	56.851	56.937	51.221	51.205	36.697	19.826	10.653	1.0007	1.2326	67.26	36.752	2.7369	66.44	9.6659	36.111	20.59	29.468	56.577	19.776	55.12	41.203	68.245	32.568	50.679	41.283	33.873	41.909	50.868	31.304	103.44	51.122	29.96	51.038	36.284	37.274	65.532	51.243	28.934
36.34	38.183	40.561	54.573	54.712	63.083	79.159	55.61	38.722	64.825	57.64	49.134	30.715	35.274	64.229	67.048	1.4077	66.873	87.022	67.235	82.722	94.606	41.574	104.4	94.079	55.093	2.1059	92.646	48.984	32.335	54.381	32.439	57.716	96.365	13.544	66.786	62.229	12.071	60.641	68.024	53.471	77.664	67.689	53.695	69.228	2.5093	2.6878	30.897	69.738	53.211
68.564	58.687	70.245	1.5111	9.1597	2.0402	101.3	9.896	60.188	60.185	9.3464	20.554	78.471	97.872	1.6794	1.5923	69.713	69.868	59.915	50.07	50.801	108.15	47.371	49.409	107.31	59.557	68.974	70.123	20.741	59.188	69.627	56.319	9.0235	108.76	58.693	1.3252	8.8817	57.112	8.3047	1.6227	18.841	69.274	1.6068	20.193	1.4482	70.089	69.56	98.487	1.7956	21.192
55.45	59.948	48.818	153.51	109.24	118.15	6.769	106.28	58.233	27.972	105.17	94.786	110.82	109.4	114.78	112.51	80.437	19.338	28.749	39.051	37.895	2.1856	69.493	39.502	1.8754	46.664	75.311	18.817	94.368	110.48	38.895	106.49	104.49	2.5026	69.93	111.08	100.27	72.189	102.23	109.71	92.93	174.82	111.04	91.821	109.27	77.356	74.09	119.18	109.19	90.173
36.178	35.596	38.99	51.532	42.901	52.764	68.312	43.678	36.278	53.262	45.599	37.007	41.02	44.726	52.451	55.099	12.048	55.741	75.58	55.59	71.144	81.83	40.326	92.983	81.483	49.033	11.814	81.546	36.816	33.79	49.752	34.241	45.609	83.68	2.0702	54.781	49.885	1.4731	48.423	55.969	41.155	81.558	55.687	41.321	57.114	12.448	12.16	43.156	57.609	40.803
56.064	45.953	57.496	13.565	3.8967	14.462	90.234	3.225	47.436	47.403	3.6705	8.0736	69.633	88.908	13.915	13.898	59.856	57.112	47.177	37.317	38.051	97.577	40.819	36.673	96.789	46.802	59.335	57.38	8.3276	60.11	56.884	56.954	3.9415	98.278	47.171	13.34	4.2682	46.95	4.6561	13.577	6.3361	76.687	13.808	7.5454	13.761	60.275	60.099	89.841	13.94	8.5278
58.347	48.466	60.067	11.478	1.902	12.091	91.309	1.429	49.981	51.013	1.6897	10.417	69.07	88.359	11.514	11.497	63.269	59.772	50.228	40.273	41.294	98.25	39.814	39.209	97.472	49.379	62.641	59.995	10.598	61.895	59.541	58.569	1.8867	98.935	49.848	10.925	1.8992	50.252	2.4078	11.107	8.7025	78.347	11.353	9.9876	11.265	63.586	63.407	93.367	11.475	11.001
50.025	40.124	51.686	19.402	9.6752	20.306	84.583	8.9036	41.614	41.577	9.4205	2.4309	62.929	82.019	19.746	19.738	55.42	51.28	41.422	31.488	32.227	92.103	38.12	30.839	91.331	40.971	54.917	51.545	2.6037	60.312	51.057	56.881	9.7489	92.856	42.107	19.183	9.9056	42.529	10.488	19.405	1.4162	81.594	19.643	2.2116	19.577	55.815	55.758	86.094	19.794	2.9839
58.203	48.328	59.923	11.241	1.8899	12.117	89.815	1.342	49.838	50.149	1.6299	10.332	69.678	88.975	11.589	11.568	64.584	59.477	49.748	39.68	40.455	96.485	40.343	39.049	95.692	49.187	63.954	59.753	10.472	63.357	59.306	59.594	1.982	97.123	51.102	11.019	1.9997	51.557	2.5082	11.269	8.5597	80.309	11.484	9.8817	11.408	64.886	64.765	95.12	11.602	10.866
35.847	35.593	38.595	60.409	50.855	61.626	60.86	50.187	36.21	53.444	50.84	39.708	40.397	45.571	60.971	61.065	12.843	55.268	75.446	56.132	71.573	72.663	40.837	93.153	72.078	49.009	12.283	80.813	39.438	33.564	49.31	34.365	50.844	74.564	1.8055	60.462	51.018	2.267	51.772	60.59	41.796	91.82	60.821	41.99	60.648	12.865	12.011	45.33	61.039	41.462
1.7138	11.059	1.0997	70.465	60.736	71.352	42.155	59.946	9.6125	9.5589	60.415	49.243	58.485	58.29	70.821	70.795	39.877	1.3395	9.8624	20.071	19.149	52.423	43.699	21.034	51.403	10.419	40.006	1.328	48.982	58.489	1.1798	57.069	60.747	53.527	38.889	70.227	60.887	40.305	61.471	70.448	50.881	120.22	70.71	49.531	70.639	39.273	40.253	61.217	70.844	48.529
36.588	38.533	41.033	63.651	56.717	65.2	65.732	57.647	39.094	67.358	59.666	51.153	29.905	33.792	66.401	69.185	2.0781	68.87	89.401	69.396	85.136	81.164	42.226	106.88	80.52	56.205	2.0703	94.333	50.991	33.394	55.293	32.13	59.768	82.915	15.187	68.938	64.281	13.884	62.739	70.241	55.481	89.105	69.861	55.641	71.398	2.213	2.234	30.003	71.919	55.172
9.5903	1.5668	11.277	59.882	50.163	60.791	51.75	49.379	1.8429	1.7334	49.895	38.756	56.869	56.569	60.248	60.238	36.762	10.785	1.6425	9.1986	8.5544	61.734	40.108	10.087	60.825	1.5381	36.662	11.088	38.493	56.766	10.653	55.437	50.221	62.813	34.743	59.711	50.348	35.999	50.95	59.92	40.357	110.09	60.139	38.985	60.096	35.986	37.436	60.345	60.305	37.998
2.3765	11.989	1.2363	71.411	61.676	72.295	40.347	60.892	10.517	10.467	61.356	50.198	59.129	58.946	71.762	71.727	40.392	1.797	11.114	21.039	20.191	50.502	44.171	22.021	49.471	11.346	40.5	1.4674	49.936	59.164	1.6468	57.61	61.685	51.581	38.991	71.167	61.81	40.423	62.399	71.401	51.809	121.73	71.663	50.466	71.585	39.786	40.701	62.49	71.771	49.464
117.93	113.67	124.6	22.459	66.917	59.222	159.49	70.115	115.45	148.51	72.016	80.096	99.912	117.96	63.033	67.274	87.793	156.77	165.17	140.81	154.13	171.39	105.81	170.05	171.04	132.35	93.033	176.85	80.652	61.887	138.98	79.881	72.16	172.25	93.96	68.306	78.732	91.53	75.521	70.535	83.441	3.013	69.101	85.771	71.719	90.518	95.049	92.661	72.152	86.919
35.591	37.817	39.792	61.277	56.617	65.111	66.716	57.631	38.247	65.297	59.691	51.176	29.646	36.889	66.428	69.242	1.6544	66.878	87.311	68.193	83.46	82.14	43.724	104.97	81.664	54.997	2.7222	91.472	51.031	32.61	53.617	32.701	59.865	83.884	14.316	69.05	64.429	13.069	62.909	70.422	55.573	86.902	69.978	55.692	71.556	1.7113	3.0469	30.39	72.098	55.229
57.413	61.262	50.485	155.46	109.96	118.73	8.1278	106.92	59.568	34.908	105.72	95.456	92.829	90.535	115.25	112.88	83.232	25.828	35.554	45.767	44.571	1.3751	71.129	46.101	1.9393	47.281	78.372	25.447	95.032	105.6	39.864	91.486	105	1.1343	72.36	111.4	100.6	74.618	102.61	110	93.44	166.89	111.36	92.334	109.52	80.181	77.35	99.959	109.42	90.672
36.49	36.336	39.38	58.777	49.223	60.03	61.059	48.565	36.974	54.713	49.205	38.111	39.461	43.166	59.365	59.482	11.977	56.86	76.882	57.298	72.669	74.299	40.1	94.432	73.669	49.998	11.38	82.615	37.837	32.975	50.364	32.996	49.188	76.172	2.5523	58.825	50.35	1.5495	50.184	58.984	41.757	89.86	59.203	42.007	59.011	12.028	11.223	44.353	59.443	41.485
18.301	8.5015	20.032	51.245	41.392	52.017	57.316	40.612	9.9644	10.856	41.147	29.996	57.96	57.398	51.472	51.465	37.677	19.6	10.301	2.0436	1.0859	66.481	36.935	1.6943	65.649	9.3942	37.115	20.034	29.726	57.713	19.51	56.124	41.459	67.456	33.289	50.925	41.523	34.615	42.146	51.108	31.551	104.53	51.344	30.178	51.275	37.273	38.273	66.59	51.484	29.179
49.989	39.996	51.07	19.154	10.235	20.843	123.36	9.5167	41.109	40.822	10.101	1.2095	62.134	81.252	20.378	20.45	41.105	50.977	40.988	31.374	31.723	137.43	63.308	30.706	137.2	40.593	45.108	51.351	1.7031	46.925	50.587	54.257	10.429	139.11	39.422	19.939	10.64	37.803	11.206	20.16	0.84356	45.639	20.368	2.389	20.354	42.958	47.3	58.016	20.576	2.7612
36.521	36.135	39.671	58.753	49.199	59.993	61.142	48.539	36.838	55.737	49.184	38.783	39.053	42.972	59.348	59.452	10.385	58.513	78.214	57.463	73.287	74.84	40.2	95.271	74.345	50.33	10.004	84.285	38.591	32.886	51.05	33.672	49.17	76.69	3.2596	58.809	51.63	2.0936	50.17	58.962	42.959	89.424	59.172	43.129	58.993	10.519	10.023	43.002	59.421	42.619
9.7128	1.4063	11.368	59.77	50.044	60.669	50.893	49.259	1.7884	1.8509	49.754	38.617	57.762	57.464	60.129	60.11	37.594	10.907	2.3495	9.0163	8.3122	60.667	40.246	10.075	59.759	1.4918	37.474	11.166	38.352	57.659	10.741	56.236	50.078	61.71	35.24	59.574	50.211	36.537	50.815	59.786	40.22	110.96	60.019	38.853	59.963	36.806	38.252	61.83	60.173	37.861
56.192	60.311	49.423	154.49	109.07	117.79	6.9742	106.03	58.629	34.964	104.87	94.608	90.393	88.117	114.33	112.03	81.985	25.844	35.607	45.826	44.623	1.3714	69.573	46.177	1.5626	46.783	77.012	25.494	94.174	103.95	39.235	89.637	104.11	1.8585	71.077	110.55	99.811	73.352	101.74	109.14	92.634	165.27	110.52	91.578	108.71	78.927	76.018	97.479	108.61	89.908
52.912	42.833	50.948	71.248	38.604	40.749	50.873	36.498	43.723	23.314	35.743	31.897	109.41	107.7	40.36	40.053	89.135	31.956	22.645	12.392	13.979	57.042	44.848	12.291	55.411	34.758	89.38	32.691	31.885	109.57	44.244	103.83	34.83	55.128	75.473	39.471	32.561	77.569	32.888	40.479	30.105	141.11	40.275	30.803	40.554	89.718	90.904	130.25	40.64	29.671
69.373	59.46	71.032	1.0079	9.7604	1.4062	142.36	10.562	60.949	60.954	10.017	21.176	79.51	98.917	1.313	1.5407	61.383	69.731	59.982	50.214	50.889	155.8	76.387	48.935	155.95	59.993	65.54	69.765	21.449	53.471	70.185	60.42	9.7456	157.64	59.951	1.2591	9.6513	58.402	9.0789	1.7091	19.606	26.412	1.0506	20.912	1.5478	63.33	67.71	77.393	1.7847	21.926
58.544	48.578	59.685	10.561	1.7826	12.254	131.24	1.3933	49.614	49.392	1.7101	9.6314	69.643	88.943	11.783	11.92	50.054	59.54	49.553	39.985	40.299	144.89	67.564	39.256	144.96	49.176	54.122	59.948	10.174	49.106	59.167	56.273	1.9523	146.62	48.399	11.372	2.2838	46.812	2.7392	11.634	8.3105	36.972	11.841	10.91	11.851	51.932	56.312	66.644	12.073	10.988
47.744	37.876	49.341	21.556	11.863	22.492	87.305	11.092	39.326	39.223	11.63	1.1431	60.989	80.113	21.939	21.957	48.256	49.053	39.061	29.266	29.946	95.932	37.634	28.593	95.206	38.719	47.836	49.3	0.89163	55.206	48.76	52.937	11.942	96.81	37.946	21.44	12.119	36.374	12.694	21.651	2.314	76.019	21.868	1.2388	21.845	48.757	48.569	77.723	22.055	0.97672
55.299	58.663	47.974	155.01	106.85	115.38	9.5139	103.63	56.907	19.36	102.2	92.26	98.652	97.852	111.63	108.91	83.115	10.521	19.759	30.031	28.997	6.706	68.12	30.39	6.3796	42.81	78.274	9.9956	91.812	105.26	35.689	94.806	101.44	6.9116	72.266	107.34	96.472	74.451	98.726	105.8	89.812	162.67	107.25	88.577	105.19	80.084	77.413	108.79	105.05	86.931
58.258	48.379	59.971	11.082	1.6475	12.032	95.423	1.0962	49.873	50.338	1.4818	10.121	69.566	88.857	11.457	11.475	57.281	59.567	49.697	39.772	40.609	103.4	40.172	39.102	102.65	49.233	56.735	59.807	10.384	54.977	59.305	52.811	1.7158	104.19	48.36	10.912	1.7931	46.732	2.3265	11.134	8.548	69.822	11.338	9.8938	11.301	57.753	57.346	85.989	11.526	10.897
58.46	48.587	60.117	10.858	1.4277	11.789	97.658	1.0528	50.036	50.188	1.4207	10.315	69.747	89.043	11.24	11.268	56.098	59.751	49.761	39.984	40.651	105.96	40.425	39.301	105.24	49.425	55.655	60.009	10.582	54.458	59.46	52.763	1.527	106.81	48.747	10.74	1.6941	47.161	2.165	10.961	8.7095	67.303	11.178	10.094	11.137	56.631	56.58	84.325	11.346	11.057
59.317	49.408	60.947	10.072	1.0972	10.993	95.531	1.2774	50.886	50.803	0.97161	11.186	70.924	90.203	10.438	10.464	59.657	60.587	50.619	40.8	41.498	103.23	40.785	40.132	102.47	50.264	59.12	60.84	11.433	56.936	60.32	54.465	1.1624	103.99	49.746	9.9107	1.2136	48.127	1.4787	10.095	9.5786	71.041	10.287	10.919	10.282	60.114	59.761	88.594	10.492	11.889
57.82	62.135	51.089	156.68	111.4	120.19	9.041	108.37	60.431	32.267	107.2	96.903	96.483	95.029	116.75	114.41	83.619	23.285	32.89	43.12	41.913	2.6263	71.3	43.465	3.4296	48.434	78.555	22.852	96.474	105.94	40.754	92.454	106.5	2.1834	73.156	112.96	102.15	75.341	104.13	111.53	94.928	167.6	112.9	93.814	111.08	80.55	77.59	104.27	110.97	92.158
35.441	37.431	39.717	66.583	57.662	67.829	61.448	58.553	37.97	66.007	60.504	51.951	30.172	36.132	67.315	70.028	2.7778	66.895	87.544	68.838	84.22	76.909	42.71	105.45	76.211	54.927	2.499	92.14	51.761	34.816	53.769	33.442	60.561	78.657	15.21	69.755	64.988	13.971	63.474	71.027	56.21	93.079	70.684	56.314	72.175	2.3043	2.324	30.751	72.674	55.835
49.202	39.299	50.84	20.185	10.483	21.116	84.944	9.711	40.791	40.733	10.219	1.485	62.558	81.715	20.552	20.536	53.147	50.484	40.519	30.68	31.419	92.757	38.298	30.032	91.996	40.165	52.66	50.736	1.5883	58.607	50.245	55.413	10.509	93.525	39.901	19.975	10.641	40.296	11.221	20.184	1.2933	80.017	20.437	1.2282	20.377	53.572	53.478	83.534	20.577	2.0561
67.004	57.126	68.719	2.5281	7.4824	3.3873	107.46	8.2571	58.624	58.972	7.7111	18.837	76.968	96.362	2.7962	2.8211	61.063	68.258	58.54	48.497	49.31	115.87	45.933	47.809	115.15	57.923	62.643	68.511	19.105	52.957	68.101	55.329	7.4236	116.71	57.103	2.4011	7.347	55.446	6.7411	2.569	17.28	58.151	2.7406	18.632	2.8225	61.587	64.825	87.973	2.9009	19.624
10.01	0.77878	12.121	60.244	50.136	60.649	31.241	49.284	2.5764	1.823	49.489	38.348	95.595	94.78	60.311	59.825	67.241	10.68	1.8325	8.9643	7.74	38.484	52.567	9.1456	36.756	1.7345	67.374	11.714	38.082	95.368	11.324	91.577	50.369	36.807	54.224	59.599	50.341	57.124	50.561	59.855	39.931	143	60.507	38.545	60.201	67.035	68.407	109.17	60.032	37.559
57.176	61.202	50.308	155.6	109.92	118.63	8.0986	106.86	59.501	30.401	105.67	95.427	95.136	93.903	115.14	112.8	83.302	21.395	30.998	41.215	40.029	2.2718	70.611	41.57	2.8002	47.261	78.38	20.969	95.003	105.15	39.768	91.272	104.94	1.9118	72.477	111.33	100.55	74.589	102.54	109.9	93.405	165.36	111.27	92.327	109.44	80.246	77.575	103.28	109.33	90.662
35.395	37.666	39.641	73.522	63.979	74.776	53.326	63.318	38.112	64.85	63.957	52.911	30.314	36.598	74.154	74.26	3.5923	66.516	86.867	67.701	82.975	68.838	43.785	104.53	67.794	54.768	2.9447	92.141	52.662	33.758	53.63	33.155	63.945	70.648	14.676	73.58	65.041	13.467	64.959	73.706	56.059	101.52	73.974	56.124	73.756	3.0377	1.9988	33.979	74.197	55.673
54.964	62.519	62.374	71.886	84.858	92.812	93.036	86.202	62.745	106.57	88.488	80.872	26.502	34.379	94.483	97.701	34.015	108.86	128.91	107.79	123.94	103.62	66.947	145.7	104.66	86.196	36.224	134.92	80.745	48.774	83.009	45.108	88.677	106.36	50.068	97.615	93.972	48.268	92.114	99.144	85.668	92.444	98.592	85.974	100.43	34.445	37.114	5.5379	100.99	85.713
35.898	35.096	38.895	57.975	48.419	59.227	59.795	47.767	35.787	52.697	48.4	37.317	40.7	43.315	58.567	58.673	11.593	55.956	75.275	54.376	70.202	73.388	40.366	92.276	72.913	48.574	11.255	81.984	37.134	32.65	49.754	33.646	48.37	75.227	2.3908	58.016	50.309	1.2197	49.385	58.204	41.485	89.713	58.404	41.627	58.205	11.853	11.329	44.633	58.647	41.088
56.227	63.662	63.677	70.42	85.755	93.722	95.031	87.17	63.915	107.97	89.503	81.87	29.842	36.221	95.5	98.779	35.118	110.45	130.34	108.95	125.18	105.67	68.827	146.97	106.68	87.446	37.43	136.53	81.761	50.097	84.41	46.798	89.745	108.39	51.333	98.732	95.152	49.514	93.272	100.31	86.751	91.837	99.719	87.037	101.61	35.628	38.344	6.7004	102.18	86.795
59.32	49.411	60.981	10.055	1.0541	10.986	95.651	1.1854	50.904	51.11	0.94324	11.189	70.584	89.897	10.432	10.423	59.552	60.586	50.616	40.803	41.498	103.38	40.806	40.129	102.62	50.265	59.026	60.84	11.439	56.758	60.314	54.329	1.1406	104.15	49.618	9.9119	1.1762	48.02	1.4775	10.096	9.5769	70.924	10.343	10.93	10.291	60.017	59.65	88.458	10.472	11.913
2.491	12.07	0.72231	72.059	61.963	72.482	19.627	61.13	10.377	10.128	61.149	49.749	99.429	98.967	72.114	71.761	68.919	1.3443	10.292	20.536	19.668	26.737	63.328	21.377	24.984	11.152	68.433	0.81482	49.48	99.441	1.0433	95.721	62.196	25.029	56.285	71.389	62.327	59.315	62.486	71.866	51.361	153.46	72.255	50.22	71.998	67.872	68.414	110.5	71.948	49.306
2.1762	11.707	1.3155	71.445	61.122	71.638	20.317	60.178	9.8744	9.1538	60.216	48.686	121.07	120.59	71.29	71.175	90.696	1.1198	10.007	20.294	18.937	27.313	61.985	20.953	25.598	10.873	89.926	0.33137	48.568	121.04	1.0034	117.35	60.705	25.595	78.056	70.088	60.883	81.07	61.311	71.407	50.527	169.18	70.975	49.527	71.241	89.501	89.625	132.13	71.177	49.084
63.796	53.92	65.386	5.5924	5.4624	6.5234	100.64	5.7843	55.368	55.26	5.0622	15.605	75.997	95.335	5.9907	6.2466	61.568	65.101	55.098	45.313	45.992	108.47	44.364	44.634	107.68	54.771	61.328	65.344	15.884	54.609	64.818	54.612	4.9123	109.19	55.032	5.7076	4.9094	53.584	4.354	6.2526	13.977	64.122	6.204	15.382	6.39	62.102	63.498	89.785	6.6098	16.393
48.336	38.384	49.937	21.135	11.398	22.034	83.316	10.631	39.867	39.831	11.109	1.1679	61.605	80.723	21.484	21.467	54.306	49.53	39.604	29.744	30.489	90.886	38.111	29.104	90.139	39.225	53.857	49.798	1.0711	61.041	49.316	57.604	11.431	91.662	41.06	20.901	11.537	41.507	12.125	21.137	1.7453	82.814	21.365	0.86989	21.314	54.718	54.728	85.15	21.502	1.3063
52.1	55.639	57.565	58.039	52.456	51.768	88.165	52.758	56.226	89.808	54.197	52.979	6.089	12.71	51.932	54.666	33.956	94.147	112.1	87.928	104.52	101.11	36.533	126.03	100.04	75.266	35.271	120	53.193	6.0165	74.693	2.6861	53.398	102.37	34.148	54.371	56.587	32.013	54.519	54.612	55.442	62.754	54.715	57.818	55.949	35.368	33.726	49.25	56.21	57.292
81.408	71.618	80.117	96.383	45.878	44.877	84.453	43.146	72.607	60.375	40.954	46.863	97.021	113.03	40.753	37.837	88.452	69.635	59.727	49.464	50.507	90.159	53.795	49.168	88.617	65.922	89.847	69.747	46.537	80.435	75.388	77.538	39.226	88.394	80.793	36.41	33.661	79.89	35.095	34.21	41.989	97.778	36.008	43.074	33.802	88.263	92.194	119.32	33.328	42.866
59.77	49.903	61.469	9.5888	1.0222	10.554	94.769	1.4313	51.379	51.69	1.0634	11.729	70.983	90.294	9.9893	9.9741	60.471	61.088	51.112	41.285	42.15	102.31	40.547	40.617	101.51	50.765	59.86	61.337	11.924	56.803	60.831	53.905	0.99137	103	49.902	9.432	1.0122	48.331	1.1628	9.6253	10.055	71.791	9.8673	11.419	9.817	60.909	60.487	89.576	10.024	12.396
68.916	59.047	70.526	1.2707	9.5079	1.7717	105.18	10.233	60.494	60.399	9.6503	20.762	79.138	98.505	1.4269	1.4168	65.945	70.224	60.234	50.442	51.117	112.79	47.6	49.758	111.98	59.894	65.321	70.472	21.022	55.055	69.941	56.687	9.3205	113.49	59.081	1.2435	9.22	57.505	8.5813	1.6067	19.125	62.31	1.743	20.498	1.5403	66.43	67.035	93.68	1.4161	21.509
1.7668	11.244	1.3235	70.684	60.878	71.477	36.007	60.072	9.6967	9.5451	60.496	49.357	68.191	67.935	70.974	70.918	47.092	0.99864	9.8833	19.9	19.11	44.652	46.636	20.833	43.702	10.398	47.111	0.83482	49.089	68.202	0.94255	66.224	60.842	45.669	43.633	70.318	60.96	45.343	61.557	70.69	50.966	128.34	70.877	49.607	70.817	46.451	47.318	73.137	70.964	48.628
68.071	58.219	69.838	1.495	8.532	2.4882	103.06	9.3039	59.722	60.76	8.7903	19.955	77.556	96.953	1.9991	1.9978	66.533	69.565	60.115	50.003	50.896	110.44	46.834	48.953	109.62	59.16	65.843	69.878	20.187	56.184	69.332	55.694	8.4854	111.11	57.983	1.5473	8.4349	56.351	7.8173	1.7164	18.358	65.455	1.8937	19.741	1.6696	66.976	66.362	94.649	1.9752	20.734
56.959	60.712	50.125	154.41	108.98	117.65	7.7149	105.96	59.056	27.716	104.81	94.538	97.057	96.059	114.22	111.96	82.704	18.75	28.189	38.455	37.268	1.9361	72.13	38.783	2.7555	47.106	78.05	18.281	94.133	104.1	39.766	93.252	104.08	1.3404	71.474	110.5	99.796	73.659	101.73	109.1	92.604	164.4	110.46	91.587	108.67	79.682	77.252	105.59	108.58	89.908
20.023	10.072	21.753	50.536	40.457	50.989	40.876	39.631	11.548	11.355	39.671	28.12	96.676	95.296	50.605	50.319	70.992	20.228	11.211	1.0886	1.8507	47.765	42.973	1.2015	46.018	10.413	71.156	20.832	27.86	96.453	20.851	92.332	40.679	46.017	58.422	49.895	40.836	60.823	41.007	50.373	29.783	137.42	50.737	28.764	50.492	71.331	72.665	112.06	50.454	27.833
69.899	60.007	71.618	1.0551	10.302	1.002	104.62	11.095	61.5	62.415	10.559	21.747	79.607	99.034	1.0614	1.1494	68.029	71.185	61.202	51.678	52.089	111.91	48.924	50.72	111.08	60.86	67.322	71.432	21.988	56.13	70.92	57.128	10.282	112.56	60.08	1.3272	10.199	58.468	9.5959	1.3769	20.136	64.291	1.0757	21.474	1.0175	68.462	67.82	96.006	1.1315	22.484
58.879	49.026	60.616	10.465	1.4146	11.391	95.474	1.3118	50.534	51.11	1.5118	10.756	69.597	88.881	10.875	10.878	58.32	60.195	51.733	40.394	42.171	103.36	39.885	41.542	102.59	50.267	57.734	61.981	11.009	55.595	60.428	53.2	1.5368	104.11	48.517	10.324	1.6259	46.906	2.0467	10.506	9.2152	70.336	10.695	10.618	10.663	58.769	58.346	87.109	10.893	11.597
35.86	35.529	38.928	61.307	51.747	62.55	57.849	51.093	36.212	55.183	51.73	40.595	39.4	44.015	61.894	61.989	10.205	57.616	77.535	57.199	72.903	71.38	40.846	94.819	70.877	49.727	9.8789	83.197	40.335	32.824	50.255	33.997	51.706	73.225	3.4585	61.348	52.24	2.5226	52.696	61.541	43.493	92.77	61.732	43.639	61.542	10.291	9.8576	43.585	61.967	43.115
49.664	50.123	49.43	97.698	57.369	56.82	50.896	55.02	50.276	47.259	54.034	52.689	51.337	49.861	53.345	52.832	49.777	52.139	69.991	46.402	62.928	60.06	32.258	85.465	58.756	55.428	46.285	78.042	52.2	51.665	55.713	45.096	51.772	60.446	35.859	51.17	49.897	36.559	49.546	49.737	50.782	102.62	51.22	52.399	50.123	47.363	46.274	76.254	49.952	51.377
48.029	49.567	49.553	85.315	53.962	53.339	58.612	52.288	49.831	59.231	52.032	50.655	38.185	37.393	50.808	51.336	36.991	63.474	81.952	58.427	75.005	69.765	28.225	97.336	68.501	59.568	33.566	89.467	50.359	38.655	59.324	32.355	50.086	70.495	30.416	50.059	49.81	28.993	48.821	48.863	50.064	91.188	50.164	52.064	49.758	34.82	34.212	65.945	49.65	51.168
48.702	46.875	55.964	60.439	46.146	48.132	93.587	45.796	48.192	85.282	46.679	44.177	34.579	51.845	47.121	48.792	33.646	92.719	104.78	79.641	95.136	105.99	42.182	114.55	104.82	67.776	33.615	115.44	43.799	23.877	72.504	26.401	45.554	106.95	40.165	48.108	47.747	38.306	46.124	47.593	46.031	61.325	48.263	47.341	48.913	34.928	35.489	47.854	48.858	47.137
52.845	56.6	58.477	98.133	89.099	99.795	79.592	88.45	57.151	92.124	89.231	78.602	9.5563	9.1107	98.783	99.123	34.468	96.242	114.51	90.805	107.45	89.365	40.436	129.24	90.513	76.807	36.266	122.17	78.514	6.7922	76.02	5.8532	89.093	92.381	48.641	98.261	89.359	45.594	90.159	97.859	80.197	119.58	98.745	79.005	98.262	36.738	35.654	23.58	98.822	77.71
63.886	54.001	65.607	5.3096	4.456	6.4176	117.09	5.3012	55.508	56.19	4.6959	15.735	74.185	93.532	5.9083	5.9184	55.397	65.046	55.617	45.442	46.43	127.68	46.077	44.675	127.25	54.793	59.477	65.342	16.008	48.369	64.966	53.543	4.3711	128.95	53.896	5.423	4.4386	52.279	3.7267	5.5803	14.164	44.417	5.7946	15.674	5.7621	57.294	61.677	73.514	5.9709	16.519
68.992	59.132	70.766	1.1406	9.4132	1.759	103.43	10.182	60.643	61.637	9.6932	20.891	77.921	97.333	1.466	1.6947	67.801	70.586	61.355	50.889	52.247	110.67	47.771	50.32	109.85	60.241	67.081	71.34	21.118	56.807	70.396	55.978	9.3806	111.33	58.861	1.3261	9.3536	57.221	8.7239	0.95136	19.267	65.896	1.293	20.669	1.0751	68.244	67.612	95.956	1.6872	21.664
35.498	37.923	39.909	72.256	62.72	73.533	54.663	62.05	38.396	66.613	62.701	53.326	29.146	36.057	72.886	73.029	3.8416	67.884	88.427	69.715	84.815	70.251	43.751	106.2	69.31	55.574	3.5898	93.361	53.154	34.674	54.247	33.618	62.702	72	16.259	72.318	66.528	15.068	65.016	72.619	57.666	99.835	72.717	57.743	73.761	3.3949	3.0664	31.825	74.276	57.287
1.6812	11.056	1.5115	70.5	60.708	71.313	37.269	59.908	9.5386	9.3982	60.452	49.3	65.994	65.748	70.809	70.779	45.711	0.9601	9.7427	19.804	18.782	46.255	45.429	20.408	45.302	10.174	45.78	0.97783	49.036	66.001	0.97493	64.121	60.776	47.301	42.824	70.249	60.862	44.463	61.479	70.501	50.878	126.7	70.706	49.507	70.636	45.092	45.991	70.836	70.822	48.512
86.722	76.316	84.369	101.26	51.657	49.838	83.414	48.678	77.163	59.94	46.323	51.835	107.02	122.89	45.799	42.913	97.459	69.04	59.305	49.035	50.194	88.698	62.308	48.665	86.942	66.784	98.561	69.358	51.586	89.538	76.357	85.825	45.055	86.534	88.414	41.395	39.225	87.809	40.92	39.401	46.542	106.24	41.006	47.329	38.872	97.216	100.63	126.65	38.391	47.147
58.77	48.875	60.465	10.628	1.2258	11.55	93.287	0.86897	50.37	50.908	1.09	10.732	69.94	89.247	10.997	10.978	61.181	60.049	50.101	40.256	40.981	100.64	40.436	39.599	99.865	49.736	60.596	60.309	10.939	58.9	59.809	55.951	1.2819	101.35	48.942	10.439	1.3775	48.19	1.8414	10.659	9.0542	74.449	10.884	10.402	10.826	61.581	61.282	90.675	11.016	11.373
48.133	49.559	49.58	86.876	54.336	53.678	60.063	52.543	49.833	58.208	52.213	50.829	39.176	37.924	51.036	51.434	38.053	62.768	80.872	57.219	73.779	71.03	27.881	96.059	69.773	59.146	34.499	88.706	50.511	39.539	59.095	32.846	50.204	71.669	31.687	50.101	49.736	30.207	48.795	48.867	50.063	90.954	50.202	52.003	49.719	35.978	35.569	67.97	49.588	51.105
52.383	49.352	59.498	54.328	44.347	46.191	94.632	44.19	51.012	87.351	45.255	42.952	39.667	57.505	45.411	47.246	29.031	94.989	106.55	81.304	96.63	106.71	44.98	116	106.59	70.094	33.249	117.44	42.612	25.482	75.527	29.422	44.206	107.88	39.715	46.619	46.755	37.918	45.084	46.235	45.079	60.434	46.814	46.373	47.574	30.22	35.455	42.801	47.568	46.264
36.452	38.661	40.774	72.05	62.511	73.33	54.885	61.843	39.141	66.546	62.496	51.478	28.951	35.932	72.68	72.819	3.2924	68.18	88.593	69.343	84.651	70.345	43.092	106.16	69.373	56.02	2.8102	93.689	51.335	32.791	54.91	32.201	62.49	72.158	14.778	72.108	64.713	13.515	63.491	72.21	55.901	99.8	72.512	56.058	72.281	3.2917	2.0623	33.483	72.722	55.605
46.718	36.765	48.308	22.707	12.986	23.618	83.208	12.209	38.256	38.205	12.708	1.8352	60.335	79.402	23.058	23.047	51.43	47.939	37.989	28.157	28.876	91.166	37.863	27.502	90.417	37.627	50.995	48.201	1.6443	59.197	47.697	56.162	13.02	91.98	38.238	22.498	13.193	38.655	13.741	22.71	3.3357	81.766	22.953	2.1569	22.928	51.873	51.832	82.002	23.116	1.387
49.55	50.05	49.392	95.257	56.686	56.93	45.043	54.437	50.229	47.985	53.565	52.261	50.042	48.081	56.341	56.292	48.755	52.861	70.695	47.141	63.674	54.856	32.117	86.261	53.446	55.654	45.248	78.765	51.812	50.31	55.913	43.731	51.345	55.47	35.206	55.831	49.749	35.388	49.755	56.411	50.536	107.16	56.335	52.213	56.058	46.368	45.198	71.977	56.443	51.222
48.122	49.584	49.588	87.19	54.427	53.764	61.9	52.625	49.787	58.226	52.26	50.871	39.535	38.31	51.11	51.474	38.143	62.875	80.859	57.092	73.656	72.704	27.851	95.897	71.465	59.114	34.59	88.792	50.545	39.547	59.12	33.018	50.251	73.308	31.755	50.094	49.721	30.319	48.789	48.891	50.064	89.905	50.242	52.005	49.713	35.997	35.564	69.595	49.605	51.093
54.077	51.186	61.372	53.666	43.935	46.134	98.38	43.814	52.838	90.695	44.974	42.953	40.185	58.55	45.442	47.403	33.003	98.431	108.79	83.812	98.418	110.67	45.819	116.95	109.59	72.088	33.325	119.93	42.652	24.112	77.617	28.683	43.979	111.64	40.534	46.787	46.656	38.583	44.958	46.438	45.074	56.773	47.002	46.499	47.824	34.445	35.009	49.93	47.863	46.46
56.432	60.271	49.642	153.49	108.5	117.19	7.3504	105.5	58.613	31.263	104.38	94.1	92.969	91.478	113.78	111.56	82.009	22.196	31.834	42.043	40.878	2.1354	70.154	42.394	2.8079	46.86	77.373	21.794	93.701	103.46	39.468	90.177	103.64	1.5758	70.734	110.09	99.412	72.887	101.33	108.73	92.202	164.28	110.07	91.206	108.3	79.013	76.633	100.89	108.22	89.522
9.2884	1.2487	11.801	60.699	50.526	61.071	30.498	49.774	1.6142	1.6352	50.038	38.904	110.26	109.43	60.63	60.382	82.063	10.032	0.82742	9.7464	8.6225	37.571	51.872	9.753	35.868	0.69023	82.126	10.779	38.642	110.04	10.636	106.37	50.376	35.891	69.73	59.869	50.826	72.63	51.108	60.692	40.514	154.37	60.534	39.132	60.812	81.502	82.735	123.03	60.92	38.279
49.594	50.107	49.449	97.315	57.261	56.679	51.686	54.944	50.226	47.67	53.965	52.618	50.664	49.358	53.238	52.766	49.312	52.521	70.374	46.795	63.327	61.274	32.048	85.869	60.03	55.531	45.803	78.413	52.136	51.009	55.844	44.487	51.721	61.649	35.806	51.126	49.887	36.138	49.488	49.801	50.765	101.49	51.16	52.369	50.094	46.899	45.861	76.333	49.918	51.363
70.096	60.228	71.817	1.4682	10.533	1.1138	104.65	11.315	61.719	62.166	10.781	22.006	79.792	99.163	1.1693	1.0488	68.719	71.403	61.627	51.615	52.377	111.89	49.012	50.934	111.06	61.08	68.029	71.654	22.223	56.86	71.15	57.147	10.495	112.53	60.285	1.5425	10.417	58.71	9.8102	1.4483	20.361	64.833	1.2453	21.699	1.3581	69.17	68.533	96.762	1.033	22.718
48.007	38.072	49.632	21.407	11.687	22.327	84.151	10.921	39.557	39.747	11.423	1.4679	61.319	80.452	21.769	21.763	52.07	49.249	39.287	29.454	30.179	92.074	38.028	28.794	91.318	38.93	51.61	49.505	1.1027	58.437	48.998	55.248	11.729	92.866	38.842	21.188	11.87	39.233	12.437	21.399	2.0853	80.698	21.654	1.3511	21.601	52.528	52.41	82.47	21.803	1.3129
56.502	53.924	63.904	54.123	45.045	45.907	99.806	45.169	55.609	94.661	46.412	45.312	41.232	58.597	45.397	47.438	30.736	101.92	113.76	88.572	103.64	111.97	49.304	122.37	112.04	75.586	35.238	124.66	45.081	24.187	80.759	29.158	45.56	113.3	41.892	47.004	48.327	39.991	46.551	46.655	47.604	55.427	47.066	49.109	48.017	32.203	37.221	46.771	48.036	49.128
49.465	50.015	49.377	96.591	56.953	56.477	59.879	54.679	50.142	48.361	53.759	52.363	50.049	49.112	53.055	52.636	48.482	52.995	71.112	47.698	64.23	69.249	31.935	86.81	68.065	55.761	45.096	78.957	51.883	50.108	55.956	43.825	51.531	69.477	35.289	50.981	49.806	35.437	49.355	49.46	50.582	94.784	51.045	52.223	49.993	46.103	45.461	80.14	49.853	51.22
47.858	37.949	49.507	21.527	11.813	22.455	83.686	11.044	39.446	39.512	11.536	1.2596	61.124	80.237	21.887	21.879	52.413	49.125	39.169	29.336	30.061	91.524	37.792	28.673	90.781	38.811	51.96	49.38	1.0187	58.777	48.878	55.555	11.845	92.333	39.187	21.326	12.001	39.571	12.583	21.535	2.252	81.332	21.789	1.401	21.733	52.868	52.777	82.967	21.92	1.1496
69.294	59.418	71.004	0.96125	9.8282	1.3773	103.2	10.578	60.91	61.381	10.031	21.22	78.812	98.194	1.1843	1.1241	68.88	70.601	60.982	50.806	51.72	110.31	47.992	50.139	109.48	60.278	68.169	70.852	21.441	57.663	70.405	56.484	9.712	110.95	59.253	1.0084	9.6026	57.624	9.0001	1.2184	19.555	66.58	1.1567	20.933	0.95302	69.301	68.706	97.212	1.3292	21.917
58.503	48.614	60.207	10.877	1.4302	11.809	93.967	1.0787	50.103	50.68	1.2893	10.424	69.595	88.885	11.25	11.228	59.768	59.795	49.828	39.994	40.716	101.53	40.172	39.341	100.76	49.476	59.163	60.049	10.646	57.924	59.55	55.242	1.4585	102.25	48.668	10.674	1.6205	47.054	2.1094	10.888	8.7979	72.96	11.134	10.126	11.094	60.159	59.85	89.009	11.284	11.127
54.999	62.411	62.259	89.863	84.571	92.515	91.098	86	62.645	106.3	88.318	80.778	20.006	26.118	94.303	97.573	38.399	108.41	128.62	107.71	123.79	100.95	66.125	145.52	102.12	86.027	41.127	134.44	80.652	49.078	82.81	43.613	88.524	103.94	54.542	97.515	93.97	53.031	92.084	99.128	85.65	108.04	98.523	85.911	100.41	38.789	39.453	2.6339	100.98	85.698
2.6389	12.2	1.2859	71.627	61.877	72.494	38.683	61.091	10.704	10.615	61.536	50.358	60.851	60.644	71.966	71.924	41.582	1.6999	11.207	21.019	20.294	48.525	44.748	22.646	47.502	11.556	41.639	1.599	50.09	60.864	1.6815	59.171	61.877	49.571	39.623	71.354	61.974	41.139	62.565	71.616	51.974	123.43	71.876	50.656	71.788	40.949	41.839	64.695	71.968	49.635
48.434	46.788	55.679	60.949	45.272	47.712	91.976	44.773	48.157	84.462	45.607	43.016	36.362	52.89	46.519	48.066	29.491	92.035	103.6	78.512	93.591	103.82	41.628	112.21	103.75	67.257	33.306	114.42	42.619	25.265	72.003	28.075	44.397	105.04	40.054	47.25	46.414	38.213	44.897	46.693	44.682	64.748	47.464	45.989	47.976	30.275	35.606	41.728	47.946	45.776
19.653	9.6676	22.266	50.123	40.119	50.758	40.568	39.381	11.667	12.12	39.944	28.81	116.43	114.98	50.276	50.282	90.324	20.481	11.274	1.1143	2.401	47.796	41.75	0.77179	46.084	10.439	90.402	21.244	28.551	116.24	20.861	112.03	40.293	46.15	77.826	49.778	40.406	80.432	41.025	50.114	30.411	153.01	50.197	29.02	50.15	90.289	91.608	131.36	50.358	28.037
8.2327	2.081	10.095	61.316	51.463	62.099	40.874	50.718	1.3591	1.156	51.274	40.135	74.586	74.128	61.605	61.608	52.01	9.3562	0.92258	10.756	9.5686	48.103	43.666	11.033	47.289	1.2591	52.029	10.135	39.874	74.458	9.2826	72.239	51.623	49.068	46.444	61.097	51.717	48.252	52.341	61.342	41.728	126.5	61.513	40.338	61.465	51.323	52.697	81.917	61.673	39.353
8.8165	1.7248	10.607	60.694	50.897	61.502	45.276	50.101	1.3275	1.4938	50.568	39.425	66.677	66.268	60.991	60.938	44.774	10.01	0.87054	9.9672	8.9742	53.679	42.456	10.845	52.8	0.91445	44.728	10.32	39.16	66.56	9.8952	64.65	50.897	54.655	40.427	60.388	51.023	42.003	51.63	60.709	41.029	119.05	60.889	39.655	60.84	44.079	45.477	72.333	60.994	38.666
49.489	50.043	49.408	96.243	56.962	56.327	53.482	54.666	50.179	48.157	53.766	52.414	49.536	48.569	52.984	52.59	48.748	52.947	70.915	47.362	63.893	63.286	32.002	86.441	62.145	55.71	45.372	78.866	51.948	50.074	55.953	43.728	51.53	63.679	35.812	50.962	49.84	35.846	49.369	49.455	50.659	98.714	51.037	52.286	50.019	46.355	45.803	76.251	49.846	51.299
47.282	37.401	48.93	22.083	12.367	23.017	83.39	11.607	38.893	38.828	12.105	1.5139	60.793	79.91	22.448	22.44	51.152	48.589	38.616	28.776	29.502	91.4	37.729	28.111	90.629	38.264	50.646	48.834	1.2561	57.79	48.329	54.557	12.415	92.175	37.877	21.898	12.573	38.28	13.154	22.098	2.7515	80.745	22.341	1.6967	22.289	51.579	51.463	81.625	22.505	1.0413
68.718	58.845	70.375	1.2316	9.3245	1.9173	102.92	10.063	60.314	60.254	9.4964	20.61	78.526	97.928	1.5225	1.6915	67.089	70.035	60.214	50.231	50.936	110.2	47.341	49.6	109.35	59.71	66.362	70.276	20.847	55.705	69.785	56.306	9.1499	110.81	58.745	1.2519	9.0214	57.156	8.4186	1.5073	18.977	65.15	1.5628	20.359	1.5255	67.53	66.868	95.269	1.7576	21.332
34.813	36.121	36.375	91.781	82.27	93.416	52.42	81.574	35.29	36.435	82.165	70.689	20.624	24.75	92.412	92.73	33.776	44.782	36.553	43.649	43.443	57.571	12.025	44.665	56.644	35.633	33.045	45.429	70.957	42.316	38.359	31.535	82.362	58.589	37.171	91.695	82.659	35.341	82.999	91.801	72.698	122.95	92.489	71.684	91.902	32.432	34.813	38.549	92.445	70.156
58.431	48.546	60.122	10.964	1.467	11.904	93.01	1.1343	50.034	50.535	1.4331	10.386	69.323	88.612	11.322	11.321	60.064	59.729	49.76	39.933	40.656	100.47	40.064	39.268	99.682	49.412	59.477	59.98	10.581	57.372	59.481	54.453	1.5493	101.18	48.585	10.748	1.6787	47.032	2.172	10.948	8.6846	73.647	11.225	10.057	11.147	60.5	60.13	89.469	11.367	11.054
35.829	35.68	38.873	63.319	53.758	64.573	55.462	53.114	36.319	55.43	53.742	42.552	39.333	43.933	63.907	64.007	10.349	57.376	77.544	57.383	73.229	68.822	40.947	95.102	68.274	49.834	9.8865	82.955	42.324	33.392	50.15	34.261	53.696	70.684	3.5487	63.348	53.923	2.5443	54.706	63.564	44.218	95.267	63.761	43.809	63.543	10.29	9.7754	44.13	63.986	43.293
55.391	59.739	48.88	152.75	108.64	117.47	6.4606	105.7	58.075	28.592	104.64	94.26	87.285	86.332	114.15	111.99	79.934	19.405	29.091	39.278	38.014	2.9903	69.652	39.617	2.4072	46.88	74.938	19.028	93.853	102.17	39.198	87.713	103.95	3.4352	69.079	110.58	99.868	71.386	101.72	109.21	92.486	159.87	110.55	91.459	108.83	76.871	73.817	95.652	108.74	89.794
48.092	38.195	49.782	21.29	11.57	22.209	83.298	10.803	39.699	40.057	11.318	1.4421	61.298	80.43	21.651	21.645	53.214	49.377	39.425	29.582	30.316	91.012	37.627	28.931	90.251	39.063	52.721	49.634	1.1541	59.497	49.14	56.053	11.63	91.786	39.922	21.087	11.739	40.346	12.336	21.292	2.03	82.09	21.55	1.1401	21.48	53.632	53.563	83.916	21.693	1.281
116.1	111.73	122.63	22.855	65.163	57.505	156.95	68.34	113.5	145.21	70.22	78.223	100.49	118.15	61.301	65.553	86.604	153.58	162.2	137.58	151.36	168.72	104.71	168.42	168.37	130.11	91.841	173.81	78.766	61.017	136.72	79.098	70.36	169.5	92.28	66.58	76.919	89.863	73.675	68.809	81.569	2.6577	67.377	83.892	70.013	89.365	93.884	92.312	70.42	85.023
37.1	35.805	39.106	33.707	42.835	51.314	114.81	43.569	36.499	53.705	45.467	36.905	42.969	44.164	52.236	54.864	11.893	55.963	75.923	56.005	71.659	130.49	61.369	93.417	129.87	49.316	11.549	81.678	36.713	41.101	49.898	49.157	45.451	132.22	2.2619	54.527	49.656	1.9429	48.182	55.658	41.009	57.31	55.409	41.232	56.81	12.211	11.674	42.148	57.3	40.685
18.695	8.8137	20.594	50.795	40.94	51.557	50.01	40.181	10.452	10.921	40.729	29.597	73.846	72.985	51.064	51.057	51.719	19.892	10.17	0.94204	1.4719	56.822	38.478	0.87198	56.044	9.6733	51.366	20.28	29.34	73.597	19.804	71.13	41.073	57.694	44.519	50.549	41.158	46.201	41.785	50.815	31.182	118.01	50.959	29.792	50.902	51.461	52.588	85.007	51.109	28.801
34.71	34.395	37.514	51.25	44.532	53.139	70.913	45.329	35.007	51.807	47.252	38.523	40.77	46.619	54.184	56.832	11.251	54.158	74.061	54.331	69.731	84.625	41.573	91.589	84.323	47.75	11.309	79.959	38.331	33.913	48.25	35.021	47.289	86.479	2.9482	56.527	51.578	2.9454	50.127	57.749	42.7	80.154	57.441	42.788	58.881	11.625	11.756	41.502	59.373	42.272
18.631	8.7936	20.372	51.047	41.062	51.687	54.436	40.28	10.309	10.482	40.776	29.611	63.49	62.788	51.156	51.114	42.551	19.866	9.995	0.77886	1.1933	62.679	37.621	1.4437	61.867	9.5947	42.077	20.149	29.346	63.239	19.709	61.31	41.087	63.586	36.949	50.558	41.173	38.422	41.779	50.828	31.184	109.18	51.062	29.845	50.987	42.25	43.267	73.391	51.162	28.84
115.42	110.9	121.97	23.29	63.636	55.883	157.12	66.809	112.68	144.22	68.615	76.839	98.923	117	59.639	63.833	86.114	152.79	160.25	136.06	149.22	168.78	103.4	165.59	168.31	128.95	91.428	172.01	77.358	60.037	135.79	78.135	68.73	169.51	92.443	64.849	75.228	90.042	72.004	67.057	80.069	2.0067	65.641	82.337	68.254	88.915	93.388	91.029	68.636	83.522
67.792	57.912	69.497	1.8421	8.3548	2.6585	100.99	9.1086	59.408	59.927	8.5625	19.766	77.57	96.98	2.251	2.1808	68.801	69.089	59.367	49.296	50.022	107.93	46.591	48.638	107.1	58.776	68.08	69.35	19.962	59.157	68.884	56.103	8.228	108.56	57.846	1.8079	8.1206	56.264	7.5183	2.0015	18.069	69.327	2.0912	19.433	2.0685	69.177	68.672	97.563	2.1957	20.417
34.688	34.241	37.393	59.525	49.971	60.74	60.622	49.301	34.863	50.937	49.955	38.83	41.38	46.375	60.078	60.173	12.333	53.324	73.182	53.555	68.899	73.088	41.364	90.729	72.533	47.341	11.913	79.145	38.551	33.707	47.914	35.199	49.968	74.949	1.561	59.581	50.833	2.4742	50.883	59.707	41.978	91.04	59.928	42.101	59.767	12.396	11.788	44.95	60.151	41.572
48.68	38.75	50.298	20.775	11.034	21.671	83.254	10.271	40.24	40.196	10.752	1.3838	61.952	81.073	21.131	21.117	54.693	49.902	39.963	30.11	30.854	90.791	38.032	29.451	90.039	39.587	54.232	50.162	1.3723	60.535	49.663	57.007	11.061	91.568	41.408	20.526	11.207	41.84	11.777	20.77	1.5602	82.798	21.01	1.2188	20.918	55.127	55.079	85.542	21.135	1.6694
48.13	38.217	49.784	21.269	11.536	22.173	83.602	10.767	39.722	39.74	11.249	1.3183	61.303	80.436	21.628	21.612	53.501	49.392	39.451	29.605	30.335	91.307	37.929	28.953	90.57	39.076	53.059	49.652	1.0536	59.894	49.148	56.615	11.575	92.114	40.273	21.045	11.715	40.676	12.303	21.272	1.9812	82.161	21.502	1.1643	21.441	53.945	53.894	84.18	21.656	1.1947
8.7829	1.6217	10.499	61.344	51.007	61.625	47.558	50.199	1.4612	1.3186	50.736	39.561	61.679	61.297	61.055	61.038	40.9	10.004	1.3806	9.9046	9.2271	56.691	41.614	10.488	55.767	1.1908	40.856	10.282	39.294	61.579	9.8865	59.863	51.029	57.644	37.433	60.49	51.074	38.891	51.691	60.697	41.104	115.04	60.944	39.756	60.87	40.181	41.634	66.635	61.041	38.738
58.469	48.606	60.22	11.016	1.5495	11.842	93.325	1.0865	50.111	50.962	1.4032	10.451	69.439	88.734	11.294	11.287	60.409	59.778	50.344	40.211	41.125	100.78	40.005	39.314	100.01	49.51	59.828	60.196	10.657	58.027	59.688	55.238	1.63	101.51	48.422	10.723	1.6359	47.408	2.1731	10.915	8.7621	73.997	11.165	10.157	11.105	60.829	60.497	89.81	11.31	11.142
49.206	39.292	50.878	20.271	10.519	21.161	82.778	9.7554	40.783	41.226	10.241	1.6807	62.215	81.354	20.604	20.579	56.573	50.407	40.502	30.629	31.393	89.996	38.075	29.996	89.244	40.116	56.117	50.687	1.6621	62.452	50.213	58.727	10.54	90.754	43.268	20.007	10.654	43.719	11.237	20.264	1.1203	84.512	20.514	1.2511	20.441	56.973	57.006	87.731	20.627	1.9782
35.604	37.644	39.759	43.108	56.181	64.737	107.57	57.117	38.14	65.2	59.13	50.585	40.642	42.138	65.959	68.727	1.3955	66.02	86.717	68.179	83.462	123.83	58.047	104.65	122.92	54.706	2.0918	91.081	50.416	38.89	53.458	45.992	59.239	125.5	13.151	68.489	63.751	12.194	62.237	69.804	54.911	68.52	69.422	55.03	70.953	1.8994	1.9099	29.746	71.475	54.567
48.022	38.148	49.736	21.393	11.635	22.269	84.047	10.869	39.642	40.195	11.404	1.6076	61.028	80.14	21.709	21.697	51.984	49.321	39.563	29.526	30.29	91.94	37.64	28.874	91.19	39.007	51.51	49.576	1.2312	58.209	49.102	55.028	11.705	92.739	38.745	21.155	11.799	39.124	12.401	21.35	2.0997	80.762	21.598	1.2353	21.53	52.423	52.319	82.43	21.727	1.267
56.828	60.747	49.927	155.37	109.37	118.03	7.5367	106.3	59.062	27.724	105.08	94.879	100.68	99.293	114.5	112.15	83.102	18.744	28.246	38.512	37.391	1.3425	70.642	38.783	1.9571	46.92	78.297	18.382	94.439	104.95	39.487	96.405	104.3	1.2372	72.231	110.64	99.893	74.44	101.87	109.21	92.82	166.94	110.6	91.752	108.75	80.081	77.419	109.12	108.65	90.084
18.713	8.8753	20.456	50.704	40.941	51.565	56.094	40.158	10.404	10.655	40.682	29.53	61.891	61.241	51.031	51.004	40.723	19.987	10.542	1.3372	1.3996	64.707	37.824	1.1054	63.875	9.743	40.212	20.541	29.266	61.624	19.903	59.856	41.008	65.632	35.546	50.48	41.085	36.96	41.706	50.71	31.099	107.16	50.935	29.728	50.867	40.396	41.379	70.804	51.044	28.732
56.532	61.028	49.849	155.67	110.27	119.05	7.3733	107.26	59.316	28.114	106.1	95.777	110.88	109.5	115.6	113.3	82.449	19.491	28.867	39.161	37.894	2.2079	71.195	39.541	2.277	47.629	77.24	18.924	95.351	110.57	39.878	106.58	105.38	2.1166	71.64	111.84	101.07	73.998	103.03	110.44	93.842	174.67	111.8	92.756	110	79.374	75.921	119.21	109.9	91.101
9.0337	1.5502	10.747	60.449	50.687	61.301	47.767	49.897	1.4096	1.6587	50.372	39.227	62.386	62.013	60.779	60.741	41.367	10.243	1.3975	10.084	8.7976	56.824	41.448	10.486	55.929	0.97198	41.298	10.524	38.962	62.279	10.083	60.59	50.697	57.827	37.981	60.187	50.819	39.429	51.425	60.452	40.824	115.35	60.675	39.459	60.609	40.621	42.062	67.289	60.783	38.469
47.37	37.432	48.976	22.06	12.331	22.972	82.805	11.563	38.925	38.88	12.044	1.4307	60.909	80.033	22.425	22.407	52.785	48.603	38.656	28.808	29.544	90.558	37.923	28.158	89.804	38.287	52.331	48.862	1.1972	59.702	48.363	56.342	12.362	91.351	39.528	21.831	12.508	39.958	13.073	22.077	2.675	82.49	22.307	1.6499	22.235	53.231	53.173	83.541	22.437	1.2384
36.519	38.232	40.791	61.59	55.237	63.685	69.09	56.196	38.771	65.507	58.229	49.792	30.304	35.515	64.906	67.709	1.6041	67.332	87.612	68.117	83.534	84.469	42.169	105.1	83.806	55.352	1.5605	93.012	49.625	33.071	54.658	32.196	58.321	86.248	13.611	67.472	62.876	12.337	61.323	68.78	54.145	86.586	68.397	54.317	69.94	2.3651	1.3611	30.858	70.468	53.855
2.4917	12.098	1.2706	71.526	61.765	72.379	38.944	60.977	10.603	10.526	61.414	50.276	62.252	62.045	71.855	71.815	42.865	1.774	10.787	21.165	20.007	48.621	45.202	21.32	47.607	11.27	42.91	1.1771	50.017	62.261	1.3907	60.604	61.761	49.698	40.849	71.25	61.892	42.37	62.493	71.52	51.891	124.13	71.748	50.529	71.688	42.216	43.079	65.783	71.863	49.539
26.287	16.381	28.495	49.84	37.589	48.235	46.449	36.641	18.075	19.255	36.988	25.83	88.24	86.699	47.46	47.149	66.018	27.895	19.309	8.5309	9.9599	54.168	35.26	8.2567	52.524	17.325	66.108	29.003	25.54	88.337	27.717	83.804	37.276	52.754	54.562	46.548	36.859	56.298	37.71	46.624	27.058	126.33	46.923	25.566	46.668	66.31	67.915	104.82	46.849	24.546
9.9162	1.1256	11.626	60.075	49.869	60.497	48.589	49.071	1.9805	2.1739	49.606	38.433	57.956	57.518	59.935	59.911	37.961	11.199	1.989	8.8963	7.8902	57.973	38.324	9.3357	57.144	1.4737	37.882	11.875	38.167	57.821	11.143	55.943	49.914	59.002	35.158	59.372	49.95	36.415	50.58	59.535	39.981	112.41	59.796	38.614	59.702	37.219	38.671	64.664	59.909	37.601
54.615	61.048	61.839	70.555	82.546	90.485	91.167	84	61.44	105.3	86.365	78.796	25.308	32.023	92.323	95.635	31.698	107.5	127.61	106.39	122.65	101.64	65.588	144.45	102.7	84.84	33.927	133.53	78.693	46.946	82.187	43.412	86.62	104.41	47.9	95.604	92.097	46.107	90.211	97.232	83.714	87.954	96.604	83.999	98.515	32.234	34.769	4.1794	99.105	83.778
35.069	34.724	37.604	58.599	49.042	59.799	59.752	48.373	35.334	50.903	49.025	37.84	41.409	48.257	59.143	59.229	13.394	53.08	73.132	53.609	68.938	71.802	41.181	90.722	71.362	47.613	13.126	78.403	37.592	34.134	47.897	35.053	49.028	73.642	1.1402	58.645	49.816	2.4447	49.931	58.784	41.051	91.09	59.008	41.235	58.836	13.517	13.089	46.451	59.211	40.7
57.228	61.57	50.521	155.93	110.92	119.78	8.3897	107.93	59.861	36.503	106.78	96.411	91.909	89.366	116.36	114.05	82.56	27.421	37.156	47.39	46.179	2.0646	70.853	47.751	2.0214	48.035	77.516	27.073	95.989	105.12	40.348	90.364	106.11	2.3163	72.028	112.61	101.79	74.377	103.79	111.22	94.506	167.4	112.56	93.379	110.76	79.504	76.301	98.637	110.67	91.739
2.0414	11.629	1.1955	71.054	61.31	71.94	39.119	60.529	10.138	10.068	60.977	49.716	60.11	59.901	71.399	71.36	40.417	1.4714	10.542	20.673	19.671	49.01	44.098	21.341	48.024	10.89	40.529	0.93923	49.458	60.137	1.3647	58.401	61.306	50.083	38.567	70.786	61.408	40.04	61.999	71.055	51.371	122.5	71.311	50.096	71.221	39.846	40.763	64.012	71.411	49.053
67.876	57.987	69.648	2.0152	8.3049	2.68	98.3	9.0734	59.533	59.954	8.6548	20.022	77.391	96.781	2.2385	2.2172	73.569	69.136	59.671	49.363	50.361	104.42	46.516	49.22	103.62	58.927	72.807	70.045	20.154	65.199	69.102	61.464	8.2967	105.05	59.996	1.7708	8.147	60.446	7.6097	1.9348	18.247	76.489	2.0257	19.516	1.9663	73.806	73.52	103.39	2.236	20.516
7.3598	2.834	9.0659	62.125	52.375	63.003	46.035	51.592	1.7005	1.5738	52.041	40.837	60.765	60.463	62.462	62.427	39.943	8.6102	1.8031	11.764	10.671	55.309	41.442	12.259	54.4	2.101	39.979	8.8793	40.576	60.686	8.4195	58.98	52.37	56.321	36.713	61.851	52.472	38.179	53.067	62.131	42.462	115.8	62.374	41.157	62.286	39.232	40.682	65.811	62.475	40.118
8.5385	1.9864	10.283	60.861	51.155	61.792	51.023	50.38	1.4415	1.4409	50.884	39.75	55.317	55.06	61.237	61.215	35.918	10.032	1.1151	10.05	9.3027	61.185	39.876	11.019	60.251	1.474	35.937	10.777	39.481	55.239	9.9496	53.954	51.219	62.238	34.261	60.686	51.283	35.515	51.922	60.883	41.316	110.03	61.129	39.98	61.05	35.169	36.666	58.745	61.263	38.946
115.25	110.62	121.69	25.648	63.447	55.617	156.13	66.524	112.38	143.39	68.309	76.496	98.711	117.01	59.257	63.395	85.91	151.99	159.47	135.29	148.43	167.73	102.54	164.85	167.28	128.45	91.146	171.24	77.031	59.19	135.32	77.453	68.384	168.48	91.783	64.371	74.728	89.352	71.543	66.507	79.628	1.3888	65.14	81.977	67.687	88.635	93.161	92.132	68.079	83.101
1.2486	10.39	1.9017	69.765	60.038	70.669	41.161	59.257	8.8675	8.8282	59.733	48.587	58.406	58.194	70.122	70.095	39.587	1.7912	9.079	19.144	18.209	51.239	42.936	19.956	50.24	9.5981	39.786	1.4003	48.318	58.397	1.4427	56.798	60.053	52.31	38.12	69.543	60.171	39.576	60.776	69.747	50.179	120.33	70.032	48.836	69.937	39.037	40.097	62.341	70.132	47.819
56.471	60.695	49.692	154.75	110.13	119.07	8.3341	107.15	58.967	34.784	105.99	95.619	91.454	89.211	115.67	113.28	81.537	25.686	35.431	45.664	44.436	1.8073	70.255	45.997	1.7254	46.711	76.56	25.33	95.203	104.89	39.077	90.269	105.36	2.3873	71.368	111.86	100.97	73.648	103.04	110.47	93.676	166.04	111.79	92.481	109.97	78.477	75.429	98.584	109.87	90.856
35.119	35.082	37.938	65.64	56.074	66.84	54.571	55.414	35.659	53.593	56.055	44.821	39.689	46.49	66.185	66.254	11.714	55.181	75.462	56.64	71.809	66.734	41.52	93.312	66.098	48.737	11.265	80.589	44.594	35.488	48.811	35.029	56.043	68.6	2.5056	65.674	56.225	3.1612	56.965	65.864	46.469	97.956	66.051	45.088	65.873	11.573	10.937	45.641	66.257	43.849
1.6445	10.981	0.99647	70.381	60.661	71.289	41.789	59.88	9.4972	9.4879	60.346	49.17	57.432	57.233	70.744	70.718	38.906	1.248	9.838	19.949	19.159	52.127	43.095	21.028	51.11	10.332	39.074	1.1857	48.905	57.439	1.2504	55.96	60.671	53.22	37.883	70.158	60.803	39.282	61.39	70.365	50.8	119.74	70.642	49.467	70.559	38.334	39.359	60.632	70.76	48.448
35.624	34.844	38.076	57.34	47.78	58.52	61.472	47.104	35.486	50.463	47.765	36.612	42.662	48.458	57.88	57.954	14.167	52.748	72.673	53.033	68.43	73.414	41.192	90.241	72.962	47.506	13.904	78.288	36.337	34.663	48.156	35.496	47.773	75.25	1.5481	57.392	48.606	2.8154	48.673	57.521	39.835	89.6	57.732	39.953	57.582	14.308	13.895	46.973	57.945	39.431
69.846	59.965	71.564	0.98191	10.179	1.1457	139.91	10.992	61.467	61.883	10.469	21.634	80.043	99.465	1.4256	1.1974	61.569	70.644	61.129	51.139	51.948	152.95	73.2	49.864	153.03	60.68	65.691	70.893	21.902	53.06	70.863	59.448	10.18	154.72	60.162	1.3259	10.132	58.579	9.5262	1.3707	20.091	26.122	0.96686	21.411	1.5788	63.509	67.862	77.682	2.0126	22.436
48.433	38.535	49.889	20.638	11.3	21.892	124.62	10.56	39.801	40.062	11.113	1.3147	61.04	80.167	21.379	21.442	40.143	49.399	39.464	29.865	30.152	139.02	65.951	29.14	138.62	39.143	44.25	49.863	0.95308	49.645	49.115	57.078	11.41	140.68	38.614	20.903	11.585	37.039	12.148	21.11	1.819	47.167	21.339	1.0918	21.307	42.039	46.436	56.444	21.52	1.5935
57.095	61.002	50.197	155.44	109.67	118.39	7.904	106.62	59.314	35.059	105.42	95.172	90.678	88.466	114.91	112.54	83.094	25.929	35.678	45.889	44.692	1.1348	70.605	46.223	1.9338	46.971	78.217	25.561	94.744	105.07	39.531	91.001	104.69	1.2134	72.29	111.08	100.28	74.528	102.28	109.63	93.142	165.52	111.01	92.047	109.18	80.035	77.301	97.82	109.07	90.386
58.93	49.058	60.666	10.577	0.97162	11.325	127.23	0.56771	50.561	51.087	1.0395	10.748	69.909	89.208	10.8	10.771	50.415	59.871	50.623	40.372	41.528	140.16	62.638	39.359	140.01	49.885	54.524	60.402	11.018	51.826	60.059	57.604	1.4016	141.74	49.036	10.685	1.0415	47.406	1.877	10.685	9.1999	37.015	10.648	10.883	10.986	52.329	56.724	66.742	10.897	11.554
2.2636	8.1739	3.845	67.491	57.777	68.405	45.882	56.991	6.7641	6.6453	57.503	46.346	56.337	56.159	67.86	67.837	37.395	3.3961	7.365	16.872	16.539	56.345	42.536	18.453	55.325	7.5708	37.596	3.524	46.079	56.325	3.2367	54.997	57.804	57.431	36.48	67.293	57.93	37.821	58.522	67.493	47.942	115.8	67.746	46.599	67.682	36.821	38.026	58.728	67.891	45.596
68.31	58.424	70.014	1.1931	8.7791	2.0838	109.71	9.5574	59.92	60.213	8.9827	20.139	78.172	97.578	1.6229	1.6707	61.35	69.563	59.72	49.815	50.486	118.24	47.206	49.117	117.54	59.226	64.063	69.82	20.408	52.289	69.363	56.106	8.6902	119.13	58.457	1.3101	8.6629	56.862	7.9884	1.4513	18.553	55.622	1.5278	19.938	1.652	61.914	66.252	87.922	1.7529	20.908
2.1044	10.631	1.7733	70.684	60.578	71.097	20.803	59.724	9.1015	8.8526	59.931	48.804	95.76	95.296	70.746	70.28	65.519	0.30357	9.3817	19.392	18.59	27.844	62.065	20.657	26.09	9.9381	65.245	0.88382	48.535	95.755	0.9502	92.053	60.813	26.145	52.867	70.047	60.783	55.93	61.001	70.292	50.42	149.94	70.937	49.044	70.63	64.584	65.403	107.18	70.481	48.063
9.5444	1.8234	12.008	60.41	50.364	60.919	30.641	49.515	1.9365	1.6578	50.004	38.879	100.98	100.16	60.493	60.33	72.491	10.27	1.4466	9.5077	8.1048	37.87	52.638	9.3435	36.179	1.1129	72.615	11.828	38.621	100.75	11.008	96.963	50.579	36.245	59.516	59.83	50.832	62.461	51.065	60.289	40.445	147.15	60.59	39.042	60.35	72.141	73.512	114.37	60.376	38.056
57.151	47.259	58.862	12.255	2.706	13.176	91.331	2.061	48.762	49.251	2.5208	9.1693	68.798	88.047	12.604	12.591	60.656	58.436	48.595	38.648	39.613	98.624	39.561	37.988	97.85	48.126	60.069	58.696	9.3518	59.764	58.198	56.655	2.8109	99.341	47.317	12.046	2.9065	47.679	3.456	12.256	7.4902	76.484	12.496	8.8334	12.438	61.043	60.808	90.486	12.641	9.8179
2.1762	11.965	1.7152	71.713	61.374	71.92	19.283	60.524	10.085	9.8909	60.916	49.778	119.13	118.65	71.511	71.342	88.798	1.3019	10.243	20.626	19.364	26.434	62.105	20.965	24.732	11.092	88.043	0.33521	49.524	119.11	0.84355	115.42	61.274	24.801	76.219	70.769	61.424	79.224	62.028	71.644	51.416	167.89	71.259	50.035	71.563	87.613	87.751	130.18	71.534	49.302
89.531	80.858	90.705	96.53	57.056	56.382	107.97	54.749	82.02	82.53	53.809	52.511	52.957	52.451	53.004	52.59	83.204	91.151	82.103	73.533	74.161	114.8	37.581	85.136	113.44	81.755	82.417	90.771	52.042	52.401	90.476	44.399	51.563	113.98	68.14	50.956	49.824	69.058	49.398	49.446	50.685	76.503	51.016	52.308	49.976	85.167	82.565	111.3	49.825	51.42
83.668	74.152	85.117	52.82	42.612	45.15	117.77	42.422	75.426	85.689	43.466	43.666	41.471	59.039	44.307	46.062	67.77	93.569	104.59	79.326	94.478	126.73	44.614	113.17	125.4	74.88	68.657	115.64	43.507	30.441	84.676	30.649	42.409	126.53	56.996	45.384	44.912	56.816	43.305	44.972	42.889	52.921	45.606	44.129	46.318	69.992	67.118	90.646	46.301	44.052
19.217	9.2986	20.954	51.354	41.294	51.803	40.037	40.419	10.789	10.64	40.525	28.955	93.129	91.782	51.415	50.959	67.196	19.531	10.534	0.31861	1.2351	47.111	44.142	1.2789	45.382	9.8813	67.405	20.181	28.697	92.883	20.196	88.745	41.494	45.415	54.375	50.756	41.454	56.766	41.672	50.955	30.593	135.3	51.66	29.534	51.369	67.605	68.974	108.61	51.194	28.474
59.513	63.195	52.491	157.71	111.39	119.98	9.5574	108.31	61.513	32.956	107.09	96.906	94.404	92.79	116.46	114.08	86.158	23.922	33.515	43.722	42.574	2.624	72.963	44.101	3.7622	48.935	81.228	23.5	96.495	107.28	41.633	93.314	106.34	1.6775	74.59	112.6	101.87	76.875	103.89	111.16	94.825	166.44	112.54	93.777	110.68	83.111	80.293	102.06	110.58	92.1
57.128	61.363	50.362	155.36	110.43	119.25	8.1392	107.43	59.653	33.081	106.28	95.941	93.865	92.003	115.82	113.52	82.498	24.029	33.663	43.899	42.705	1.2642	70.747	44.231	1.8911	47.802	77.52	23.637	95.517	105.04	40.185	90.606	105.57	1.5337	71.93	112.06	101.26	74.216	103.25	110.68	94.014	166.22	112.02	92.907	110.22	79.432	76.483	101.36	110.13	91.26
8.7832	2.3288	11.113	61.5	51.17	61.74	29.954	50.316	1.3617	1.2968	50.596	39.436	118.45	117.61	61.343	61.187	89.752	9.2434	0.40442	10.304	9.4827	37.049	52.547	11.208	35.33	0.99361	89.756	9.9382	39.171	118.23	9.7263	114.49	50.907	35.309	77.091	60.395	51.061	80.106	51.622	61.45	41.033	161.27	61.068	39.687	61.348	89.086	90.142	131.31	61.32	39.132
1.781	11.178	1.3482	70.624	60.821	71.422	36.169	60.014	9.6379	9.7118	60.421	49.23	67.716	67.455	70.92	70.871	46.781	1.1629	9.8301	20.43	19.152	44.893	46.195	20.626	43.958	10.352	46.8	0.89953	48.973	67.712	0.74822	65.753	60.783	45.934	43.51	70.244	60.884	45.206	61.477	70.632	50.871	128.07	70.819	49.558	70.753	46.115	46.992	72.677	70.905	48.581
9.5905	1.1279	11.42	60.131	50.167	60.799	43.858	49.387	1.8082	1.7314	49.933	38.773	69.337	68.852	60.262	60.25	47.438	10.788	1.4135	9.3231	8.1891	51.696	42.107	9.6455	50.855	1.0226	47.403	11.408	38.511	69.194	10.701	67.082	50.262	52.639	42.38	59.721	50.315	44.033	50.945	59.941	40.332	121.27	60.132	38.964	60.063	46.76	48.211	76.572	60.274	37.965
19.999	10.117	21.922	49.511	39.638	50.25	49.582	38.854	11.766	11.88	39.403	28.244	76.627	75.674	49.748	49.725	54.573	21.18	11.692	1.5722	2.4622	55.928	38.106	1.1677	55.15	10.966	54.261	21.721	27.98	76.436	21.118	73.711	39.727	56.743	46.493	49.205	39.812	48.238	40.428	49.537	29.824	119.63	49.657	28.459	49.598	54.448	55.531	88.939	49.757	27.465
49.821	39.933	51.421	19.499	9.8068	20.436	88.565	9.0426	41.395	41.294	9.5747	2.0802	63.37	82.536	19.882	19.9	50.74	51.11	41.128	31.333	32.017	96.942	38.744	30.66	96.224	40.783	50.33	51.361	2.3778	55.624	50.826	53.473	9.8671	97.812	40.677	19.353	10.133	39.082	10.62	19.593	1.3174	75.244	19.823	2.0725	19.829	51.263	51.035	80.157	20.046	2.881
56.156	60.302	49.382	154.17	109.31	118.13	7.604	106.33	58.598	33.616	105.2	94.841	92.524	90.51	114.73	112.43	81.438	24.544	34.239	44.471	43.264	1.0502	69.863	44.808	1.536	46.706	76.576	24.164	94.437	103.8	39.117	89.77	104.52	1.8154	70.619	110.99	100.21	72.873	102.21	109.63	92.939	165.8	110.95	91.838	109.15	78.408	75.584	99.898	109.07	90.185
55.67	60.221	49.089	154.48	109.82	118.69	7.902	106.86	58.519	30.733	105.74	95.334	86.049	85.269	115.3	113.05	80.682	21.611	31.286	41.486	40.312	3.3423	69.179	41.964	3.5942	47.09	75.701	21.235	94.908	103.26	39.293	88.651	105.06	3.3403	70.778	111.62	100.83	72.782	102.79	110.25	93.489	161.83	111.57	92.367	109.81	77.65	74.828	94.276	109.71	90.739
47.61	37.697	49.27	21.806	12.1	22.73	83.056	11.33	39.189	39.313	11.882	1.8183	60.876	79.979	22.173	22.169	52.382	48.866	38.907	29.067	29.803	90.853	37.778	28.409	90.093	38.554	51.895	49.116	1.5201	58.926	48.626	55.558	12.178	91.63	39.108	21.622	12.318	39.524	12.894	21.82	2.7216	81.877	22.067	1.7508	22.017	52.816	52.732	83.039	22.229	1.5824
58.189	48.318	59.908	11.327	2.1743	12.19	92.766	1.7409	49.813	50.318	2.0526	10.145	69.36	88.652	11.642	11.656	59.896	59.489	49.738	39.689	40.545	100.21	40.197	39.034	99.421	49.173	59.275	59.739	10.377	57.771	59.264	54.816	2.2251	100.9	48.309	11.105	2.3005	46.87	2.7539	11.299	8.5818	73.95	11.533	9.9203	11.482	60.285	59.958	89.356	11.695	10.902
117.04	112.54	123.58	25.159	65.512	57.809	158.31	68.664	114.31	145.98	70.493	78.61	100.46	118.65	61.547	65.76	87.368	154.52	162.17	137.93	151.17	169.98	104.84	167.66	169.56	130.67	92.649	173.9	79.148	61.28	137.45	79.467	70.61	170.77	93.491	66.76	77.098	91.063	73.87	68.969	81.86	2.212	67.559	84.18	70.17	90.14	94.63	93.265	70.57	85.323
66.731	56.854	68.427	2.7687	7.3565	3.6569	99.684	8.0918	58.349	58.794	7.5385	18.722	76.613	95.995	3.1795	3.2251	68.343	68.023	58.233	48.229	49.009	106.58	45.33	47.574	105.76	57.716	67.614	68.285	18.908	59.706	67.798	56.538	7.2183	107.21	56.777	2.7084	7.0957	55.232	6.4947	2.9348	17.012	70.615	3.1248	18.381	3.0877	68.697	68.235	97.308	3.2941	19.363
9.4598	1.1916	11.191	60.003	50.232	60.834	48.57	49.434	1.6623	1.8987	49.918	38.795	63.219	62.867	60.324	60.281	41.87	10.67	1.5093	9.3506	8.3816	57.592	41.81	9.7915	56.697	0.98852	41.814	11.208	38.534	63.103	10.544	61.498	50.268	58.603	38.576	59.765	50.406	40.029	51.02	60.011	40.409	115.27	60.205	39.012	60.165	41.14	42.557	67.655	60.365	38.038
65.494	55.621	67.206	4.2363	6.2069	5.0493	100.22	6.9429	57.116	57.558	6.4033	17.413	75.627	94.992	4.5256	4.5712	65.033	66.789	57.148	46.99	48.002	107.56	44.323	46.337	106.74	56.468	64.355	67.043	17.661	57.258	66.604	54.49	6.0737	108.21	55.533	4.07	6.0021	53.925	5.4196	4.2523	15.82	67.988	4.4662	17.191	4.4257	65.44	64.924	93.577	4.6522	18.166
67.407	57.511	69.099	2.1963	7.9272	3.0616	101.48	8.691	59.006	59.41	8.1435	19.325	77.429	96.819	2.6286	2.6256	67.849	68.668	58.72	48.878	49.59	108.59	46.372	48.215	107.78	58.353	67.175	68.931	19.53	58.804	68.421	55.946	7.8574	109.25	57.583	2.2072	7.7403	55.96	7.1594	2.3871	17.661	68.48	2.5585	19.012	2.4786	68.251	67.752	96.438	2.6628	20.008
62.708	52.852	64.467	6.7117	3.6478	7.8558	96.493	4.3567	54.358	55.261	3.8833	14.693	72.803	92.141	7.2922	7.2941	64.237	64.109	55.05	44.521	45.805	103.66	41.88	44.04	102.86	53.882	63.533	64.87	14.885	58.843	64.044	55.739	3.584	104.32	52.529	6.7701	3.5479	51.155	3.0268	6.9383	13.084	72.157	7.1646	14.468	7.0947	64.589	64.181	93.394	7.3065	15.436
2.0963	11.601	1.2737	71.054	61.262	71.866	37.188	60.46	10.084	9.9695	60.932	49.766	65.964	65.727	71.356	71.301	45.435	1.2655	10.293	20.322	19.549	46.209	46.236	21.201	45.234	10.763	45.459	0.75042	49.507	65.975	1.0616	64.119	61.248	47.245	42.528	70.725	61.351	44.17	61.964	71.054	51.358	126.7	71.254	50.008	71.197	44.789	45.655	70.378	71.353	49.018
54.748	59.412	48.24	153.77	109.26	118.19	6.5248	106.27	57.707	29.624	105.14	94.76	94.934	93.604	114.78	112.49	79.795	20.616	30.155	40.409	39.203	2.7829	69.583	40.754	2.1854	46.321	74.663	20.203	94.292	102.92	38.471	90.886	104.43	2.7862	70.402	111.05	100.22	72.582	102.13	109.63	92.88	164.5	111	91.707	109.23	76.756	73.346	103.05	109.11	90.093
48.631	44.721	55.022	49.482	42.396	44.909	89.051	42.225	46.377	78.439	43.184	39.445	39.647	57.608	44.2	45.959	31.146	86.411	97.463	72.082	87.438	100.62	40.965	107.23	99.556	63.752	30.654	108.45	38.968	26.485	69.604	30.211	42.084	101.59	35.452	45.337	44.754	33.822	43.122	45.084	41.694	62.1	45.62	42.575	46.41	32.766	31.601	53.738	46.339	42.335
49.611	50.102	49.775	96.649	57.067	56.442	60.766	54.773	50.256	47.416	53.817	52.524	50.788	49.615	53.06	52.637	49.467	52.27	70.17	46.654	63.178	69.793	32.313	85.758	68.515	55.485	45.977	78.181	52.054	50.452	55.767	44.212	51.583	69.964	35.666	50.989	49.825	36.169	49.401	49.479	50.675	95.424	51.057	52.335	50.008	47.069	46.014	81.497	49.859	51.312
50.281	50.475	49.601	98.139	57.646	56.896	53.344	55.256	50.566	44.591	54.192	52.972	52.798	52.043	53.406	52.835	52.518	49.352	67.382	43.994	60.518	62.099	33.858	83.193	60.92	54.714	49.111	75.303	52.481	53.324	55.009	47.097	51.924	62.327	38.193	51.176	49.927	39.278	49.584	49.617	50.907	99.829	51.236	52.486	50.116	50.143	49.38	79.249	49.923	51.456
52.629	49.351	59.804	55.986	42.973	45.736	95.856	42.651	51.062	87.851	43.601	41.461	39.583	56.815	44.7	46.38	34.938	95.78	105.28	80.734	94.722	107.73	44.106	112.71	107.63	69.68	34.94	116.68	41.098	25.94	75.583	29.861	42.5	108.91	40.742	45.614	44.77	38.911	43.185	45.159	43.266	58.381	45.869	44.603	46.471	36.729	36.471	53.628	46.487	44.533
19.673	9.6005	22.223	50.309	40.144	50.77	40.542	39.374	11.575	11.875	39.93	28.784	110.73	109.31	50.253	50.254	84.894	20.447	11.141	1.0583	2.5084	47.738	42.09	0.88135	46.018	10.423	84.966	21.465	28.522	110.53	20.998	106.4	40.267	46.014	72.541	49.742	40.357	75.07	40.961	50.23	30.365	148.37	50.148	29.002	50.291	84.906	86.226	125.62	50.346	28.001
2.2573	11.709	1.2331	71.174	61.391	72.001	36.526	60.593	10.203	10.088	61.006	49.845	65.198	64.962	71.483	71.434	44.849	1.2636	10.396	20.53	19.77	45.615	45.683	21.061	44.65	10.894	44.894	0.63384	49.585	65.218	1.0269	63.309	61.366	46.65	41.957	70.832	61.47	43.594	62.072	71.171	51.468	126.68	71.392	50.139	71.316	44.211	45.086	69.981	71.48	49.134
50.167	50.419	49.596	98.663	57.775	58.875	45.52	55.361	50.521	45.011	54.31	53.007	54.344	52.097	58.352	58.253	52.127	49.791	67.809	44.385	60.906	52.762	33.612	83.564	51.304	54.834	48.696	75.728	52.503	53.94	55.133	47.393	52.022	53.326	37.234	57.964	51.982	38.82	52.227	58.412	50.974	110.93	58.403	52.535	58.19	49.75	48.705	76.262	58.395	51.504
2.1892	11.623	1.3367	71.084	61.295	71.905	36.08	60.501	10.103	10.08	60.915	49.685	65.624	65.371	71.391	71.336	44.699	1.454	10.296	20.802	19.55	45.104	45.834	20.84	44.147	10.764	44.734	0.76987	49.43	65.637	0.9981	63.661	61.269	46.127	41.525	70.737	61.367	43.179	61.951	71.09	51.333	126.91	71.304	50.042	71.223	44.068	44.934	70.532	71.385	49.025
54.021	50.924	61.263	56.245	43.695	45.849	98.688	43.518	52.633	89.765	44.569	42.629	40.183	56.452	44.951	46.757	37.493	97.672	107.85	82.953	97.545	110.45	46.045	116.11	109.59	71.663	37.809	119.05	42.311	25.149	77.336	29.628	43.536	111.23	41.914	46.09	45.972	40.051	44.328	45.636	44.604	56.016	46.275	46.007	46.981	39.219	37.283	54.895	46.999	45.939
9.2433	1.6327	10.81	60.395	50.635	61.252	47.795	49.846	1.5989	1.046	50.293	39.001	61.929	61.593	60.728	60.686	40.791	10.301	1.1412	10.205	9.7549	56.871	41.717	12.18	55.985	1.4955	40.689	10.578	38.781	61.812	10.14	60.168	50.638	57.868	37.39	60.11	50.726	38.851	51.329	60.391	40.695	114.88	60.629	39.41	60.556	40.016	41.426	66.942	60.73	38.403
20.028	10.158	21.792	49.497	39.689	50.303	53.553	38.896	11.686	11.715	39.356	28.187	67.979	67.188	49.786	49.734	46.722	21.203	11.386	1.5683	2.3799	61.081	37.453	1.1092	60.285	10.949	46.269	21.517	27.924	67.76	21.088	65.541	39.664	61.969	39.95	49.149	39.777	41.525	40.364	49.507	29.78	111.97	49.696	28.435	49.63	46.517	47.476	79.096	49.789	27.442
8.9843	1.6723	10.727	60.458	50.699	61.319	48.001	49.911	1.5298	1.7094	50.432	39.298	61.592	61.237	60.791	60.759	40.802	10.24	1.5647	10.356	8.8192	57.164	41.133	10.247	56.27	1.0469	40.776	11.715	39.046	61.487	10.341	59.845	50.801	58.166	37.611	60.264	50.86	39.062	51.507	60.453	40.87	114.89	60.692	39.476	60.618	40.079	41.536	66.524	60.806	38.488
2.5833	12.195	1.4414	71.62	61.872	72.49	38.902	61.085	10.707	10.625	61.537	50.403	60.844	60.623	71.962	71.926	41.65	1.6564	10.9	21.054	19.962	48.783	44.338	21.392	47.778	11.312	41.729	0.96792	50.145	60.843	1.3938	59.154	61.888	49.862	39.856	71.374	62.003	41.332	62.623	71.616	52.005	123.48	71.864	50.651	71.782	41.038	41.924	64.617	71.966	49.635
53.337	62.533	60.605	84.179	86.859	95.03	89.702	88.045	62.681	105.02	90.213	82.237	19.191	25.366	96.51	99.551	35.506	107.12	127.39	106.22	122.4	99.593	65.476	144.22	100.76	85.549	36.837	133.13	82.09	49.796	81.305	43.679	90.369	102.56	49.879	99.408	95.34	48.649	93.607	100.84	86.849	101.43	100.36	87.088	102.08	35.434	36.813	4.5729	102.61	86.739
52.991	57.373	46.502	149.85	106.52	115.48	5.2455	103.62	55.694	30.552	102.56	92.134	86.155	84.882	112.18	110.01	76.788	21.413	31.119	41.342	40.132	2.4064	66.678	41.779	1.7589	44.627	72.016	21.064	91.713	100.31	36.938	86.193	101.87	2.931	66.809	108.57	97.819	68.922	99.694	107.25	90.384	159.18	108.57	89.301	106.86	73.748	71.152	94.202	106.78	87.655
56.126	60.062	49.449	153.14	108.43	117.15	7.2109	105.46	58.41	27.234	104.37	94.054	100.17	99.358	113.79	111.6	81.255	19.019	27.657	38.234	36.816	2.6514	73.121	38.247	3.3269	46.776	76.446	17.82	93.66	102.78	39.333	96.531	103.67	2.6933	70.014	110.18	99.5	72.13	101.39	108.79	92.213	166.18	110.13	91.214	108.39	78.212	75.694	108.84	108.3	89.534
2.307	11.886	1.2318	71.32	61.56	72.171	38.512	60.769	10.39	10.306	61.211	50.063	62.211	62.004	71.649	71.606	42.689	1.5196	10.797	20.789	19.92	48.141	45.07	21.278	47.136	11.111	42.746	1.3483	49.799	62.23	1.2365	60.513	61.554	49.19	40.481	71.032	61.661	42.04	62.26	71.307	51.668	124.15	71.555	50.326	71.475	42.042	42.943	66.139	71.65	49.312
53.934	62.675	61.124	73.069	86.194	94.251	90.002	87.469	62.797	105.45	89.685	81.921	28.637	29.466	95.835	98.961	34.195	107.18	127.68	107.29	123.2	100.41	65.681	144.87	101.32	85.814	35.974	133.15	81.775	49.71	81.672	44.412	89.845	103.05	49.798	98.841	95	48.093	93.195	100.33	86.623	94.971	99.815	86.882	101.59	34.494	36.708	4.9193	102.14	86.589
38.5	35.945	39.601	32.265	43.505	51.976	120.74	44.355	36.59	54.099	46.311	37.773	49.785	50.891	53.053	55.765	11.783	56.506	76.475	56.291	71.932	136.62	68.432	93.813	135.82	49.574	11.729	82.04	37.592	47.915	49.995	56.099	46.348	138.32	1.6621	55.47	50.734	1.7958	49.213	56.701	42	56.627	56.382	42.176	57.854	12.108	11.91	42.045	58.361	41.672
67.302	57.389	68.899	2.2415	7.9435	3.213	100.83	8.6544	58.871	59.284	8.0958	19.19	77.365	96.752	2.706	2.8045	66.954	68.58	58.591	48.772	49.484	107.99	46.107	48.091	107.14	58.256	66.256	68.82	19.434	56.558	68.311	55.623	7.8045	108.61	57.658	2.2749	7.5845	56.026	7.0504	2.5788	17.51	67.494	2.7203	18.853	2.657	67.409	66.798	95.492	2.8814	19.871
117.34	112.8	123.8	24.694	66.018	58.369	157.81	69.133	114.57	145.89	70.94	78.956	102.61	120.57	62.073	66.282	88.141	154.38	162.14	137.84	151.16	169.54	105.43	167.86	169.17	130.77	93.334	173.86	79.49	62.216	137.56	80.479	71.045	170.31	93.619	67.271	77.493	91.205	74.253	69.462	82.196	3.1239	68.075	84.512	70.683	90.859	95.378	94.814	71.065	85.639
10.882	1.6025	12.617	58.593	48.824	59.434	48.946	48.029	2.7711	3.059	48.47	37.324	63.485	63.091	58.916	58.876	41.999	12.092	2.3756	8.402	7.1555	57.768	41.259	8.4208	56.89	2.0131	41.842	12.387	37.065	63.336	11.927	61.668	48.817	58.752	38.138	58.306	48.955	39.606	49.552	58.6	38.95	114.62	58.812	37.589	58.756	41.286	42.678	69.056	58.917	36.593
36.445	39.073	40.746	43.112	57.815	66.278	112.62	58.852	39.507	67.016	60.951	52.438	45.995	47.597	67.644	70.552	2.3107	68.55	89.03	69.874	85.171	129.26	63.697	106.65	128.11	56.475	3.0265	94.177	52.303	44.258	55.067	51.458	61.133	130.88	15.782	70.372	65.844	14.505	64.243	71.732	56.926	68.927	71.308	57.046	72.944	2.6169	3.392	28.042	73.46	56.621
48.561	38.624	50.172	20.904	11.187	21.825	83.526	10.427	40.109	40.049	10.925	1.7147	61.81	80.918	21.262	21.25	53.857	49.762	39.818	29.967	30.714	91.17	38.013	29.318	90.409	39.453	53.377	50.025	1.7018	59.999	49.539	56.468	11.239	91.939	40.571	20.686	11.438	41.007	11.99	20.917	2.1095	82.018	21.154	1.7261	21.107	54.277	54.223	84.589	21.323	2.02
68.334	58.452	70.05	1.334	8.9441	2.5113	101.13	9.6719	59.953	61.053	9.1461	20.303	77.912	97.308	2.0344	2.0783	69.137	69.811	59.793	50.298	50.849	108.02	46.986	49.174	107.19	59.322	68.374	69.888	20.492	58.667	69.398	56.028	8.837	108.64	58.255	1.6552	8.7201	56.644	8.1369	1.877	18.613	69.071	2.0092	19.997	1.9062	69.515	68.961	97.855	2.0835	20.976
67.606	57.69	69.245	2.2682	8.2181	3.0138	100.66	8.9568	59.178	59.127	8.3973	19.532	77.895	97.296	2.6026	2.6022	68.929	68.842	58.901	49.051	49.773	107.57	46.715	48.389	106.74	58.532	68.237	69.107	19.737	59.566	68.608	56.482	8.0967	108.19	57.953	2.2018	7.9465	56.384	7.3924	2.4202	17.862	69.797	2.5499	19.203	2.5301	69.314	68.829	97.779	2.6898	20.197
19.647	9.7915	21.417	50.01	40.033	50.656	54.842	39.247	11.346	11.395	39.789	28.637	64.487	63.734	50.114	50.099	43.47	20.913	11.487	1.2808	2.1209	62.945	37.283	0.97366	62.115	10.647	43.005	21.467	28.368	64.263	20.8	62.199	40.101	63.82	37.367	49.561	40.166	38.853	40.785	49.81	30.187	109.18	50.026	28.832	49.951	43.211	44.214	74.865	50.121	27.83
19.199	9.3217	20.99	50.59	40.532	51.154	53.667	39.727	10.907	11.326	40.269	29.103	65.763	64.988	50.589	50.578	44.922	20.447	10.723	1.4062	1.7472	61.529	37.253	0.77737	60.729	10.189	44.468	20.763	28.834	65.535	20.323	63.408	40.569	62.422	38.806	50.032	40.623	40.338	41.247	50.256	30.654	110.95	50.475	29.304	50.395	44.636	45.675	76.462	50.582	28.29
53.14	60.469	60.174	71.084	83.461	91.478	87.524	84.833	60.657	103.47	87.124	79.463	27.014	27.687	93.202	96.421	31.433	105.14	125.63	105.5	121.31	99.869	63.825	142.92	98.775	83.711	33.232	131.07	79.335	47.378	80.32	42.228	87.33	101.42	47.171	96.344	92.662	45.477	90.82	97.923	84.277	90.715	97.341	84.536	99.188	31.822	33.915	3.3854	99.757	84.286
55.496	59.649	48.797	153.8	108.42	117.1	6.2467	105.41	57.98	30.789	104.27	93.958	89.65	88.17	113.67	111.44	81.263	21.663	31.345	41.557	40.368	2.0678	68.928	41.928	1.5763	46.444	76.317	21.293	93.538	102.72	38.883	88.646	103.52	2.22	70.022	109.96	99.285	72.314	101.18	108.57	92.059	161.65	109.94	91.032	108.16	78.229	75.299	97.589	108.07	89.354
35.262	34.873	37.948	56.698	47.144	57.887	64.95	46.453	35.474	51.938	47.131	37.356	40.814	46.632	57.244	57.33	12.664	53.987	74.037	54.798	70.047	77.342	41.719	91.734	76.842	48.032	12.39	79.596	37.185	33.285	48.462	33.83	47.168	79.202	1.5441	56.773	50.357	2.0187	48.921	56.856	41.555	87.189	57.069	41.715	57.596	12.849	12.315	44.497	58.102	41.176
69.033	59.178	70.769	0.94407	9.5371	1.8987	103.21	10.314	60.675	61.147	9.7842	20.965	78.482	97.897	1.5393	1.5415	68.532	70.335	60.919	50.541	51.555	110.33	47.846	50.119	109.51	60.098	67.799	70.986	21.177	58.132	70.274	56.332	9.4635	110.97	59.088	1.418	9.4172	57.482	8.8036	1.4942	19.332	66.715	1.5217	20.699	1.4851	68.918	68.356	96.851	1.5544	21.696
58.626	48.691	60.251	10.821	1.8583	11.77	92.056	1.629	50.19	50.263	1.7288	10.581	70.409	89.718	11.184	11.205	61.371	59.886	49.916	40.078	40.816	99.284	40.477	39.415	98.476	49.564	60.745	60.129	10.819	58.513	59.646	55.239	1.8939	99.953	48.999	10.656	2.0117	48.314	2.4123	10.871	8.9357	75.078	11.102	10.258	11.058	61.768	61.448	91.09	11.288	11.253
34.473	34.304	37.145	62.857	53.303	64.042	59.168	52.624	34.865	51.877	53.287	42.114	40.657	47.782	63.393	63.47	12.562	53.378	73.672	55.18	70.122	70.216	41.786	91.58	69.733	47.594	12.092	78.759	41.853	34.893	47.71	35.105	53.299	72.112	2.4538	62.911	53.462	3.902	54.184	63.017	43.716	94.584	63.258	43.156	63.097	12.558	11.729	45.436	63.453	42.627
68.604	58.726	70.316	2.146	9.0801	2.0994	101.8	9.8523	60.228	60.637	9.3218	20.568	78.338	97.742	1.6837	1.7064	69.088	69.903	59.948	50.108	50.83	108.76	47.571	49.441	107.92	59.589	68.353	70.159	20.761	58.589	69.679	56.287	9.0281	109.37	58.839	1.3514	8.9389	57.258	8.3473	1.5015	18.868	68.451	1.6044	20.225	1.544	69.483	68.92	97.688	1.7359	21.224
48.151	38.192	49.73	21.337	11.607	22.251	82.821	10.849	39.677	39.619	11.325	1.4205	61.616	80.693	21.695	21.684	53.658	49.342	39.392	29.543	30.28	90.446	38.099	28.887	89.691	39.033	53.18	49.599	1.3921	59.698	49.109	56.145	11.628	91.217	40.364	21.108	11.827	40.787	12.366	21.332	2.254	82.414	21.592	1.7002	21.515	54.094	54.031	84.483	21.731	1.7077
57.806	47.939	59.54	11.868	2.308	12.534	91.62	1.7238	49.438	49.907	2.1159	9.8506	69.058	88.326	11.993	11.984	61.616	59.104	49.5	39.316	40.385	98.811	40.012	38.661	98.029	48.81	61.03	59.407	10.028	60.308	58.985	57.113	2.3806	99.512	48.259	11.449	2.4487	48.627	2.93	11.63	8.1603	76.8	11.861	9.5099	11.796	61.998	61.763	91.487	12.001	10.505
1.7912	11.239	1.2642	70.68	60.923	71.541	38.467	60.134	9.7403	9.8253	60.568	49.344	62.075	61.84	71.011	70.966	42.122	1.4092	9.9338	20.55	19.283	48.023	44.727	20.608	47.041	10.434	42.211	0.88775	49.086	62.081	0.78892	60.307	60.913	49.067	39.774	70.388	61.01	41.34	61.601	70.672	50.979	123.74	70.924	49.692	70.836	41.509	42.456	66.323	71.015	48.662
36.492	38.918	41.041	67.505	58.988	68.698	64.292	60.01	39.422	68.526	62.061	53.544	29.446	34.242	68.89	71.723	4.3009	70.207	90.699	70.874	86.452	80.043	43.53	108.11	79.016	56.978	3.815	95.503	53.382	34.486	55.702	33.032	62.219	81.797	16.95	71.523	66.871	15.772	65.323	72.919	57.961	92.493	72.478	58.027	74.073	3.8701	3.7078	29.052	74.599	57.605
68.354	58.48	70.081	1.2951	8.8137	2.3162	100.25	9.5823	59.989	60.727	9.0758	20.387	77.728	97.141	1.7878	1.9503	70.567	69.654	60.159	49.976	50.922	106.9	47.09	49.199	106.07	59.346	69.802	69.934	20.551	60.339	69.509	56.944	8.7652	107.51	58.344	1.4573	8.679	57.389	8.0819	1.4752	18.653	71.317	1.7845	19.994	1.8426	70.924	70.411	99.597	1.8054	20.987
69.526	59.651	71.241	1.7212	9.9354	1.4767	101.59	10.697	61.156	61.829	10.235	21.552	79.408	98.814	1.1653	1.0982	71.277	70.824	61.203	51.089	51.981	108.25	48.612	50.375	107.41	60.519	70.489	71.088	21.713	60.379	70.671	56.982	9.9183	108.83	59.606	1.3884	9.8353	58.101	9.2237	1.1726	19.823	70.248	1.023	21.121	1.4622	71.617	71.09	100.13	0.99141	22.151
48.524	38.554	50.092	20.987	11.252	21.887	82.953	10.483	40.04	39.99	10.968	1.4625	61.955	81.058	21.341	21.323	54.487	49.696	39.75	29.9	30.637	90.507	38.217	29.239	89.748	39.386	54.01	49.953	1.5799	60.329	49.457	56.757	11.279	91.275	41.188	20.749	11.465	41.617	12.005	20.978	1.9837	82.744	21.234	1.7113	21.155	54.916	54.864	85.359	21.357	1.8874
68.879	59	70.591	1.0968	9.4156	1.8528	99.73	10.167	60.521	60.938	9.6256	20.947	78.32	97.732	1.3793	1.4641	71.748	70.181	60.257	50.368	51.188	106.19	47.562	49.728	105.33	59.875	70.924	70.441	21.09	61.157	69.979	57.444	9.3017	106.73	58.971	1.0457	9.1875	58.518	8.5992	1.2632	19.185	72.328	1.2843	20.519	1.3925	72.073	71.557	100.97	1.5286	21.513
35.433	34.801	38.186	58.027	48.465	59.243	60.838	47.798	35.473	51.945	48.45	37.326	41.928	46.348	58.586	58.675	12.316	54.45	74.26	54.171	69.745	73.726	40.859	91.645	73.255	48.069	12.001	80.263	37.051	34.251	48.807	35.254	48.45	75.564	1.5192	58.077	50.014	2.2147	49.395	58.239	41.315	89.814	58.429	41.42	58.268	12.468	12.025	45.068	58.662	40.912
2.2591	11.812	1.2167	71.248	61.484	72.099	38.414	60.693	10.318	10.328	61.129	49.925	62.586	62.372	71.575	71.532	42.737	1.5391	10.563	20.975	19.87	47.99	45.158	21.343	47	11.029	42.797	1.1898	49.667	62.609	1.2256	60.866	61.477	49.045	40.566	70.95	61.57	42.108	62.165	71.245	51.561	124.36	71.48	50.251	71.404	42.117	42.983	66.5	71.577	49.239
68.562	58.683	70.274	2.0506	8.9753	2.1345	99.72	9.7583	60.197	61.011	9.2852	20.618	78.18	97.597	1.6182	1.6705	71.18	69.887	60.509	50.259	51.138	106.24	47.118	49.564	105.39	59.61	70.321	70.556	20.769	61.125	69.785	57.443	8.939	106.79	58.382	1.2164	8.8555	57.953	8.2478	1.3479	18.866	72.183	1.4899	20.167	1.5709	71.473	70.969	100.34	1.7469	21.2
59.148	49.272	60.831	10.237	1.0357	11.18	93.205	1.1401	50.765	50.801	1.0118	11.15	70.322	89.582	10.602	10.597	61.595	60.45	50.618	40.652	41.402	100.48	40.426	40	99.691	50.136	60.981	60.706	11.339	58.875	60.236	55.773	1.0777	101.17	49.239	10.039	1.2424	48.572	1.6057	10.244	9.4489	74.443	10.501	10.773	10.44	61.974	61.671	91.154	10.64	11.787
35.393	37.486	39.79	63.391	57.957	66.581	66.577	58.906	37.996	66.135	60.881	52.319	30.393	35.963	67.824	70.551	2.6773	67.49	87.98	69.117	84.311	82.167	43.209	105.72	81.5	55.097	2.8804	92.981	52.133	35.213	54.031	33.942	61.001	83.89	15.728	70.315	65.489	14.458	64.002	71.659	56.618	88.506	71.265	56.662	72.786	2.2719	3.0897	28.918	73.298	56.214
113.91	109.38	120.3	22.746	62.943	55.184	153.83	66.018	111.13	142.06	67.857	75.817	98.688	116.76	58.857	63.039	84.623	150.51	159.04	134.4	148.15	165.6	101.78	165.33	165.24	127.42	89.779	170.67	76.364	58.327	134.11	76.623	67.943	166.37	89.876	64.044	74.346	87.451	71.132	66.185	79.052	1.4436	64.806	81.442	67.372	87.318	91.843	91.822	67.78	82.518
9.3076	1.2995	11.074	60.195	50.422	61.042	46.423	49.635	1.5749	2.1096	50.086	38.945	63.524	63.123	60.514	60.467	42.198	10.528	1.1957	9.6272	8.511	55.172	41.494	10.122	54.286	0.94204	42.125	10.813	38.68	63.403	10.377	61.549	50.416	56.129	38.148	59.903	50.539	39.653	51.136	60.2	40.543	116.44	60.427	39.188	60.353	41.486	42.946	69.419	60.52	38.184
116.27	111.95	122.86	25.377	65.471	57.95	157.44	68.665	113.72	145.94	70.568	78.487	99.481	117.44	61.772	66.081	86.508	154.28	162.93	138.31	151.99	169.23	104.83	168.63	168.89	130.47	91.771	174.55	79.035	60.956	137.09	78.9	70.7	170.04	92.366	67.089	77.338	89.941	74.076	69.364	81.87	2.9108	67.926	84.204	70.584	89.247	93.815	91.828	71.009	85.336
69.921	60.062	71.686	1.9824	10.343	1.4872	102.32	11.131	61.568	62.464	10.65	21.959	79.548	98.963	1.4893	1.4555	72.459	71.23	61.64	51.709	52.485	108.92	48.98	50.77	108.11	60.927	71.699	71.477	22.135	62.297	71.097	58.998	10.343	109.54	60.02	1.7864	10.302	59.354	9.6929	1.636	20.245	71.018	1.464	21.557	1.5447	72.774	72.331	101.36	1.4223	22.568
49.331	39.398	50.922	20.099	10.397	21.04	84.965	9.6406	40.885	40.813	10.194	2.1394	62.597	81.716	20.465	20.468	52.455	50.587	40.608	30.786	31.519	92.847	38.403	30.119	92.077	40.265	51.953	50.831	2.2853	57.262	50.348	54.018	10.493	93.605	39.749	19.936	10.722	39.552	11.264	20.172	1.8022	79.046	20.374	2.074	20.376	52.889	52.742	82.759	20.602	2.6426
35.761	36.989	40.138	69.479	59.933	70.713	57.788	59.258	37.594	64.852	59.913	49.562	31.915	35.966	70.102	70.225	2.711	66.883	87.036	67.008	82.708	73.09	42.112	104.39	72.231	54.319	1.8206	92.635	49.369	34.219	54.063	33.342	59.929	74.92	13.665	69.551	62.615	12.419	61.174	69.639	53.78	96.962	69.908	53.858	69.927	2.4508	1.5912	33.679	70.446	53.372
35.508	35.465	38.459	63.208	53.649	64.437	58.133	52.986	36.068	54.926	53.635	42.5	39.333	44.718	63.773	63.868	10.959	56.71	77.045	57.073	72.76	70.922	41.366	94.642	70.268	49.496	10.396	81.969	42.23	33.462	49.583	34.256	53.628	72.817	3.3305	63.254	53.811	3.1287	54.58	63.406	44.112	94.288	63.617	44.014	63.443	10.893	10.077	43.911	63.849	43.528
69.057	59.183	70.778	1.4028	9.4645	1.7337	102.73	10.246	60.683	61.187	9.7466	20.993	79.15	98.569	1.3728	1.4733	69.104	70.34	60.388	50.545	51.269	109.75	48.335	49.891	108.93	60.027	68.384	70.601	21.198	58.622	70.114	56.776	9.4376	110.37	59.352	1.2733	9.39	57.77	8.789	1.369	19.317	67.624	1.334	20.655	1.5073	69.497	68.944	97.559	1.385	21.67
9.6822	1.2243	11.404	59.774	50.019	60.641	48.577	49.232	1.8313	1.7265	49.722	38.576	61.17	60.791	60.108	60.071	40.356	10.927	1.6151	9.3666	8.1281	57.736	40.836	9.5696	56.85	1.0441	40.27	11.619	38.318	61.044	10.861	59.378	50.062	58.738	37.037	59.543	50.159	38.462	50.776	59.766	40.167	114.01	60.012	38.8	59.937	39.615	41.069	66.36	60.117	37.798
48.127	38.191	49.755	21.329	11.6	22.248	82.172	10.847	39.689	39.654	11.314	1.1319	61.534	80.673	21.682	21.666	54.391	49.358	39.422	29.556	30.317	89.648	38.108	28.92	88.873	39.051	53.905	49.62	1.0348	60.65	49.146	56.846	11.611	90.387	41.054	21.086	11.743	41.511	12.322	21.33	2.0272	83.465	21.583	1.3323	21.514	54.797	54.777	85.442	21.72	1.3424
68.444	58.532	70.101	1.3475	9.0087	2.1544	101.94	9.7542	60.021	60.06	9.1917	20.378	78.437	97.836	1.7358	1.7686	69.036	69.706	59.76	49.912	50.637	108.92	47.296	49.26	108.1	59.392	68.33	69.967	20.573	59.186	69.475	56.256	8.8852	109.55	58.772	1.3152	8.7344	57.198	8.159	1.6811	18.687	68.386	1.7177	20.039	1.6501	69.423	68.918	97.665	1.8599	21.027
59.609	49.714	61.313	9.8284	1.0113	10.735	91.758	1.3012	51.236	51.222	0.96159	11.685	70.691	89.998	10.184	10.163	64.847	60.881	50.966	41.091	41.929	98.544	40.71	40.443	97.749	50.578	64.228	61.152	11.832	62.094	60.67	58.532	0.96609	99.207	51.408	9.5796	1.0407	51.807	1.2578	9.8534	9.9529	78.134	10.066	11.267	9.9979	65.191	64.982	95.009	10.189	12.228
68.739	58.865	70.459	1.4783	9.1373	1.8042	140.94	9.9219	60.364	61.02	9.4063	20.543	78.55	97.966	1.7403	1.5841	60.286	69.773	60.023	50.269	50.757	154.3	74.802	49.104	154.42	59.636	64.411	69.944	20.817	52.546	69.816	59.371	9.1182	156.12	58.958	1.8419	9.0579	57.339	8.4534	1.6656	18.998	27.183	1.2093	20.35	2.2203	62.216	66.611	76.555	2.1826	21.357
35.994	36.038	39.018	62.356	52.804	63.6	58.882	52.147	36.655	55.342	52.786	41.708	38.375	41.991	62.944	63.05	10.696	57.318	77.426	58.111	73.382	72.602	40.98	95.063	71.904	50.052	10.033	83.01	41.419	32.396	50.246	32.876	52.763	74.503	3.7283	62.41	52.962	2.7905	53.782	62.569	43.654	92.888	62.772	43.836	62.593	10.672	9.6379	43.254	63.03	43.334
49.924	40.053	51.489	19.34	9.6653	20.27	91.798	8.9244	41.478	41.349	9.5014	1.8579	62.877	82.006	19.762	19.846	47.87	51.217	41.222	31.455	32.1	100.76	38.374	30.776	100.08	40.883	47.51	51.473	2.1385	53.627	50.909	52.307	9.8268	101.71	40.159	19.317	10.013	38.586	10.581	19.534	0.907	71.367	19.753	1.9136	19.733	48.402	48.164	76.456	19.96	2.6613
69.015	59.136	70.676	0.89123	9.5037	1.535	108.89	10.275	60.6	60.937	9.6976	20.841	78.917	98.318	1.0908	1.1829	63.012	70.305	60.563	50.543	51.198	117.14	47.743	49.856	116.4	59.964	64.755	70.557	21.103	52.896	70.048	56.58	9.4037	117.97	59.032	1.003	9.358	57.43	8.6754	1.4014	19.249	57.033	1.2605	20.645	1.3427	63.545	66.916	89.867	1.3328	21.604
1.9387	11.461	1.171	70.89	61.135	71.752	39.222	60.346	9.9641	9.8981	60.783	49.615	61.688	61.467	71.224	71.182	42.311	1.3265	10.352	20.49	19.636	48.892	44.803	21.421	47.891	10.756	42.386	0.89115	49.348	61.695	0.88164	60.034	61.132	49.95	40.264	70.607	61.226	41.803	61.822	70.876	51.224	123.4	71.126	49.905	71.051	41.67	42.603	65.583	71.229	48.895
58.056	48.156	59.754	11.215	1.7667	12.149	136.99	1.1401	49.653	50.019	1.6663	9.9125	69.408	88.695	11.646	11.683	49.677	58.801	49.368	39.277	40.226	151.4	75.339	38.653	151.21	48.855	53.751	59.244	10.175	55.437	59.034	63.188	2.0435	153.14	48.209	11.464	1.9553	46.582	2.5329	11.7	8.3318	37.503	11.552	10.11	11.733	51.579	55.952	66.187	11.732	10.683
48.188	38.31	49.898	21.123	11.426	22.049	88.09	10.653	39.805	40.352	11.201	1.4336	61.081	80.207	21.491	21.503	48.443	49.477	39.74	29.701	30.382	96.721	37.588	29.032	96.014	39.148	48.041	49.731	1.1314	55.232	49.275	53.182	11.496	97.623	38.262	20.978	11.605	36.691	12.209	21.155	1.9946	75.692	21.395	0.95019	21.341	48.948	48.759	77.779	21.547	1.2922
34.982	34.635	37.632	61.9	52.34	63.12	58.423	51.68	35.262	51.793	52.323	41.153	41.324	45.81	62.458	62.547	12.588	53.662	73.774	54.85	69.969	70.537	41.19	91.556	69.842	47.846	12.019	79.203	40.898	34.311	48.155	35.04	52.325	72.425	1.9302	61.943	52.5	2.6586	53.249	62.101	42.775	93.847	62.314	42.082	62.134	12.545	11.739	45.524	62.529	41.561
11.717	2.1803	13.4	57.73	47.981	58.603	50.896	47.196	3.5693	3.6965	47.7	36.553	60.575	60.159	58.075	58.042	39.868	12.954	3.3955	7.1974	6.2107	60.086	39.991	7.8523	59.212	2.8273	39.625	13.28	36.287	60.419	12.804	58.846	48.022	61.088	36.495	57.508	48.134	37.877	48.743	57.725	38.145	111.8	57.964	36.777	57.892	39.129	40.531	66.253	58.095	35.784
67.332	57.459	69.028	2.2123	7.7813	3.0694	103.3	8.5574	58.939	59.299	8.034	19.207	76.982	96.384	2.5216	2.5672	65.663	68.639	58.865	48.846	49.677	110.82	46.502	48.172	110.04	58.308	65.042	68.889	19.451	56.618	68.421	55.343	7.7419	111.52	57.573	2.1205	7.6571	56.067	7.0443	2.2502	17.594	65.159	2.4452	18.957	2.5024	66.133	65.573	93.701	2.6239	19.936
36.156	35.42	39.102	57.873	48.323	59.121	61.618	47.662	36.165	54.053	48.307	37.541	40.669	44.286	58.459	58.567	11.657	56.727	76.562	55.449	71.401	74.805	40.216	93.509	74.251	49.271	11.234	82.352	37.342	33.964	50.108	34.163	48.298	76.652	2.199	57.929	50.387	1.5498	49.281	58.073	41.645	89.042	58.295	41.789	58.112	11.79	11.199	44.04	58.534	41.256
10.41	1.4776	12.159	59.225	49.356	59.994	52.814	48.565	2.523	3.8095	49.083	37.939	56.776	56.449	59.448	59.393	36.807	11.848	3.659	8.1958	7.4643	62.783	39.996	8.8568	61.85	2.2744	36.683	13.119	37.671	56.661	11.902	55.341	49.407	63.828	34.673	58.863	49.419	35.92	50.075	59.032	39.458	109.17	59.27	38.094	59.195	36.058	37.503	60.162	59.383	37.087
9.0112	2.0268	10.464	60.677	50.94	61.568	49.15	50.156	1.6965	1.9352	50.624	39.313	59.036	58.792	61.029	61	38.159	10.01	2.5811	11.131	10.833	58.719	41.442	13.317	57.828	2.1921	38.038	10.274	39.136	58.936	9.8001	57.491	50.951	59.755	35.48	60.433	51.045	36.875	51.654	60.669	41.046	112.58	60.923	39.742	60.849	37.339	38.74	63.355	61.035	38.727
110.7	105.98	117.07	21.492	58.668	50.575	150.75	61.65	107.73	138.69	63.379	71.701	94.078	112.76	54.073	58.062	81.075	147.22	154.47	130.56	143.36	162.3	96.882	159.32	161.92	123.61	86.215	166.28	72.253	54.384	130.55	72.242	63.445	163.12	86.584	59.033	69.52	84.103	66.42	61.032	74.692	5.3041	59.726	77.093	62.159	83.713	88.26	89.081	62.548	78.167
36.211	38.301	40.668	69.567	60.036	70.825	58.929	59.35	38.847	67.674	61.169	52.628	29.441	35.246	70.189	70.783	3.7327	69.184	89.752	69.9	85.539	74.493	42.894	107.24	73.58	56.23	3.3492	94.456	52.451	34.636	55.111	33.377	61.285	76.261	15.992	70.549	65.829	14.842	64.297	71.893	56.963	96.165	71.488	57.047	73.032	3.2732	2.8465	30.987	73.552	56.599
18.416	8.7179	20.248	51.852	41.411	52.043	59.032	40.591	10.194	11.579	41.092	29.933	56.12	56.513	51.444	51.378	36.064	20.188	11.457	2.5052	3.0217	68.55	36.905	4.6262	67.698	9.9542	35.497	21.197	29.657	55.907	20.015	54.484	41.398	69.538	32.262	50.83	41.364	33.52	42.03	50.978	31.426	102.48	51.233	30.063	51.141	35.626	36.643	63.721	51.34	29.033
35.202	34.974	37.952	58.353	48.795	59.569	60.876	48.128	35.609	53.147	48.778	38.239	41.04	45.952	58.916	59.012	11.494	54.642	74.978	55.551	71.17	73.972	40.967	92.82	73.525	48.47	11.203	79.98	38.031	34.059	48.643	34.971	48.786	75.81	2.2114	58.405	51.059	2.3654	49.721	58.553	42.342	89.803	58.757	42.484	58.597	11.636	11.223	44.191	58.99	41.954
56.568	60.693	49.806	154.72	109.67	118.48	8.1402	106.66	59.001	29.276	105.52	95.189	96.53	95.544	115.06	112.75	81.949	20.305	29.871	40.096	38.903	3.0769	70.187	40.446	3.4822	47.03	77.201	19.858	94.772	104.26	39.456	92.883	104.83	2.8846	71.735	111.32	100.52	73.695	102.5	109.92	93.261	165.53	111.26	92.164	109.47	78.914	76.524	104.91	109.37	90.511
8.4695	2.0185	10.187	60.95	51.228	61.871	49.558	50.459	1.5993	1.327	50.994	39.85	57.614	57.327	61.343	61.315	37.862	9.7428	1.1653	10.125	9.3717	59.352	40.111	10.789	58.438	1.3897	37.871	11.026	39.587	57.527	9.8809	56.09	51.333	60.398	35.653	60.792	51.375	36.971	52.02	60.976	41.402	112.18	61.205	40.031	61.132	37.12	38.604	61.783	61.337	39.013
1.4893	10.604	1.5332	70.002	60.274	70.902	41.75	59.495	9.1317	9.0972	59.957	48.792	58.071	57.868	70.36	70.331	39.318	1.3451	9.3324	19.557	18.763	51.952	43.189	20.552	50.948	9.9171	39.486	1.3501	48.53	58.067	1.3605	56.55	60.283	53.04	38.063	69.766	60.412	39.478	61.005	69.984	50.41	119.91	70.257	49.074	70.175	38.727	39.767	61.445	70.375	48.056
58.748	48.919	60.516	10.567	1.5511	11.551	96.935	1.3169	50.437	51.234	1.6124	10.613	69.638	88.932	11.005	10.943	57.184	60.253	51.82	40.498	42.322	105.06	39.856	42.013	104.35	50.283	56.663	62.147	10.89	54.847	60.434	53.09	1.6595	105.9	48.322	10.44	1.6767	46.697	2.2041	10.582	9.1034	68.802	10.814	10.531	10.79	57.65	57.25	85.628	10.976	11.515
68.583	58.722	70.327	1.6357	8.9909	2.0878	104.35	9.7695	60.224	60.72	9.2477	20.408	78.356	97.776	1.5781	1.5873	66.132	69.854	60.281	50.069	51.044	111.87	47.777	49.395	111.06	59.576	65.474	70.109	20.658	55.696	69.752	56.301	8.9588	112.54	58.759	1.307	8.9234	57.163	8.3093	1.3322	18.852	63.861	1.4934	20.205	1.4776	66.58	66.459	93.988	1.5634	21.215
8.0031	3.1851	9.3921	61.684	51.965	62.596	48.925	51.185	2.4875	2.3086	51.663	40.37	57.184	57.014	62.049	62.031	36.341	9.002	4.1807	12.814	12.693	58.801	41.498	15.347	57.918	3.454	36.299	9.2569	40.184	57.109	8.7817	55.78	51.979	59.868	34.297	61.466	52.106	35.62	52.687	61.675	42.099	111.91	61.942	40.778	61.869	35.518	36.927	61.168	62.065	39.754
2.1774	11.505	1.3378	71.463	61.35	71.872	19.735	60.49	10.019	9.6023	60.889	49.76	97.385	96.923	71.539	71.219	67.064	0.65957	9.9519	20.247	19.067	26.933	62.641	20.366	25.215	10.609	66.682	0.3568	49.498	97.391	0.73258	93.686	61.567	25.287	54.481	70.798	61.564	57.518	61.949	71.132	51.344	151.63	71.669	49.947	71.396	66.071	66.751	108.57	71.272	48.965
58.81	48.943	60.417	10.485	1.4015	11.448	97.754	1.2884	50.386	50.706	1.2617	10.674	70.927	90.243	10.887	10.956	56.208	60.117	50.121	40.345	41.005	106.05	40.923	39.663	105.32	49.783	55.748	60.367	10.943	53.528	59.812	51.857	1.4927	106.89	49.084	10.425	1.6375	47.488	1.9876	10.626	9.0583	66.806	10.866	10.44	10.858	56.736	56.965	84.397	11.07	11.404
18.714	8.8986	20.602	51.752	41.655	52.182	39.934	40.807	10.394	10.166	40.861	29.385	96.01	94.68	51.839	51.404	69.843	19.077	10.807	0.67515	1.1938	47.144	44.362	0.85553	45.481	9.9358	70.024	21.642	29.125	95.756	20.089	91.663	41.887	45.469	57.12	51.102	41.957	59.59	42.142	51.512	30.958	137.66	51.963	29.918	51.686	70.171	71.523	111.12	51.601	28.954
48.097	38.227	49.7	21.191	11.507	22.153	87.449	10.737	39.685	39.677	11.29	1.1019	61.319	80.439	21.578	21.618	48.569	49.401	39.408	29.634	30.306	96.015	38.105	28.949	95.315	39.075	48.207	49.647	0.87635	54.39	49.104	52.281	11.573	96.932	38.567	21.08	11.791	36.998	12.334	21.302	2.0396	75.765	21.537	1.1745	21.513	49.12	48.877	78.005	21.726	1.348
35.228	37.232	39.528	72.512	62.962	73.745	54.86	62.292	37.722	65.019	62.938	51.932	30.938	36.886	73.136	73.24	3.526	66.481	86.925	68.043	83.214	70.403	43.403	104.65	69.386	54.523	2.9569	92.012	51.657	34.73	53.514	33.976	62.937	72.207	14.705	72.573	64.672	13.504	63.944	72.704	55.774	100.24	72.943	55.806	72.754	2.9768	2.1304	33.616	73.176	55.364
8.8691	2.2319	11.628	61.141	50.866	61.499	29.992	50.169	1.4881	1.3611	50.672	39.534	116.09	115.23	61.007	61.006	87.279	9.615	0.43364	10.276	9.0195	37.197	52.91	9.9744	35.476	0.78426	87.332	10.545	39.272	115.86	10.256	112.06	51.012	35.533	74.361	60.495	51.114	77.392	51.729	61.076	41.124	159.19	60.913	39.738	61.148	86.694	87.852	129.22	61.22	38.747
1.6103	10.947	1.9519	70.728	60.521	71.063	20.94	59.779	9.1167	8.6131	59.662	48.185	113.84	113.36	70.629	70.343	83.552	0.81022	9.2841	19.542	18.21	27.97	61.827	19.942	26.278	10.156	82.964	0.80513	47.926	113.82	1.0674	110.11	60.35	26.279	70.926	69.659	60.787	73.95	60.778	70.715	49.822	163.28	70.514	48.989	70.84	82.468	82.802	125.14	70.941	48.287
9.3338	1.3327	11.202	60.204	50.355	60.951	42.587	49.553	1.7705	1.5749	50.101	38.94	72.992	72.485	60.461	60.422	50.387	10.489	1.0931	9.6367	8.4794	49.999	43.18	10.046	49.161	0.82543	50.32	10.835	38.673	72.848	10.413	70.62	50.412	50.948	44.738	59.887	50.498	46.483	51.108	60.235	40.515	124.09	60.355	39.153	60.314	49.699	51.083	80.201	60.453	38.156
52.277	56.236	57.724	72.1	65.354	73.393	77.11	64.838	56.732	91.107	65.438	58.009	5.95	8.9183	72.607	72.877	30.871	94.65	113.62	90.217	106.86	86.647	38.876	128.68	87.864	76.238	32.339	120.67	58.081	4.5765	75.03	4.5225	65.342	89.706	38.774	72.167	65.556	36.424	66.146	71.938	59.246	92.667	72.589	59.369	72.205	32.524	31.315	28.386	72.633	58.891
56.788	63.099	64.011	69.88	83.384	91.077	91.113	84.937	63.579	108.11	87.354	80.046	30.286	30.942	92.987	96.416	32.243	109.97	130.4	109.33	125.48	103.36	66.552	147.21	101.86	87.256	34.08	135.76	79.954	47.554	84.435	42.412	87.606	104.91	48.128	96.412	93.274	46.539	91.265	98.057	85.078	87.875	97.408	85.427	99.393	32.853	34.555	2.2094	99.979	85.26
37.865	35.315	38.781	32.978	42.924	51.487	116.73	43.692	35.987	53.053	45.588	36.956	44.532	45.708	52.466	55.076	12.131	55.116	75.253	54.84	70.747	132.45	63.296	92.737	131.8	48.718	11.844	80.66	36.758	42.644	49.31	50.877	45.599	134.18	1.4094	54.744	49.816	1.5915	48.37	55.939	41.069	56.998	55.648	41.219	57.051	12.448	11.795	42.31	57.556	40.684
110.7	105.87	116.92	15.925	59.086	51.284	150.12	61.991	107.63	137.65	63.726	71.772	95.492	113.82	54.734	58.817	81.924	146.3	153.7	129.5	142.69	161.99	97.512	159.26	161.59	123.29	87.045	165.47	72.31	54.761	130.22	73.025	63.725	163.72	86.899	59.711	69.862	84.472	66.719	61.775	74.759	3.722	60.486	77.189	62.954	84.551	89.142	89.733	63.346	78.24
36.351	37.551	40.867	69.664	60.128	70.946	56.604	59.464	38.194	65.811	60.11	49.982	31.12	34.366	70.295	70.469	2.9879	68.564	88.254	67.43	83.299	71.872	41.446	105.16	71.073	55.12	2.1152	94.464	49.793	34.265	55.103	32.543	60.119	73.704	14.548	69.722	63.042	13.208	61.541	69.795	54.244	97.429	70.14	54.341	70.261	3.0439	1.8866	33.219	70.762	53.867
8.9081	2.2225	11.201	61.275	50.994	61.526	30.312	49.996	0.8245	1.2018	50.463	39.31	118.92	118.07	61.202	61.119	90.525	9.3893	0.57185	10.244	9.2054	37.37	51.775	10.803	35.627	0.92251	90.505	10.017	39.042	118.7	9.9233	115.02	50.776	35.655	78.22	60.26	50.89	81.171	51.488	61.324	40.9	161.58	60.864	39.542	61.103	89.829	90.846	131.54	61.027	38.98
1.9018	11.294	1.4267	70.756	60.995	71.625	37.81	60.216	9.8025	9.6874	60.659	49.537	61.72	61.482	71.084	71.045	41.914	0.80805	9.9991	19.975	19.103	47.369	44.108	20.497	46.379	10.395	42.058	1.1523	49.267	61.723	0.92651	59.851	60.988	48.404	39.432	70.485	61.106	40.982	61.721	70.753	51.124	123.99	71.008	49.776	70.907	41.375	42.334	66.544	71.093	48.743
59.268	49.403	61.011	10.055	0.89174	11.03	96.669	1.1331	50.899	51.601	0.96044	11.107	69.715	89.015	10.439	10.472	57.547	60.573	51.041	40.852	41.848	104.73	40.218	40.096	103.97	50.268	57.016	60.897	11.384	54.152	60.441	51.939	0.95688	105.51	49.283	9.9148	1.0194	47.671	1.3748	10.079	9.5546	68.439	10.334	10.925	10.297	58.065	57.566	85.998	10.49	11.925
55.915	45.879	53.944	72.93	38.657	39.919	54.22	36.483	46.767	30.053	35.581	32.354	96.788	95.124	37.644	36.943	82.438	39.049	29.546	19.334	20.289	60.378	45.308	19.061	58.735	37.706	82.542	39.335	32.332	97.037	47.15	90.624	34.612	58.375	68.724	36.044	32.083	70.394	32.475	35.746	30.239	126.71	36.017	30.931	35.745	82.979	84.082	121.82	35.782	29.87
2.6281	12.26	1.4876	71.664	61.931	72.551	41.369	61.141	10.794	10.758	61.632	50.502	58.592	58.404	72.017	71.99	40.548	1.6615	11.002	20.877	20.048	51.706	43.922	21.473	50.643	11.386	40.648	1.0788	50.236	58.589	1.5347	57.161	61.973	52.81	39.679	71.461	62.088	41.07	62.708	71.68	52.1	121.32	71.903	50.726	71.839	39.932	40.8	61.208	72.052	49.725
46.905	37.05	48.493	22.381	12.694	23.317	87.282	11.923	38.48	38.362	12.493	1.6537	60.403	79.495	22.766	22.855	46.808	48.208	38.212	28.438	29.106	96.085	37.734	27.754	95.377	37.881	46.445	48.46	1.4332	54.154	47.917	52.228	12.825	97.002	37.151	22.344	13.067	35.569	13.612	22.584	3.1629	75.494	22.793	2.0306	22.787	47.335	47.126	76.147	23.007	1.3507
9.764	1.3875	12.068	60.317	50.219	60.749	30.884	49.346	2.0035	1.7466	49.535	38.407	95.518	94.713	60.392	59.908	67.182	10.556	1.7609	9.0314	8.3318	38.06	52.52	9.2082	36.342	1.0445	67.309	11.462	38.147	95.292	11.233	91.534	50.441	36.408	54.273	59.686	50.433	57.159	50.633	59.972	40.024	142.93	60.575	38.632	60.277	66.955	68.326	108.91	60.135	37.655
[truncated: 1,045 more columns]
