# Supplementary material for: Novel trajectory clustering method based on distance dependent Chinese restaurant process
Source: PeerJ Comput Sci. 2019 Aug 12;5:e206. doi: 10.7717/peerj-cs.206 (PMC7924552; doi:10.7717/peerj-cs.206)
Supplement: Supplemental Information 1 — Programming code [file peerj-cs-05-206-s001.zip › src/ddcrp_table_assignment.m]

function [Tables nT]= ddcrp_table_assignment(Pick)

%DDCRP_TABLE_ASSIGNMENT connect customers which chose each other to a seat
%on a table!
%   T = DDCRP_TABLE_ASSIGNMENT(Cust, Pick) groups the customer who chose
%   each other and give them a unique labels
% 
%
% 
% 
%   Example
%   -------
%       pick  = [2 1 4 1 5 5];
%       Tables= ddcrp_table_assignment(pick) %[1 1 1 1 2 2]
%
%       pick = [1 3 3 5 5 6];
% 
%   Reza Arfa, JUN 2015.


N = length(Pick);

DG = sparse(1:N, Pick, true, N, N);

[nT, Tables] = graphconncomp(DG, 'WEAK', true);
