# Supplementary material for: Novel trajectory clustering method based on distance dependent Chinese restaurant process
Source: PeerJ Comput Sci. 2019 Aug 12;5:e206. doi: 10.7717/peerj-cs.206 (PMC7924552; doi:10.7717/peerj-cs.206)
Supplement: Supplemental Information 1 — Programming code [file peerj-cs-05-206-s001.zip › src/table_stats.m]

function W = table_stats(D, T)

%TABLE_STATS statistics of each table
%   W = TABLE_STATS(D, Table_label) sum all the values on each table
% 
% 
%   Example
%   -------
%       D   = [1 10 0 10 1;0 8 0 6 1];
%       T   = [1 2 1 2 1];
%       W   = table_stats(D, T) % [2 20;1 14]
%       
%   Reza Arfa, JUN 2015.

L  = size(D, 1);
nT = length(unique(T));
W  = zeros(L, nT);
for i = 1:nT
    W(:, i) = sum(D(:, T==i), 2);
end
